# Supplementary material for: Integrated Analysis of Competitive Endogenous RNA Networks in Acute Ischemic Stroke
Source: Front Genet. 2022 Mar 25;13:833545. doi: 10.3389/fgene.2022.833545 (PMC8990852; doi:10.3389/fgene.2022.833545)
Supplement: Supplementary file 1 [file Table2.XLSX]

## Sheet: Sheet1
R version 4.0.3 (2020-10-10)
Platform: x86_64-conda-linux-gnu (64-bit)
Running under: CentOS Linux 7 (Core)
Matrix products: default
BLAS/LAPACK: /ocean/apps/miniconda3/envs/py37R4/lib/libopenblasp-r0.3.15.so
locale:
[1] LC_CTYPE=zh_CN.UTF-8 LC_NUMERIC=C LC_TIME=zh_CN.UTF-8 LC_COLLATE=zh_CN.UTF-8
[5] LC_MONETARY=zh_CN.UTF-8 LC_MESSAGES=zh_CN.UTF-8 LC_PAPER=zh_CN.UTF-8 LC_NAME=C
[9] LC_ADDRESS=C LC_TELEPHONE=C LC_MEASUREMENT=zh_CN.UTF-8 LC_IDENTIFICATION=C
attached base packages:
[1] grid stats4 parallel stats graphics grDevices utils datasets methods base
other attached packages:
[1] snowfall_1.84-6.1 snow_0.4-3 cowplot_1.1.1 pRRophetic_0.5
[5] ggsci_2.9 tableone_0.12.0 ggthemes_4.2.4 ggpubr_0.4.0
[9] caret_6.0-88 lattice_0.20-44 pROC_1.17.0.1 gridExtra_2.3
[13] gtable_0.3.0 glmnet_4.1-1 Matrix_1.3-4 ggalluvial_0.12.3
[17] GDCRNATools_1.10.1 venn_1.10 pathview_1.30.1 limma_3.46.0
[21] GSEABase_1.52.1 graph_1.68.0 annotate_1.68.0 XML_3.99-0.6
[25] GSVA_1.38.2 org.Hs.eg.db_3.12.0 AnnotationDbi_1.52.0 IRanges_2.24.1
[29] S4Vectors_0.28.1 clusterProfiler_3.18.1 forcats_0.5.1 stringr_1.4.0
[33] dplyr_1.0.7 purrr_0.3.4 readr_1.4.0 tidyr_1.1.4
[37] tibble_3.1.6 tidyverse_1.3.1 scatterplot3d_0.3-41 factoextra_1.0.7
[41] ggplot2_3.3.5 FactoMineR_2.4 GEOquery_2.58.0 Biobase_2.50.0
[45] rappdirs_0.3.3 ModelMetrics_1.2.2.2 bit64_4.0.5 knitr_1.33
[49] DelayedArray_0.16.3 rpart_4.1-15 data.table_1.14.0 KEGGREST_1.30.1
[53] RCurl_1.98-1.3 generics_0.1.0 preprocessCore_1.52.1 RSQLite_2.2.7
[57] shadowtext_0.0.8 bit_4.0.4 enrichplot_1.10.2 xml2_1.3.2
[61] lubridate_1.7.10 httpuv_1.6.1 SummarizedExperiment_1.20.0 assertthat_0.2.1
[65] viridis_0.6.1 gower_0.2.2 xfun_0.23 hms_1.1.0
[69] promises_1.2.0.1 fansi_0.5.0 progress_1.2.2 caTools_1.18.2
[73] dbplyr_2.1.1 readxl_1.3.1 Rgraphviz_2.34.0 km.ci_0.5-2
[77] igraph_1.2.6 DBI_1.1.1 geneplotter_1.68.0 htmlwidgets_1.5.3
[81] reshape_0.8.8 ellipsis_0.3.2 backports_1.2.1 survey_4.0
[85] biomaRt_2.46.3 MatrixGenerics_1.2.1 vctrs_0.3.8 abind_1.4-5
[89] cachem_1.0.5 withr_2.4.2 ggforce_0.3.3 prettyunits_1.1.1
[93] cluster_2.1.2 DOSE_3.16.0 GenomicDataCommons_1.14.0 crayon_1.4.1
[97] genefilter_1.72.1 recipes_0.1.17 edgeR_3.32.1 pkgconfig_2.0.3
[101] tweenr_1.0.2 GenomeInfoDb_1.26.4 nlme_3.1-152 nnet_7.3-16
[105] rlang_0.4.11 lifecycle_1.0.0 downloader_0.4 BiocFileCache_1.14.0
[109] modelr_0.1.8 cellranger_1.1.0 polyclip_1.10-0 matrixStats_0.59.0
[113] KMsurv_0.1-5 carData_3.0-4 zoo_1.8-9 reprex_2.0.0
[117] pheatmap_1.0.12 png_0.1-7 viridisLite_0.4.0 rjson_0.2.20
[121] bitops_1.0-7 KernSmooth_2.23-20 Biostrings_2.58.0 blob_1.2.1
[125] shape_1.4.6 qvalue_2.22.0 rstatix_0.7.0 ggsignif_0.6.1
[129] scales_1.1.1 leaps_3.1 memoise_2.0.0 magrittr_2.0.1
[133] plyr_1.8.6 gplots_3.1.1 zlibbioc_1.36.0 compiler_4.0.3
[137] scatterpie_0.1.6 RColorBrewer_1.1-2 KEGGgraph_1.50.0 DESeq2_1.30.1
[141] cli_3.1.0 XVector_0.30.0 mgcv_1.8-36 MASS_7.3-54
[145] tidyselect_1.1.1 stringi_1.6.2 mitools_2.4 GOSemSim_2.16.1
[149] askpass_1.1 locfit_1.5-9.4 ggrepel_0.9.1 survMisc_0.5.5
[153] fastmatch_1.1-0 tools_4.0.3 rio_0.5.26 rstudioapi_0.13
[157] foreach_1.5.1 foreign_0.8-81 prodlim_2019.11.13 farver_2.1.0
[161] ggraph_2.0.5 digest_0.6.27 rvcheck_0.1.8 BiocManager_1.30.15
[165] lava_1.6.9 shiny_1.6.0 Rcpp_1.0.6 GenomicRanges_1.42.0
[169] car_3.0-10 broom_0.7.10 later_1.2.0 httr_1.4.2
[173] survminer_0.4.9 colorspace_2.0-1 rvest_1.0.0 fs_1.5.0
[177] splines_4.0.3 graphlayouts_0.7.1 xtable_1.8-4 jsonlite_1.7.2
[181] tidygraph_1.2.0 timeDate_3043.102 flashClust_1.01-2 ipred_0.9-12
[185] R6_2.5.0 ridge_2.9 pillar_1.6.4 htmltools_0.5.1.1
[189] mime_0.10 glue_1.4.2 fastmap_1.1.0 DT_0.18
[193] BiocParallel_1.24.1 class_7.3-19 codetools_0.2-18 fgsea_1.16.0
[197] utf8_1.2.1 sva_3.38.0 curl_4.3.1 gtools_3.9.2
[201] zip_2.2.0 GO.db_3.12.1 openxlsx_4.2.3 openssl_1.4.4
[205] survival_3.2-11 admisc_0.16 munsell_0.5.0 DO.db_2.9
[209] GenomeInfoDbData_1.2.4 iterators_1.0.13 haven_2.4.1 reshape2_1.4.4
[213] BiocGenerics_0.36.1 AnnoProbe_0.1.5
