# Supplementary material for: Integrated Analysis of Competitive Endogenous RNA Networks in Acute Ischemic Stroke
Source: Front Genet. 2022 Mar 25;13:833545. doi: 10.3389/fgene.2022.833545 (PMC8990852; doi:10.3389/fgene.2022.833545)
Supplement: Supplementary file 2 [file DataSheet3.ZIP]

Archive with 16 entries (15 files):
- src/
- src/.DS_Store
- src/10_hub_gene_cor_immCell.R
- src/11_three_network.R
- src/1_GSE16561.R
- src/2_GSE110993.R
- src/3_GO_KEGG_GSEA.R
- src/4_GSVA.R
- src/5_pathview.R
- src/6_miR_target.R
- src/7_ceNetwork.R
- src/8_ROC.R
- src/9_cibersort.R
- src/Cibersort.R
- src/function.R
- src/gdcCEAnalysis.R
