# Supplementary material for: Integrated Analysis of Competitive Endogenous RNA Networks in Acute Ischemic Stroke
Source: Front Genet. 2022 Mar 25;13:833545. doi: 10.3389/fgene.2022.833545 (PMC8990852; doi:10.3389/fgene.2022.833545)
Supplement: Supplementary file 2 [file DataSheet3.ZIP › src/10_hub_gene_cor_immCell.R]

rm(list = ls())
options(stringsAsFactors = FALSE)
# setwd("/Users/chenhy/Documents/mirna")
setwd("~/wai/mirna")
source("src/function.R")
library(tidyverse)


## Import array data 
load("data/transfer_tab.rda")
load("data/GSE16561_eSet.Rdata")
rnaExpr <- exprs(eset)
phe_rna <- pData(eset)
transfer_tab <- transfer_tab[!duplicated(transfer_tab$illumina_humanref_8_v3),]
rownames(transfer_tab) <- transfer_tab$illumina_humanref_8_v3
rnaExpr <- impute.knn(rnaExpr)$data
rnaExpr <- rnaExpr[transfer_tab$illumina_humanref_8_v3,]
eset <- generate.eset(rnaExpr,phe_rna,transfer_tab)
eset <- update_eset.feature(use_eset=eset,use_feature_info=fData(eset),from_feature='illumina_humanref_8_v3',to_feature='external_gene_name',merge_method='median')
rnaExpr <- exprs(eset)
rnaExpr <- 2^rnaExpr
# boxplot(rnaExpr)

rnaExpr <- as.data.frame(rnaExpr)
min(rnaExpr)
max(rnaExpr)


## load imm data
load("data/imm_dt.rda")
imm_dt <- imm_dt[,c(1:22)]
imm_dt <- as.data.frame(imm_dt)
# summary(imm_dt)
cal_var <- colnames(imm_dt)[1:22]
imm_dt <- merge(phe_rna %>% dplyr::select(description),imm_dt,by="row.names") 
rownames(imm_dt) <- imm_dt$Row.names;imm_dt <- imm_dt[,-1]

des_cont1 <- openxlsx::read.xlsx("result/Figure11/diff_imm1.xlsx")
nodes <- read.csv("result/Figure9/nodes.csv") %>% dplyr::filter(type=="pc")

hub_gene <- c("RPS3","SLAMF1","TNFRSF4","CD2","IL7R","ITGAM","CCR7",
              "EEF1G","RPS15","RPL22","RPL13A","FBL","RPS23","RPS2","EIF4B","HERC5")
p_list <- list()
for (i in c(hub_gene,nodes$symbol)) {
  for (j in des_cont1$sig_var) {
    # i <- "APRT"
    # j <- "B cells naive"
    dt <- data.frame(Expression=as.numeric(rnaExpr[i,]),Immune_composition=imm_dt[,j],group=imm_dt$description)
    lm_p <- lm(Expression~Immune_composition,dt) %>% summary()
    P_value <- lm_p %>% coef() %>% .[2,4] %>% format(.,scientific=TRUE,digit=3) 
    R_square <- lm_p[["adj.r.squared"]] %>% round(.,3)
    if(as.numeric(P_value)<0.05 & as.numeric(R_square)>0.18){
      p_list[[i]] <- ggplot(dt,aes(x=Immune_composition,y=Expression))+
        geom_smooth(method = "lm",se=T)+
        geom_point(mapping = aes(x=Immune_composition,y=Expression,color = group),size=3,data = dt)+
        annotate("text",x=max(dt$Immune_composition)/2,y=max(dt$Expression)/2,
                 label=sprintf("P = %s  R^2 = %s",P_value,R_square),parse=F,color="black",size=3)+
        scale_color_manual(values = c("#00B2FF","orange"))+
        labs(x=sprintf("%s infiltration level",j),y=sprintf("%s expression level(FPKM)",i),title = "")+ 
        theme(panel.background = element_rect(fill = "black"))+
        theme(legend.position = 'none')+#去掉图例
        theme(panel.border = element_blank())+#去掉外层边框
        theme(panel.background = element_rect(fill = "gray91"))+#灰色背景
        theme(panel.grid = element_blank())+
        scale_fill_discrete(c=100,l=100)+
        theme_classic()
      ggsave(sprintf("result/Figure12/%s_%s.pdf",i,j),width = 6,height = 5)
    }
  }
}
ggarrange(plotlist = p_list,
          ncol = 3,nrow = 5,
          align = "hv",
          # common.legend=T,
          # labels=LETTERS[seq(1,length(p_list))],
          hjust = 10,vjust = 10)+
ggsave("result/Figure12/imm_hub_gene_cor.pdf",width = 12,height = 15)
