# Supplementary material for: Integrated Analysis of Competitive Endogenous RNA Networks in Acute Ischemic Stroke
Source: Front Genet. 2022 Mar 25;13:833545. doi: 10.3389/fgene.2022.833545 (PMC8990852; doi:10.3389/fgene.2022.833545)
Supplement: Supplementary file 2 [file DataSheet3.ZIP › src/11_three_network.R]

rm(list = ls())
options(stringsAsFactors = FALSE)
# setwd("/Users/chenhy/Documents/mirna")
setwd("~/wai/mirna")
source("src/function.R")
library(tidyverse)
### Input data
#DEG
diff_res <- read.csv("result/GSE16561_DEG.csv")
deg <- draw.volcanoPlot(dat=diff_res,label_col='gene',logFC_col="logFC",
                        Pv_col="adj.P.Val",logFC_thre=0.5,Pv_thre=0.05,show_plot = F,
                        show_label=FALSE)
#DEmiR
diff_res <- openxlsx::read.xlsx(xlsxFile = "data/311572_online_dataset_ii.xlsx",startRow = 1,sheet = "Sheet1")
demir <- draw.volcanoPlot(dat=diff_res,label_col='miRNA_ID',logFC_col="log2FoldChange",
                          Pv_col="pvalue",logFC_thre=0.5,Pv_thre=0.01,
                          show_label=FALSE,show_plot = F)
out2excel(demir,out.xlsx = "data/demir.xlsx")
all_mirna_target <- read.delim("data/mRNA/mRNA_miRNA_interaction.txt")
mirna_target <- all_mirna_target %>% dplyr::filter(miRNAname %in% demir$miRNA_ID)
intersect_m <- intersect(deg$gene,mirna_target$geneName)
intersect_mrna_deg <- deg %>% dplyr::filter(gene %in% intersect_m)
out2excel(intersect_mrna_deg,out.xlsx = "data/intersect_mrna_deg.xlsx")
# 参考https://www.sohu.com/a/301181546_419916
## 1预测调控差异miRNAs的上游转录因子
# miRNA的表达受到转录因子的调控已经被证实，用FunRich软件（http://funrich.org/download）预测
# 调控这些差异miRNA的上游转录因子。只展示前十,见Figure13 A
#将预测转录因子与交集分子取交集
demirTF <- openxlsx::read.xlsx("data/demir_enrich_TF.xlsx")
TFs <- intersect(intersect_m,demirTF$Transcription_factor).
# [1] "CEBPD" "MAFB"  "FOS"   "STAT1"
library(venn)
x <- list(DEGs=deg$gene, DEmiRTargetGenes=unique(mirna_target$geneName),DEmiRTFs=demirTF$Transcription_factor)
pdf("result/Figure13/Figure_venn.pdf",width = 5,height = 5)
par(cex=2)
venn(x,zcolor='style')
dev.off()


## 2交集分子（上下调各10个）-差异miRNA网络分析（target关系选择ENCORI数据库）
intersect_mirna_ppi_MCC_top10_with_shortest_paths <- read.csv("data/intersect_mirna_ppi_MCC_top10_with_shortest_paths.csv")
intersect_mirma_ppi_MCC_top50 <- read.csv("data/intersect_mirna_ppi_MCC_top50_2.csv")
intersect_mirma_ppi_MCC_top50 <- merge(intersect_mirma_ppi_MCC_top50,deg,by.x='Name',by.y='gene')
intersect_mirma_ppi_MCC_top20 <- intersect_mirma_ppi_MCC_top50 %>% 
  mutate(type=ifelse(logFC>0,"up","down")) %>% 
  group_by(type) %>% 
  arrange(desc(Score)) %>% 
  do(head(.,n=10))
out2excel(intersect_mirma_ppi_MCC_top20,out.xlsx = "data/intersect_mirma_ppi_MCC_top20.xlsx")
mirna_target <- all_mirna_target %>% dplyr::filter(geneName %in% intersect_mirma_ppi_MCC_top20$Name,
                                                   miRNAname %in% demir$miRNA_ID)
edges <- mirna_target %>% dplyr::select(source=miRNAname,target=geneName) %>% unique()
nodes <- rbind(demir %>% dplyr::select(gene=miRNA_ID,logFC=log2FoldChange) %>% dplyr::filter(gene %in% edges$source) %>% mutate(type="miR"),
               deg %>% dplyr::select(gene,logFC) %>% dplyr::filter(gene %in% edges$target) %>% mutate(type="mRNA"))
write.csv(edges,"result/Figure13/edges_2.csv",row.names = F,quote = F)
write.csv(nodes,"result/Figure13/nodes_2.csv",row.names = F,quote = F)

## 3 网络药理学分析
# 通过TTD、DisGeNET、GeneCards等数据库以“diabetic nephropathy”为主题词获取疾病靶点数据。
# 将两个靶点集取交集后，导入Cytoscape(3.6.0)软件构建“药物成分-靶点”网络，
# 筛选核心靶点后导入STRING平台，物种设置为“Homo sapiens”,
# 最低相互作用阈值设为“highest confidence”(﹥0.4),
# 依据“combined score”绘制绘出PPI蛋白互作网络(protein protein interaction network, PPI network)。


## 4 药物敏感性预测
library(pRRophetic)
library(ggplot2)
library(cowplot)

Sys.setenv(LANGUAGE = "en") #显示英文报错信息
options(stringsAsFactors = FALSE) #禁止chr转成factor

## 输入文件

# 需要三个文件：表达数据、分组信息和药物名字，前两个文件的sample ID必须一致。
# 
# easy_input_expr.txt，基因表达矩阵。
# 
# easy_input_anno.txt，分组信息。示例数据里的C1和C2分别对应"HPV16-IMM"和"HPV16-KRT"。
# 也可以是按某个基因的突变类型分组、或按某个基因表达量高低分组。
# 
# drug.txt，要计算和画图的药物的名字，药物名必须存在与GDSC数据库中。
# **具体选哪个药物呢？**可以基于背景知识来选择合适的药物，就像例文那样；
# 也可以批量筛选组间差异显著的药物做深入研究。
# 
# getCGPinfo函数内部是2016版药物的名字，共251种；
# GDSC数据库的网站上2019版的药物名字有266种：<https://www.cancerrxgene.org/translation/Drug#t-all>；
# 然而pRRopheticPredict函数的drug参数the name of the drug for which you would like to 
# predict sensitivity, one of...，其中的药物名字只有138个，下面就对这138种药物进行计算和画图。
# 把pRRopheticPredict函数的drug参数中的药物整理后保存在drug.txt文件中。
load("data/GSE16561_norm_eset.Rdata")
#表达矩阵
dat <- read.table("data/datExp.processed.txt",sep = "\t",row.names = 1,header = T,stringsAsFactors = F,check.names = F)
dat[1:3, 1:3]

#分组信息
ann <- pData(eset) %>% dplyr::select(description)
head(ann)
table(ann$description)

#药物名字
GCP.drug <- read.table("data/drug.txt") #如果要例文的两种药物，就换成drug_eg.txt
GCP.drug <- GCP.drug$V1
#这里以前12种药物为例
GCP.drug <- GCP.drug[1:12]

# 自定义足够多的box的颜色，颜色数量至少等于分组数量
jco <- c("#EABF00", "#2874C5", "red")

### 药物敏感性预测 ###、
GCPinfo <- GCP.IC50 <- GCP.expr <- cvOut <- predictedPtype <- predictedBoxdat <- list() # 初始化列表
plotp <- list()

draw_plot <- function(x){
  set.seed(1248103) # 因为预测过程默认10-fold CV，所以设置种子以便结果可重复
  cat(drug," starts!\n") # 提示当前药物已开始分析
  
  # 预测IC50值，采用默认参数，详细可参考??pRRopheticPredict参数列表
  predictedPtype[[drug]] <- pRRopheticPredict(testMatrix = as.matrix(dat[,rownames(ann)]),
                                              drug = drug,
                                              tissueType = "allSolidTumors",
                                              selection = 1) # 1表示若有重复基因取均值处理
  
  if(!all(names(predictedPtype[[drug]])==rownames(ann))) {stop("Name mismatched!\n")} # 若名字不匹配则报错退出
  
  predictedBoxdat[[drug]] <- data.frame("est.ic50"=predictedPtype[[drug]],
                                        "group"=ann$description, 
                                        row.names = names(predictedPtype[[drug]])) 
  predictedBoxdat[[drug]]$group <- factor(predictedBoxdat[[drug]]$group,levels = c("Stroke","Control"),ordered = T) # 把类改成因子变量
  
  # 绘图
  p <- ggplot(data = predictedBoxdat[[drug]], aes(x=group, y=est.ic50))
  p <- p + geom_boxplot(aes(fill = group)) + 
    scale_fill_manual(values = jco[1:length(unique(ann$description))]) + #自定义box的配色
    theme(legend.position="none") + # 倾斜字体
    theme(axis.text.x = element_text(angle = 45, hjust = 1,size = 12),plot.title = element_text(size = 12, hjust = 0.5)) + 
    xlab("") + ylab("Estimated IC50") + 
    ggtitle(drug) # 补上title
  
  # plotp[[drug]] <- p # 保存在列表里供合并图片用
  cat(drug," has been finished!\n") # 提示当前药物已分析结束
  return(p)
}

## Multi-core computing, mild slow
if(TRUE){
  # import packages
  library(snowfall)
  sfInit(parallel = TRUE, cpus = 10, slaveOutfile = "snowfall_log.txt")  #initialize
  sfLibrary(pRRophetic)
  sfLibrary(ggplot2)
  sfLibrary(cowplot)
  sfExport("GCP.drug","ann","dat")  # load required object.
  plotp <- snowfall::sfLapply(as.list(GCP.drug),function(drug){
    # drug <- as.list(GCP.drug)[[1]]
    tryCatch({
      set.seed(1248103) # 因为预测过程默认10-fold CV，所以设置种子以便结果可重复
      cat(drug," starts!\n") # 提示当前药物已开始分析
      
      # 预测IC50值，采用默认参数，详细可参考??pRRopheticPredict参数列表
      predictedPtype[[drug]] <- pRRopheticPredict(testMatrix = as.matrix(dat[,rownames(ann)]),
                                                  drug = drug,
                                                  tissueType = "allSolidTumors",
                                                  selection = 1) # 1表示若有重复基因取均值处理
      
      if(!all(names(predictedPtype[[drug]])==rownames(ann))) {stop("Name mismatched!\n")} # 若名字不匹配则报错退出
      
      predictedBoxdat[[drug]] <- data.frame("est.ic50"=predictedPtype[[drug]],
                                            "group"=ann$description, 
                                            row.names = names(predictedPtype[[drug]])) 
      predictedBoxdat[[drug]]$group <- factor(predictedBoxdat[[drug]]$group,levels = c("Stroke","Control"),ordered = T) # 把类改成因子变量
      
      # 绘图
      p <- ggplot(data = predictedBoxdat[[drug]], aes(x=group, y=est.ic50))
      p <- p + geom_boxplot(aes(fill = group)) + 
        scale_fill_manual(values = jco[1:length(unique(ann$description))]) + #自定义box的配色
        theme(legend.position="none") + # 倾斜字体
        theme(axis.text.x = element_text(angle = 45, hjust = 1,size = 12),plot.title = element_text(size = 12, hjust = 0.5)) + 
        xlab("") + ylab("Estimated IC50") + 
        ggtitle(drug) # 补上title
      
      # plotp[[drug]] <- p # 保存在列表里供合并图片用
      cat(drug," has been finished!\n") # 提示当前药物已分析结束
      return(list(p))
    },error = function(e) {
      return(NULL)
    })
  })
  sfStop()
}

plotp <- map(GCP.drug,draw_plot)


for (drug in GCP.drug) {
  set.seed(1248103) # 因为预测过程默认10-fold CV，所以设置种子以便结果可重复
  cat(drug," starts!\n") # 提示当前药物已开始分析
  
  # 预测IC50值，采用默认参数，详细可参考??pRRopheticPredict参数列表
  predictedPtype[[drug]] <- pRRopheticPredict(testMatrix = as.matrix(dat[,rownames(ann)]),
                                              drug = drug,
                                              tissueType = "allSolidTumors",
                                              selection = 1) # 1表示若有重复基因取均值处理
  
  if(!all(names(predictedPtype[[drug]])==rownames(ann))) {stop("Name mismatched!\n")} # 若名字不匹配则报错退出
  
  predictedBoxdat[[drug]] <- data.frame("est.ic50"=predictedPtype[[drug]],
                                        "group"=ann$description, 
                                        row.names = names(predictedPtype[[drug]])) 
  predictedBoxdat[[drug]]$group <- factor(predictedBoxdat[[drug]]$group,levels = c("Stroke","Control"),ordered = T) # 把类改成因子变量
  
  # 绘图
  p <- ggplot(data = predictedBoxdat[[drug]], aes(x=group, y=est.ic50))
  p <- p + geom_boxplot(aes(fill = group)) + 
    scale_fill_manual(values = jco[1:length(unique(ann$description))]) + #自定义box的配色
    theme(legend.position="none") + # 倾斜字体
    theme(axis.text.x = element_text(angle = 45, hjust = 1,size = 12),plot.title = element_text(size = 12, hjust = 0.5)) + 
    xlab("") + ylab("Estimated IC50") + 
    ggtitle(drug) # 补上title
  
  plotp[[drug]] <- p # 保存在列表里供合并图片用
  cat(drug," has been finished!\n") # 提示当前药物已分析结束
}

# 合并图片
#适合展示两种药物
p1 <- plot_grid(plotp[[1]],plotp[[2]],labels = c("A","B"),nrow = 1) # title可以AI下拉到合适位置，就如例文所示
ggsave("result/Figure13/boxplot of predicted IC50.pdf", width = 6, height = 5)


p_value <- vector()
for (drug in GCP.drug) {
  tmp <- wilcox.test(as.numeric(predictedBoxdat[[drug]][which(predictedBoxdat[[drug]]$group %in% "Stroke"),"est.ic50"]),
                     as.numeric(predictedBoxdat[[drug]][which(predictedBoxdat[[drug]]$group %in% "Control"),"est.ic50"]),alternative = "less")$p.value
  p_value <- append(p_value,tmp) # 两组样本秩和检验p值
}
names(p_value) <- GCP.drug
print(p_value) #打印p值，因为这里有一个不显著，所以当时没有放在boxplot上，有需要的也可以加在ggplot的title里，或参考FigureYa12box直接画在图上。
table(p_value<1e-3)
#保存到文件
write.table(p,"result/Figure13/output_pvalue.txt", quote = F, sep = "\t")

plotp <- list()
my_comparisons <- list(c("Stroke","Control"))

for (drug in names(p_value[p_value<1e-2])) {
  set.seed(1248103) # 因为预测过程默认10-fold CV，所以设置种子以便结果可重复
  cat(drug," starts!\n") # 提示当前药物已开始分析
  
  # 预测IC50值，采用默认参数，详细可参考??pRRopheticPredict参数列表
  predictedPtype[[drug]] <- pRRopheticPredict(testMatrix = as.matrix(dat[,rownames(ann)]),
                                              drug = drug,
                                              tissueType = "allSolidTumors",
                                              selection = 1) # 1表示若有重复基因取均值处理
  
  if(!all(names(predictedPtype[[drug]])==rownames(ann))) {stop("Name mismatched!\n")} # 若名字不匹配则报错退出
  
  predictedBoxdat[[drug]] <- data.frame("est.ic50"=predictedPtype[[drug]],
                                        "group"=ann$description, 
                                        row.names = names(predictedPtype[[drug]])) 
  predictedBoxdat[[drug]]$group <- factor(predictedBoxdat[[drug]]$group,levels = c("Stroke","Control"),ordered = T) # 把类改成因子变量
  
  # 绘图
  p <- ggplot(data = predictedBoxdat[[drug]], aes(x=group, y=est.ic50)) + 
    geom_boxplot(aes(fill = group)) + 
    geom_dotplot(binaxis='y', stackdir='center', dotsize=0.8)+
    scale_fill_manual(values = jco[1:length(unique(ann$description))]) + #自定义box的配色
    theme(legend.position="none") + # 倾斜字体
    theme(axis.text.x = element_text(angle = 45, hjust = 1,size = 12),plot.title = element_text(size = 12, hjust = 0.5)) + 
    xlab("") + ylab("Estimated IC50") + 
    ggtitle(drug)+
    theme(panel.border = element_blank())+
    theme(panel.background = element_rect(fill = "gray91"))+
    theme(panel.grid = element_blank())+
    scale_fill_discrete(c=100,l=100)+
    scale_color_grey() + 
    theme_classic() +
    stat_compare_means(comparisons=my_comparisons,aes(label=..p.signif..),
                       symnum.args = list(cutpoints = c(0, 0.0001, 0.001, 0.01, 0.05, 1), 
                                          symbols = c("****", "***", "**", "*", "ns")))
  
  plotp[[drug]] <- p # 保存在列表里供合并图片用
  cat(drug," has been finished!\n") # 提示当前药物已分析结束
}

p2 <- plot_grid(plotlist=plotp,labels = LETTERS[seq(1:length(names(plotp)))], ncol=4)
ggsave("result/Figure13/boxplot of predicted IC50_multiple.pdf", width = 11, height = 11)
