# Supplementary material for: Integrated Analysis of Competitive Endogenous RNA Networks in Acute Ischemic Stroke
Source: Front Genet. 2022 Mar 25;13:833545. doi: 10.3389/fgene.2022.833545 (PMC8990852; doi:10.3389/fgene.2022.833545)
Supplement: Supplementary file 2 [file DataSheet3.ZIP › src/1_GSE16561.R]

rm(list = ls())
options(stringsAsFactors = FALSE)
setwd("/Users/chenhy/Documents/mirna")   #设置工作目录
source("src/function.R")
###########下载GEO数据集
#1. 数据下载
gse <- "GSE16561"
library(AnnoProbe)
eset <- geoChina(gse = "GSE16561", mirror = "tencent",destdir = "data/")[["GSE16561_series_matrix.txt.gz"]]
save(eset,file = "data/GSE16561_eSet.Rdata")
load("data/GSE16561_eSet.Rdata")

#2. 提取表达和临床信息
##2.1 通过pData函数获取分组信息
library(GEOquery)
pdata <- pData(eset)
table(pdata$description)

###定义分组
#设置参考水平，对照在前，处理在后
group_list = factor(pdata$description,levels = c("Stroke","Control"))

##2.2 通过exprs函数获取表达矩阵并校正
mat <- exprs(eset)
pdf("result/plot/GSE16561_boxplot_before.pdf")
boxplot(mat,outline=FALSE, notch=T,col=group_list, las=2)
dev.off()
range(mat)

# Count and show number of NAs across samples and genes
sample_na_count <- apply(mat,1,function(x){length(which(is.na(x)==TRUE))})
print(table(sample_na_count))
gene_na_count <- apply(mat,2,function(x){length(which(is.na(x)==TRUE))})
print(table(gene_na_count))
# Perform imputation
if(sum(sample_na_count)+sum(gene_na_count)>0) mat <- impute.knn(mat)$data

## Secondly, the log2 transformation.
med_val <- median(apply(mat,2,median)); print(med_val)
if(med_val>16){mat <- log2(mat)}

## Thirdly, the quantile normalization across samples.
# Perform limma quantile normalization
mat <- normalizeQuantiles(mat)

## Fourthly, filter out genes with very low expression values (bottom 5%) in most samples (more than 90%).
# Filter out low-expression genes
choose1 <- apply(mat<= quantile(mat, probs = 0.05), 1, sum)<= ncol(mat) * 0.90
print(table(choose1))
mat <- mat[choose1,]

pdf("result/plot/GSE16561_boxplot_after.pdf")
boxplot(mat,outline=FALSE, notch=T,col=group_list, las=2)
dev.off()

range(mat)
feature_info <- fData(eset)

#3. id转换
#方法1 读取gpl页面的soft文件，按列取子集
getGEO('GPL6883', destdir="data/")
GPL_anno <-data.table::fread("data/GPL6883.soft",skip ="ID",data.table = F)
library(dplyr)
library(tidyverse)
probe2symbol_df <- GPL_anno %>%
  dplyr::select(ID,Symbol) %>%
  filter(Symbol != "---") %>%
  separate(Symbol,c("symbol","drop"),sep="///") %>%
  dplyr::select(-drop)

length(unique(probe2symbol_df$symbol))
table(sort(table(probe2symbol_df$symbol)))
rownames(probe2symbol_df) <- probe2symbol_df$ID
feature_info <- probe2symbol_df[rownames(mat),]
eset <- generate.eset(mat,pdata,feature_info)
# ID conversion, or merge transcript level to expression level, use_feature_info can be other dataframe instead of fData; optional;
eset <- update_eset.feature(use_eset=eset,use_feature_info=fData(eset),from_feature='ID',to_feature='symbol',merge_method='median')
save(eset,file = "data/GSE16561_norm_eset.Rdata")


#4. PCA
load("data/GSE16561_norm_eset.Rdata")
mat <- exprs(eset)
pdata <- pData(eset)
data1=as.data.frame(t(mat))
# 2D pca
library(FactoMineR)
library(factoextra)
data1.pca <- PCA(data1, graph = FALSE)
pdf("result/plot/GSE16561_pca_2D.pdf")
fviz_pca_ind(data1.pca,
             geom.ind = "point",
             col.ind = group_list,
             addEllipses = T)
dev.off()

## 3D pca
library(scatterplot3d)
df.pca<-prcomp(data1)
summary(df.pca)
pca.result<-df.pca$x
pca.result<-data.frame(pca.result)
head(pca.result)
pca.result$Condition <- pdata$description
colors <- c("#999999", "#E69F00")
colors <- colors[as.numeric(as.factor(pca.result$Condition))]
shape<-16:17
shape<-shape[as.numeric(as.factor(pca.result$Condition))]

pdf("result/plot/GSE16561_pca_3D.pdf")
scatterplot3d(pca.result[,1:3],
                     pch = shape,
                     color=colors,
                     cex.symbols = 2)
legend("top", legend = levels(as.factor(pca.result$Condition)),
       col = c("#999999", "#E69F00"),
       pch = c(16, 17),
       inset = -0.1, xpd = TRUE, horiz = TRUE)
dev.off()

## 通过聚类树查看是否有离群样品
sampleTree = hclust(dist(t(mat)), method = "average")
pdf("result/plot/GSE16561_hclust.pdf",width = 6,height = 4)
plot(sampleTree, main = "Sample clustering to detect outliers", sub="", xlab="")
dev.off()
#没有离群样本


#5. differential expression analysis
load("data/GSE16561_norm_eset.Rdata")
model = model.matrix(~0+description,data=pData(eset))
colnames(model)=c("Control","Stroke")
fit = lmFit(eset,design=model)
contrast1=makeContrasts(Stroke-Control,levels=model)
fit=contrasts.fit(fit,contrasts=contrast1)
fit=eBayes(fit,robust = T)
diff_res=topTable(fit,number=dim(fit)[1],coef="Stroke - Control")
write.csv(diff_res,file = "result/GSE16561_DEG.csv",row.names = F)
print(paste("Number of differentially expressed genes:",sum(diff_res$adj.P.Val<0.05))) #3698 DE genes
rm(contrast1,model,fit)
##5.1 volcano plot
sig_gene <- draw.volcanoPlot(dat=diff_res,label_col='gene',logFC_col="logFC",
                             Pv_col="adj.P.Val",logFC_thre=0.5,Pv_thre=0.05,
                             main=sprintf('Volcano Plot for %s_DEG',gse),show_label=FALSE,
                             pdf_file=sprintf('result/plot/%s_vocalno.pdf',gse))

# BiocManager::install('EnhancedVolcano')
# library(EnhancedVolcano)
# pdf("result/plot/GSE16561_volcano.pdf",width = 4,height = 5)
# EnhancedVolcano(diff_res,
#                 lab = rownames(diff_res),
#                 x = 'logFC',
#                 y = 'adj.P.Val',
#                 pCutoff = 0.05,
#                 FCcutoff = 0.5)
# dev.off()
pdf(sprintf('result/plot/%s_heatmap.pdf',gse),width = 6,height = 7)
draw.heatmap(mat=mat,use_genes=sig_gene$gene,#use_gene_label=sig_gene$gene,
             show_row_names = F,
             use_samples=colnames(mat),use_sample_label=pdata[colnames(mat),'description'],
             phenotype_info=pdata,use_phe=c('description'),main='Expression for DEGs',
             scale='row',
             cluster_rows=TRUE,
             cluster_columns=F,
             clustering_distance_rows='pearson',
             clustering_distance_columns='pearson',
             row_names_gp = gpar(fontsize = 12),
             # pdf_file=sprintf('result/plot/%s_heatmap.pdf',gse)
             )
dev.off()
