# Supplementary material for: Integrated Analysis of Competitive Endogenous RNA Networks in Acute Ischemic Stroke
Source: Front Genet. 2022 Mar 25;13:833545. doi: 10.3389/fgene.2022.833545 (PMC8990852; doi:10.3389/fgene.2022.833545)
Supplement: Supplementary file 2 [file DataSheet3.ZIP › src/2_GSE110993.R]

rm(list = ls())
options(stringsAsFactors = FALSE)
setwd("/Users/chenhy/Documents/mirna")   #设置工作目录
source("src/function.R")
library(tidyverse)
###########下载GEO数据集
#1. 导入数据
gse <- "GSE110993"
## 1.load data from count matrix
if(T){
  mat <- openxlsx::read.xlsx(xlsxFile = "data/311572_online_dataset_i.xlsx",startRow = 3,sheet = "miR_Counts_data")
  rownames(mat) <- mat$X1;mat <- mat[-1,-1]
  phe <- data.frame(sample_name=colnames(mat),group=ifelse(str_detect(colnames(mat),paste0(41:60,collapse = "|")),"Stroke","Control"));rownames(phe) <- phe$sample_name
  group_list = factor(phe$group,levels = c("Stroke","Control"))
  dds <- DESeqDataSetFromMatrix(countData = mat,colData = phe,design = ~group)
  ## Pre-filtering
  dds <- dds [ rowSums(counts(dds)) > 1, ]
  rld <- rlog(object=dds,blind=F)
  mat <- assay(rld)
  mat <- mat[,-which(colnames(mat)=="LH_53_hg19")]
  phe <- phe[-which(rownames(phe)=="LH_53_hg19"),]
  pdf("result/plot/GSE110993_boxplot_before.pdf")
  boxplot(mat,outline=F, notch=T,col=group_list, las=2)
  dev.off()
}
if(T){
  mat <- openxlsx::read.xlsx(xlsxFile = "data/311572_online_dataset_i.xlsx",startRow = 3,sheet = "DESeq2_normalized")
  rownames(mat) <- mat$X1;mat <- mat[,-1]
  mat <- round(mat)
  phe <- data.frame(sample_name=colnames(mat),group=ifelse(str_detect(colnames(mat),paste0(41:60,collapse = "|")),"Stroke","Control"));rownames(phe) <- phe$sample_name
  dds <- DESeqDataSetFromMatrix(countData = mat,colData = phe,design = ~group)
  ## Pre-filtering
  dds <- dds [ rowSums(counts(dds)) > 1, ]
  rld <- rlog(object=dds,blind=F)
  mat <- assay(rld)
  dists <- dist(t(mat))
  plot(hclust(dists))
  #53号为异常样本
  mat <- mat[,-which(colnames(mat)=="LH_53_hg19")]
  phe <- phe[-which(rownames(phe)=="LH_53_hg19"),]
  pdf("result/plot/GSE110993_boxplot_after.pdf")
  boxplot(mat,outline=F, notch=T,col=group_list, las=2)
  dev.off()
  eset <- generate.eset(mat,phe)
  save(eset,file = "data/GSE110993_norm_eset.Rdata")
}

group_list = factor(phe$group,levels = c("Stroke","Control"))
#2. PCA
load("data/GSE110993_norm_eset.Rdata")
mat <- exprs(eset)
pdata <- pData(eset)
data1=as.data.frame(t(mat))
# 2D pca
library(FactoMineR)
library(factoextra)
data1.pca <- PCA(data1, graph = FALSE)
pdf("result/plot/GSE110993_pca_2D.pdf")
fviz_pca_ind(data1.pca,
             geom.ind = "point",
             col.ind = group_list,
             addEllipses = T)
dev.off()

## 3D pca
library(scatterplot3d)
df.pca<-prcomp(data1)
summary(df.pca)
pca.result<-df.pca$x
pca.result<-data.frame(pca.result)
head(pca.result)
pca.result$Condition <- pdata$group
colors <- c("#999999", "#E69F00")
colors <- colors[as.numeric(as.factor(pca.result$Condition))]
shape<-16:17
shape<-shape[as.numeric(as.factor(pca.result$Condition))]

pdf("result/plot/GSE110993_pca_3D.pdf")
scatterplot3d(pca.result[,1:3],
                     pch = shape,
                     color=colors,
                     cex.symbols = 2)
legend("top", legend = levels(as.factor(pca.result$Condition)),
       col = c("#999999", "#E69F00"),
       pch = c(16, 17),
       inset = -0.1, xpd = TRUE, horiz = TRUE)
dev.off()


#3. differential expression analysis
diff_res <- openxlsx::read.xlsx(xlsxFile = "data/311572_online_dataset_ii.xlsx",startRow = 1,sheet = "Sheet1")
print(paste("Number of differentially expressed genes:",sum(diff_res$padj<0.05))) #62 DE genes
##5.1 volcano plot
sig_gene <- draw.volcanoPlot(dat=diff_res,label_col='miRNA_ID',logFC_col="log2FoldChange",
                             Pv_col="pvalue",logFC_thre=0.5,Pv_thre=0.01,
                             main=sprintf('Volcano Plot for %s_DEmiR',gse),show_label=FALSE,
                             pdf_file=sprintf('result/plot/%s_vocalno.pdf',gse))


pdf(sprintf('result/plot/%s_heatmap.pdf',gse),width = 6,height = 7)
draw.heatmap(mat=mat,use_genes=sig_gene$miRNA_ID,
             show_row_names = T,
             use_samples=colnames(mat),use_sample_label=pdata[colnames(mat),'group'],
             phenotype_info=pdata,use_phe=c('group'),main='Expression for DEmiRs',
             scale='row',
             cluster_rows=TRUE,
             cluster_columns=F,
             clustering_distance_rows='pearson',
             clustering_distance_columns='pearson',
             row_names_gp = gpar(fontsize = 9),
             column_names_gp = gpar(fontsize = 7)
             # pdf_file=sprintf('result/plot/%s_heatmap.pdf',gse)
             )
dev.off()


miRNA <- sig_gene$miRNA_ID
for (mir in miRNA) {
  file <- paste("data/mRNA/",mir,".txt",sep = "")
  link <- paste("http://starbase.sysu.edu.cn/api/miRNATarget/?assembly=hg19&geneType=mRNA&miRNA=",mir,"&clipExpNum=1&degraExpNum=0&program=None&target=all",sep = "")
  download.file(link,file)
  Sys.sleep(5)
}
