# Supplementary material for: Integrated Analysis of Competitive Endogenous RNA Networks in Acute Ischemic Stroke
Source: Front Genet. 2022 Mar 25;13:833545. doi: 10.3389/fgene.2022.833545 (PMC8990852; doi:10.3389/fgene.2022.833545)
Supplement: Supplementary file 2 [file DataSheet3.ZIP › src/3_GO_KEGG_GSEA.R]

source("src/function.R")
library(tidyverse)
##使用MsigDB数据库进行富集分析
load("data/Homo_sapiens_gs2gene.RData")
##1.1 GO
diff_res <- read.csv("result/GSE16561_DEG.csv")
sig_gene <- draw.volcanoPlot(dat=diff_res,label_col='gene',logFC_col="logFC",
                             Pv_col="adj.P.Val",logFC_thre=0.5,Pv_thre=0.05,show_plot = F,
                             show_label=FALSE)

top_go <- 15
res_BP <- funcEnrich.Fisher(input_list=sig_gene$gene,
                         bg_list=unique(diff_res$gene),
                         use_gs=c('BP'),
                         Pv_thre=0.05,Pv_adj = 'none',
                         min_gs_size = 30, max_gs_size = 500)
res_BP$ONTOLOGY <- "BP"
res_BP <- head(res_BP,top_go)
res_BP$richFactor <- res_BP$Num_list_item/res_BP$Num_item
res_BP <- arrange(res_BP,richFactor)

res_CC <- funcEnrich.Fisher(input_list=sig_gene$gene,
                            bg_list=unique(diff_res$gene),
                            use_gs=c('CC'),
                            Pv_thre=0.05,Pv_adj = 'none',
                            min_gs_size = 30, max_gs_size = 500)
res_CC$ONTOLOGY <- "CC"
res_CC <- head(res_CC,top_go)
res_CC$richFactor <- res_CC$Num_list_item/res_CC$Num_item
res_CC <- arrange(res_CC,richFactor)

res_MF <- funcEnrich.Fisher(input_list=sig_gene$gene,
                            bg_list=unique(diff_res$gene),
                            use_gs=c('MF'),
                            Pv_thre=0.05,Pv_adj = 'none',
                            min_gs_size = 30, max_gs_size = 500)
res_MF$ONTOLOGY <- "MF"
res_MF <- head(res_MF,top_go)
res_MF$richFactor <- res_MF$Num_list_item/res_MF$Num_item
res_MF <- arrange(res_MF,richFactor)

res_GO <- do.call("rbind",list(res_BP,res_CC,res_MF))

res_GO$`#Name` <- factor(res_GO$`#Name`,levels=res_GO$`#Name`)
ggplot(res_GO,aes(richFactor,`#Name`)) +
  facet_grid(ONTOLOGY~.,scales = "free")+
  geom_point(aes(size=Num_list_item,color=-1*log10(Ori_P))) +
  scale_colour_gradient(low="green",high="red") +
  labs(color=expression(-log[10](Pvalue)),size="Gene number",
       x="Rich factor",y="GO Item",title="Top15 of GO enrichment") +
  theme_bw() +
  ggsave(filename = 'result/GO_KEGG/GO_dot.pdf',width = 11,height = 9)

res_kegg <- funcEnrich.Fisher(input_list=sig_gene$gene,
                            bg_list=unique(diff_res$gene),
                            use_gs=c('CP:KEGG'),
                            Pv_thre=0.05,Pv_adj = 'none',
                            min_gs_size = 30, max_gs_size = 500)
res_kegg$richFactor <- res_kegg$Num_list_item/res_kegg$Num_item
res_kegg <- arrange(res_kegg,richFactor)
res_kegg$`#Name` <- factor(res_kegg$`#Name`,levels=res_kegg$`#Name`)
ggplot(res_kegg,aes(richFactor,`#Name`)) +
  geom_point(aes(size=Num_list_item,color=-1*log10(Ori_P))) +
  scale_colour_gradient(low="green",high="red") +
  labs(color=expression(-log[10](Pvalue)),size="Gene number",
       x="Rich factor",y="KEGG Item",title="KEGG enrichment") +
  theme_bw() +
  ggsave(filename = 'result/GO_KEGG/KEGG_dot.pdf',width = 7.5,height = 6)

out2excel(list(res_GO=res_GO,res_kegg=res_kegg),out.xlsx = "result/GO_KEGG_res.xlsx")

##2 GSEA analysis for GO&KEGG item 
DE_profile <- processDriverProfile(Driver_name=diff_res$gene,
                                   Driver_profile=diff_res$logFC,
                                   choose_strategy='absmax',
                                   return_type ='gene_statistics')
use_gs2gene_go <- merge_gs(all_gs2gene=all_gs2gene,use_gs=c('BP','CP:KEGG'))[res_GO$`#Name`]
gsea_go <- funcEnrich.GSEA(rank_profile=DE_profile,
                        gs2gene = use_gs2gene_go,
                        use_gs=c('BP','CP:KEGG'),
                        Pv_thre=0.05,Pv_adj = 'fdr')
for (i in 1:nrow(gsea_go)) {
  top_gs <- gsea_go[i,'#Name'] 
  annot <- sprintf('NES: %s \nAdjusted P-value: %s',
                   signif(gsea_go[1,'NES'],2),
                   signif(gsea_go[1,'Adj_P'],2))
  draw.GSEA(rank_profile=DE_profile,
            use_genes=use_gs2gene_go[[top_gs]],
            main=sprintf('GSEA plot for gene set %s',
                         top_gs),
            annotation=annot,annotation_cex=1.5,
            left_annotation='High',
            right_annotation='Low',
            pdf_file = sprintf("result/GSEA/%s.pdf",top_gs))
}


use_gs2gene_kegg <- merge_gs(all_gs2gene=all_gs2gene,use_gs=c('CP:KEGG'))[res_kegg$`#Name`]
gsea_kegg <- funcEnrich.GSEA(rank_profile=DE_profile,
                           gs2gene = use_gs2gene_kegg,
                           use_gs=c('CP:KEGG'),
                           Pv_thre=0.05,Pv_adj = 'fdr')

for (i in 1:nrow(gsea_kegg)) {
  top_gs <- gsea_kegg[i,'#Name'] 
  annot <- sprintf('NES: %s \nAdjusted P-value: %s',
                   signif(gsea_kegg[1,'NES'],2),
                   signif(gsea_kegg[1,'Adj_P'],2))
  draw.GSEA(rank_profile=DE_profile,
            use_genes=use_gs2gene_kegg[[top_gs]],
            main=sprintf('GSEA plot for gene set %s',
                         top_gs),
            annotation=annot,annotation_cex=1.5,
            left_annotation='High',
            right_annotation='Low',
            pdf_file = sprintf("result/GSEA/%s.pdf",top_gs))
}
