# Supplementary material for: Integrated Analysis of Competitive Endogenous RNA Networks in Acute Ischemic Stroke
Source: Front Genet. 2022 Mar 25;13:833545. doi: 10.3389/fgene.2022.833545 (PMC8990852; doi:10.3389/fgene.2022.833545)
Supplement: Supplementary file 2 [file DataSheet3.ZIP › src/4_GSVA.R]

library(ggplot2)
library(clusterProfiler)
library(org.Hs.eg.db)
library(GSVA)
library(GSEABase)
library(limma)
## GSVA analysis 
##1.1 prepare data
load("data/GSE16561_norm_eset.Rdata")
mat <- exprs(eset)
pdata <- pData(eset)
group_list = factor(pdata$description,levels = c("Stroke","Control"))

##1.2 进行GSVA分析，获得GSVA得分矩阵
## Molecular Signatures Database (MSigDb) 
d='data/MsigDB/symbols'
gmts=list.files(d,pattern = 'all|kegg')
gmts

if(file.exists("data/es_max.rda")){
  load("data/es_max.rda")
}else{
  #计算时间特别长
  es_max <- lapply(gmts, function(gmtfile){ 
    geneset <- getGmt(file.path(d,gmtfile))  
    es.max <- gsva(mat, geneset,
                   mx.diff=FALSE,
                   verbose=TRUE, 
                   parallel.sz=1)
    return(es.max)
  })
  save(es_max,file = "data/es_max.rda")
}


##1.3 对GSVA得分矩阵分别进行差异分析
adjPvalueCutoff <- 0.05
logFCcutoff <- log2(2)
es_deg <- lapply(es_max, function(es.max){
  #es.max <- es_max[[2]]
  dim(es.max)
  design <- model.matrix(~0+factor(group_list))
  colnames(design)=levels(factor(group_list))
  rownames(design)=colnames(es.max)
  design
  contrast.matrix<-makeContrasts(paste0(unique(group_list),collapse = "-"),
                                 levels = design)
  contrast.matrix<-makeContrasts("Stroke-Control",
                                 levels = design)
  
  contrast.matrix ##这个矩阵声明，我们要把high组跟low组进行差异分析比较
  
  deg = function(es.max,design,contrast.matrix){
    ##step1
    fit <- lmFit(es.max,design)
    ##step2
    fit2 <- contrasts.fit(fit, contrast.matrix) 
    ##这一步很重要，大家可以自行看看效果
    
    fit2 <- eBayes(fit2)  ## default no trend !!!
    ##eBayes() with trend=TRUE
    ##step3
    res <- decideTests(fit2, p.value=adjPvalueCutoff)
    summary(res)
    tempOutput = topTable(fit2, coef=1, n=Inf)
    nrDEG = na.omit(tempOutput) 
    #write.csv(nrDEG2,"limma_notrend.results.csv",quote = F)
    head(nrDEG)
    return(nrDEG)
  }
  
  re = deg(es.max,design,contrast.matrix)
  nrDEG=re
  head(nrDEG) 
  return(nrDEG)
}) #es_deg是一个列表，包含全部GSVA得分矩阵的差异分析矩阵，与es_max对应

##3.4绘制热图展示差异显著的通路
library(pheatmap)

##C2
dat=es_max[[1]]
df=es_deg[[1]]
df=df[df$adj.P.Val<0.05 & abs(df$logFC) > 0.3,] #筛选出差异比较显著的通路
print(dim(df))
n=rownames(df)
dat=dat[match(n,rownames(dat)),]
ac=data.frame(g=group_list)
rownames(ac)=colnames(dat)
rownames(dat)=substring(rownames(dat),1,50)
pheatmap::pheatmap(dat,
                   fontsize_row = 9,height = 3,width = 12,
                   annotation_col = ac,show_colnames = F,
                   filename = paste0('result/GSVA/gsva_',strsplit(gmts[1],'[.]')[[1]][1],'.pdf'))

##C5
dat=es_max[[2]]
df=es_deg[[2]]
df=df[df$adj.P.Val<1e-7 & abs(df$logFC) > 0.3,] #筛选出差异比较显著的通路
print(dim(df))
n=rownames(df)
dat=dat[match(n,rownames(dat)),]
ac=data.frame(g=group_list)
rownames(ac)=colnames(dat)
rownames(dat)=substring(rownames(dat),1,50)
pheatmap::pheatmap(dat, 
                   fontsize_row = 9,height = 8,width = 12,
                   annotation_col = ac,show_colnames = F,
                   filename = paste0('result/GSVA/gsva_',strsplit(gmts[2],'[.]')[[1]][1],'.pdf'))

df=do.call(rbind ,es_deg)
es_matrix=do.call(rbind ,es_max)
df=df[df$adj.P.Val<0.05 & abs(df$logFC) > 0.3,]
write.csv(df,file = 'result/GSVA/GSVA_DEV.csv') 
