# Supplementary material for: Integrated Analysis of Competitive Endogenous RNA Networks in Acute Ischemic Stroke
Source: Front Genet. 2022 Mar 25;13:833545. doi: 10.3389/fgene.2022.833545 (PMC8990852; doi:10.3389/fgene.2022.833545)
Supplement: Supplementary file 2 [file DataSheet3.ZIP › src/5_pathview.R]

library(ggplot2)
library(clusterProfiler)
library(org.Hs.eg.db)

##1.1 prepare data
load("data/GSE16561_norm_eset.Rdata")
mat <- exprs(eset)
pdata <- pData(eset)
group_list = factor(pdata$description,levels = c("Stroke","Control"))

##1.2
df <- read.csv("result/GSE16561_DEG.csv") %>% .[,c('gene','logFC')]
df.id <- bitr(geneID = df$gene,
              fromType="SYMBOL",#需要转换ID类型
              toType="ENTREZID",#转换成的ID类型
              OrgDb="org.Hs.eg.db")
df <- merge(df,df.id,by.x="gene",by.y="SYMBOL") %>% arrange(desc(logFC))


geneList=df$logFC  #2.取出logFC结果和基因的对应关系
names(geneList)=df$gene 
geneList=sort(geneList,decreasing = T) #3.对基因进行排序，用于统计学分析，这些基因相对于总的基因来说是随机挑选的，如果这些基因集中聚集在某个位置，这就破坏了随机性。

# 2.1 Pathway view
geneList2 <- df$logFC
names(geneList2) <- df$ENTREZID
# BiocManager::install('pathview')
library(pathview)
#绘制通路图Toll-like receptor signaling pathway
# 保存为pdf文件情况：
Tolllike <- pathview(gene.data =geneList2, 
                   pathway.id ="04620", 
                   species ="hsa", 
                   out.suffix = "Toll-like receptor signaling pathway",
                   cpd.idtype ="kegg", 
                   gene.idtype ="entrez", 
                   gene.annotpkg = NULL,
                   min.nnodes = 3, 
                   kegg.native =FALSE,
                   map.null = FALSE, 
                   expand.node =FALSE,
                   split.group =FALSE, 
                   map.symbol =TRUE,
                   new.signature=FALSE,
                   pdf.size = c(7, 8))

Tcellreceptor <- pathview(gene.data =geneList2, 
                     pathway.id ="04660", 
                     species ="hsa", 
                     out.suffix = "T cell receptor signaling pathway",
                     cpd.idtype ="kegg", 
                     gene.idtype ="entrez", 
                     gene.annotpkg = NULL,
                     min.nnodes = 3, 
                     kegg.native =FALSE,
                     map.null = FALSE, 
                     expand.node =FALSE,
                     split.group =FALSE, 
                     map.symbol =TRUE,
                     new.signature=FALSE,
                     pdf.size = c(8, 7))
