# Supplementary material for: Integrated Analysis of Competitive Endogenous RNA Networks in Acute Ischemic Stroke
Source: Front Genet. 2022 Mar 25;13:833545. doi: 10.3389/fgene.2022.833545 (PMC8990852; doi:10.3389/fgene.2022.833545)
Supplement: Supplementary file 2 [file DataSheet3.ZIP › src/6_miR_target.R]

rm(list = ls())
options(stringsAsFactors = FALSE)
setwd("/Users/chenhy/Documents/mirna")
source("src/function.R")
library(tidyverse)

#DEG
diff_res <- read.csv("result/GSE16561_DEG.csv")
deg <- draw.volcanoPlot(dat=diff_res,label_col='gene',logFC_col="logFC",
                             Pv_col="adj.P.Val",logFC_thre=0.5,Pv_thre=0.05,show_plot = F,
                             show_label=FALSE)
#DEmiR
diff_res <- openxlsx::read.xlsx(xlsxFile = "data/311572_online_dataset_ii.xlsx",startRow = 1,sheet = "Sheet1")
demir <- draw.volcanoPlot(dat=diff_res,label_col='miRNA_ID',logFC_col="log2FoldChange",
                             Pv_col="pvalue",logFC_thre=0.5,Pv_thre=0.01,
                             show_label=FALSE,show_plot = F)

all_mirna_target <- read.delim("data/mRNA/mRNA_miRNA_interaction.txt")
mirna_target <- all_mirna_target %>% dplyr::filter(miRNAname %in% demir$miRNA_ID)
length(intersect(deg$gene,mirna_target$geneName))

library(venn)
x <- list(DEGs=deg$gene, miRTargetGenes=unique(mirna_target$geneName))
pdf("result/plot/Venn.pdf",width = 5,height = 5)
par(cex=2)
venn(x,zcolor='style')
dev.off()
