# Supplementary material for: Integrated Analysis of Competitive Endogenous RNA Networks in Acute Ischemic Stroke
Source: Front Genet. 2022 Mar 25;13:833545. doi: 10.3389/fgene.2022.833545 (PMC8990852; doi:10.3389/fgene.2022.833545)
Supplement: Supplementary file 2 [file DataSheet3.ZIP › src/7_ceNetwork.R]

rm(list = ls())
options(stringsAsFactors = FALSE)
# setwd("/Users/chenhy/Documents/mirna")
setwd("~/wai/mirna")
source("src/function.R")
library(tidyverse)
# 'GDCRNATools' package installation
# The stable release version can be installed by running:
## try http:// if https:// URLs are not supported 
# if (!requireNamespace("BiocManager", quietly=TRUE))
#   install.packages("BiocManager")
# BiocManager::install("GDCRNATools")

library(GDCRNATools)

## Import array data 
load("data/transfer_tab.rda")
load("data/GSE16561_eSet.Rdata")
rnaExpr <- exprs(eset)
phe_rna <- pData(eset)
# transfer_tab1 <- get_IDtransfer(from_type = "illumina_humanref_8_v3",
#                                to_type = "ensembl_gene_id",
#                                add_type = "gene_biotype",
#                                use_genes = rownames(rnaExpr))
# save(transfer_tab1,file = "data/transfer_tab1.rda")
# transfer_tab2 <- get_IDtransfer(from_type = "ensembl_gene_id",
#                                to_type = "external_gene_name",
#                                use_genes = transfer_tab1$ensembl_gene_id)
# save(transfer_tab2,file = "data/transfer_tab2.rda")
# transfer_tab <- merge(transfer_tab1,transfer_tab2,by="ensembl_gene_id")
# save(transfer_tab,file = "data/transfer_tab.rda")

transfer_tab <- transfer_tab[!duplicated(transfer_tab$illumina_humanref_8_v3),]
rownames(transfer_tab) <- transfer_tab$illumina_humanref_8_v3

rnaExpr <- impute.knn(rnaExpr)$data
med_val <- median(apply(rnaExpr,2,median)); print(med_val)
if(med_val>16){rnaExpr <- log2(rnaExpr)}
rnaExpr <- rnaExpr[transfer_tab$illumina_humanref_8_v3,]
eset <- generate.eset(rnaExpr,phe_rna,transfer_tab)
eset <- update_eset.feature(use_eset=eset,use_feature_info=fData(eset),from_feature='illumina_humanref_8_v3',to_feature='ensembl_gene_id',merge_method='median')
rnaExpr <- exprs(eset)

mat <- normalizeQuantiles(rnaExpr)
model = model.matrix(~0+description,data=pData(eset))
colnames(model)=c("Control","Stroke")
fit = lmFit(mat,design=model)
contrast1=makeContrasts(Stroke-Control,levels=model)
fit=contrasts.fit(fit,contrasts=contrast1)
fit=eBayes(fit,robust = T)
DEGAll=topTable(fit,number=dim(fit)[1],coef="Stroke - Control")
DEGAll$gene <- rownames(DEGAll)
DEGAll <- merge(DEGAll,transfer_tab,by.x="gene",by.y="ensembl_gene_id")
DEGAll <- DEGAll[!duplicated(DEGAll$gene),]
rownames(DEGAll) <- DEGAll$gene;DEGAll <- DEGAll[,-1]
DEGAll <- DEGAll %>% dplyr::select(symbol=external_gene_name,group=gene_biotype,logFC,
                                   AveExpr,t,PValue=P.Value,FDR=adj.P.Val,B)
table(DEGAll$group)
# gdc gene type: IG long_non_coding ncRNA protein_coding  pseudogene TEC TR 
deAll <- gdcDEReport(deg=DEGAll,gene.type = 'all',fc=0.5,pval = 0.1)
deLNC <- gdcDEReport(deg=DEGAll,gene.type = 'lncRNA',fc=0.5,pval=0.1)
dePC <- gdcDEReport(deg=DEGAll,gene.type = 'protein_coding',fc=0.5,pval=0.05)

## Normalization of miRNAseq data
if(T){
  mat <- openxlsx::read.xlsx(xlsxFile = "data/311572_online_dataset_i.xlsx",startRow = 3,sheet = "miR_Counts_data")
  rownames(mat) <- mat$X1;mat <- mat[-1,-1]
  phe <- data.frame(sample_name=colnames(mat),group=ifelse(str_detect(colnames(mat),paste0(41:60,collapse = "|")),"Stroke","Control"));rownames(phe) <- phe$sample_name
  group_list = factor(phe$group,levels = c("Stroke","Control"))
  dds <- DESeqDataSetFromMatrix(countData = mat,colData = phe,design = ~group)
  ## Pre-filtering
  dds <- dds [ rowSums(counts(dds)) > 1, ]
  mat <- counts(dds)
  mat <- mat[,-which(colnames(mat)=="LH_53_hg19")]
  phe <- phe[-which(rownames(phe)=="LH_53_hg19"),]
  table(phe$group)
}
mirCounts <- mat
mirExpr <- gdcVoomNormalization(counts = mirCounts,filter = F)
# stroke_name <- phe_rna %>% dplyr::filter(description=="Stroke") %>% head(19) %>% rownames(.)
# control_name <- phe_rna %>% dplyr::filter(description=="Control") %>% head(20) %>% rownames(.)
# colnames(mirExpr) <- c(stroke_name,control_name)
#DEG
diff_res <- read.csv("result/GSE16561_DEG.csv")
deg <- draw.volcanoPlot(dat=diff_res,label_col='gene',logFC_col="logFC",
                        Pv_col="adj.P.Val",logFC_thre=0.5,Pv_thre=0.05,show_plot = F,
                        show_label=FALSE)
#DEmiR
diff_res <- openxlsx::read.xlsx(xlsxFile = "data/311572_online_dataset_ii.xlsx",startRow = 1,sheet = "Sheet1")
demir <- draw.volcanoPlot(dat=diff_res,label_col='miRNA_ID',logFC_col="log2FoldChange",
                          Pv_col="pvalue",logFC_thre=0.5,Pv_thre=0.01,
                          show_label=FALSE,show_plot = F)

all_mirna_target <- read.delim("data/mRNA/mRNA_miRNA_interaction.txt")
mirna_target <- all_mirna_target %>% dplyr::filter(miRNAname %in% demir$miRNA_ID)
inter_demrna <- intersect(deg$gene,mirna_target$geneName)
dePC <- dePC %>% dplyr::filter(symbol %in% inter_demrna)


## ceRNAs network analysis of DEGs
source("src/gdcCEAnalysis.R")
load("data/sysdata.rda")
# ceOutput <- gdcCEAnalysis(lnc = rownames(deLNC),
#                           pc = rownames(dePC),
#                           lnc.targets = 'starBase',
#                           pc.targets = 'starBase',
#                           rna.expr = rnaExpr,
#                           mir.expr = mirExpr)
hyperOutput <- hyperTestFun(lnc = rownames(deLNC),
                            pc = rownames(dePC),
                            deMIR = demir$miRNA_ID,
                            lnc.targets = "miRcode",
                            pc.targets = "miRcode")
hyperOutput <- hyperOutput %>% mutate_at(c("Counts","listTotal","foldEnrichment","hyperPValue"),~as.numeric(.))
## Export ceRNAs network to Cytoscape
ceOutput2 <- hyperOutput %>% dplyr::filter(hyperPValue<0.05,foldEnrichment>2)

# Export edges
edges <- gdcExportNetwork(ceNetwork = ceOutput2,net = 'edges')
edges <- edges %>% dplyr::filter(toNode %in% demir$miRNA_ID)
nodes <- gdcExportNetwork(ceNetwork = ceOutput2,net = 'nodes')
regulate_type <- rbind(deAll[,c("symbol","logFC")],demir[,c("miRNA_ID","log2FoldChange")] %>% dplyr::rename(symbol=miRNA_ID,logFC=log2FoldChange))
nodes <- merge(nodes,regulate_type,by="symbol",all.x=T) %>% na.omit()

write.csv(edges,"result/Figure9/edges.csv",row.names = F,quote = F)
write.csv(nodes,"result/Figure9/nodes.csv",row.names = F,quote = F)


# Export edges
edges <- gdcExportNetwork(ceNetwork = ceOutput2,net = 'edges')
edges <- edges %>% dplyr::filter(toNode %in% demir$miRNA_ID)
nodes <- gdcExportNetwork(ceNetwork = ceOutput2,net = 'nodes')
edges <- merge(edges,nodes[,c("symbol","type")],by.x="altNode1Name",by.y="symbol")
## 桑葚图
lncRNA_miRNA <- edges %>% dplyr::filter(type=="lnc") %>% dplyr::select(lncRNA=altNode1Name,miRNA=toNode)
miRNA_mRNA <- edges %>% dplyr::filter(type=="pc") %>% dplyr::select(miRNA=toNode,mRNA=altNode1Name)
#整合靶向关系
ceRNA <- merge(lncRNA_miRNA, miRNA_mRNA, by = 'miRNA')
ceRNA$link <- 1
ceRNA <- reshape::melt(ceRNA, id = 'link')
variable <- summary(ceRNA$variable)
ceRNA$flow <- rep(1:variable[1], length(variable))
head(ceRNA) #查看整理后的数据结构
out2excel(ceRNA,out.xlsx = "result/Figure9/ceRNA.xlsx")

n <- length(unique(ceRNA$value))
#预指定颜色，lncRNA、miRNA 和 mRNA 总计 36 种，需指定 36 种颜色
library(RColorBrewer)
qual_col_pals <- brewer.pal.info[brewer.pal.info$category == 'qual',]
#处理后有73种差异还比较明显的颜色，基本够用
col_vector <- unlist(mapply(brewer.pal, qual_col_pals$maxcolors, rownames(qual_col_pals))) 
#看下中间60种颜色的效果
mycol <- sample(col_vector, n)

#ggalluvial 的冲击图
library(ggalluvial)
p <- ggplot(ceRNA, aes(x = variable, y = link,
                       stratum = value, alluvium = flow, fill = value)) +
  geom_stratum(size=0,colour="white") + #冲击图中的堆叠柱形图
  geom_flow(aes.flow = 'forward') + #冲击图连线绘制
  scale_fill_manual(values = mycol) + #颜色赋值
  geom_text(stat = 'stratum', infer.label = TRUE, size = 2.5) + #添加 lncRNA、miRNA 和 mRNA 标签
  scale_x_discrete(limits = c('lncRNA', 'miRNA', 'mRNA')) + #定义 lncRNA、miRNA 和 mRNA 列的展示顺序
  labs(x = '', y = '') + #去除 x 轴和 y 轴标题
  theme(legend.position = 'none', panel.background = element_blank(),
        line = element_blank(), axis.text.y = element_blank()) #去除背景和图例
p +ggsave(filename = "result/Figure9/alluvial.pdf",width = 12,height = 12)


## PPI
#DEG
diff_res <- read.csv("result/GSE16561_DEG.csv")
deg <- draw.volcanoPlot(dat=diff_res,label_col='gene',logFC_col="logFC",
                        Pv_col="adj.P.Val",logFC_thre=0.5,Pv_thre=0.05,show_plot = F,
                        show_label=FALSE)
out2excel(deg,out.xlsx = "result/deg.xlsx")

deg_ppi <- draw.volcanoPlot(dat=diff_res,label_col='gene',logFC_col="logFC",
                        Pv_col="adj.P.Val",logFC_thre=0.5,Pv_thre=1e-4,show_plot = F,
                        show_label=FALSE)
out2excel(deg_ppi,out.xlsx = "result/deg_ppi.xlsx")


inter_demrna_ppi <- deg %>% dplyr::filter(gene %in% inter_demrna)
out2excel(inter_demrna_ppi,out.xlsx = "result/inter_demrna_ppi.xlsx")


ceRNA_deg_ppi <- deg %>% dplyr::filter(gene %in% nodes$symbol)
out2excel(ceRNA_deg,out.xlsx = "result/ceRNA_deg.xlsx")
