# Supplementary material for: Integrated Analysis of Competitive Endogenous RNA Networks in Acute Ischemic Stroke
Source: Front Genet. 2022 Mar 25;13:833545. doi: 10.3389/fgene.2022.833545 (PMC8990852; doi:10.3389/fgene.2022.833545)
Supplement: Supplementary file 2 [file DataSheet3.ZIP › src/8_ROC.R]

rm(list = ls())
options(stringsAsFactors = FALSE)
# setwd("/Users/chenhy/Documents/mirna")
setwd("~/wai/mirna")
source("src/function.R")
library(tidyverse)
library(glmnet)
library(gtable)
library(tidyverse)
library(grid)
library(gridExtra)
library(pROC)
library(caret)

ceRNA <- openxlsx::read.xlsx("result/Figure9/ceRNA.xlsx")
ceRNA_gene <- ceRNA %>% dplyr::filter(variable=="mRNA") %>% .$value %>% unique()
hub_gene <- c("RPS3","SLAMF1","TNFRSF4","CD2","IL7R","ITGAM","CCR7",
              "EEF1G","RPS15","RPL22","RPL13A","FBL","RPS23","RPS2","EIF4B","HERC5")
base_gene <- setdiff(ceRNA_gene,hub_gene)
all_gene <- c(base_gene,hub_gene)

load("data/GSE16561_norm_eset.Rdata")
rnaExpr <- exprs(eset)
phe_rna <- pData(eset)
reg_df_mrna <- cbind(phe_rna %>% dplyr::select(description) %>% 
                  mutate(cat=as.numeric(as.factor(description))-1),
                t(rnaExpr[all_gene,]))


pred_col <- 'cat'
nfolds <- 10
## ROC 
for (i in hub_gene) {
  # i <- "RPS3"
  other_gene <- setdiff(hub_gene,i)
  output_pdf <- sprintf("result/Figure10/%s.pdf",i)
  use_dat <- reg_df_mrna
  use_dat <- use_dat[,c(pred_col,i,base_gene)]
  preProcValues <- preProcess(use_dat,method = c("center", "scale"))
  use_dat <- predict(preProcValues, use_dat)
  
  Y_all <- use_dat[,pred_col]
  X_all <- as.matrix(use_dat[,setdiff(colnames(use_dat),c(pred_col))])
  
  ############################################
  # Leave-one-out
  fit0 <- cv.glmnet(X_all,
                    Y_all,
                    nfolds = nfolds,
                    alpha = 1,
                    grouped = FALSE,
                    family = "binomial")
  z <- lapply(1:nrow(use_dat), function(x){
    fit1 <- glmnet(X_all[-x,],
                   Y_all[-x],
                   alpha = 1,
                   lambda = fit0$lambda.min,
                   family="binomial")
    pred <- predict(fit1,as.matrix(use_dat[x,-1]), type = "response")
    return(data.frame(pred, true = Y_all[x]))
  })
  z1 <- do.call(rbind, z)
  z1$s0 <- as.numeric(as.character(z1$s0))
  pdf(output_pdf)
  plot.roc(z1$true,z1$s0,print.auc=TRUE,
           auc.polygon=TRUE,print.thres='best',print.thres.best.method='youden',
           max.auc.polygon=TRUE,main=i);
  # plot.roc(z1$true,z1$s0, # data
  #          percent=TRUE, # show all values in percent
  #          partial.auc=c(100, 90), partial.auc.correct=TRUE, # define a partial AUC (pAUC)
  #          print.auc=TRUE, #display pAUC value on the plot with following options:
  #          print.thres='best',print.thres.best.method='youden',
  #          print.auc.pattern="Corrected pAUC (100-90%% SP):\n%.1f%%", print.auc.col="#1c61b6",
  #          auc.polygon=TRUE, auc.polygon.col="#1c61b6", # show pAUC as a polygon
  #          max.auc.polygon=TRUE, max.auc.polygon.col="#1c61b622", # also show the 100% polygon
  #          main=i)
  # plot.roc(z1$true,z1$s0,
  #          percent=TRUE, add=TRUE, type="n", # add to plot, but don't re-add the ROC itself (useless)
  #          partial.auc=c(100, 90), partial.auc.correct=TRUE,
  #          partial.auc.focus="se", # focus pAUC on the sensitivity
  #          print.auc=TRUE, print.auc.pattern="Corrected pAUC (100-90%% SE):\n%.1f%%", print.auc.col="#008600",
  #          print.auc.y=40, # do not print auc over the previous one
  #          auc.polygon=TRUE, auc.polygon.col="#008600",
  #          max.auc.polygon=TRUE, max.auc.polygon.col="#00860022")
  dev.off()
}


ceRNA <- openxlsx::read.xlsx("result/Figure9/ceRNA.xlsx")
all_mirna <- ceRNA %>% dplyr::filter(variable=="miRNA") %>% .$value %>% unique()

hub_mirna <- c("hsa-miR-125a-5p","hsa-miR-125b-5p","hsa-miR-143-3p","hsa-miR-148b-3p")
base_mirna <- setdiff(all_mirna,hub_mirna)

## Normalization of miRNAseq data
if(T){
  mat <- openxlsx::read.xlsx(xlsxFile = "data/311572_online_dataset_i.xlsx",startRow = 3,sheet = "miR_Counts_data")
  rownames(mat) <- mat$X1;mat <- mat[-1,-1]
  phe <- data.frame(sample_name=colnames(mat),group=ifelse(str_detect(colnames(mat),paste0(41:60,collapse = "|")),"Stroke","Control"));rownames(phe) <- phe$sample_name
  group_list = factor(phe$group,levels = c("Stroke","Control"))
  mat <- mat[,-which(colnames(mat)=="LH_53_hg19")]
  phe <- phe[-which(rownames(phe)=="LH_53_hg19"),]
  table(phe$group)
}
mirCounts <- mat
mirExpr <- gdcVoomNormalization(counts = mirCounts,filter = F)
reg_df_mirna <- cbind(phe %>% dplyr::select(group) %>% 
                       mutate(cat=as.numeric(as.factor(group))-1),
                     t(mirExpr[all_mirna,]))


pred_col <- 'cat'
nfolds <- 10
## ROC 
for (i in hub_mirna) {
  # i <- "RPS3"
  output_pdf <- sprintf("result/Figure10/%s.pdf",i)
  use_dat <- reg_df_mirna
  use_dat <- use_dat[,c(pred_col,i,base_mirna)]
  preProcValues <- preProcess(use_dat,method = c("center", "scale"))
  use_dat <- predict(preProcValues, use_dat)
  
  Y_all <- use_dat[,pred_col]
  X_all <- as.matrix(use_dat[,setdiff(colnames(use_dat),c(pred_col))])
  
  ############################################
  # Leave-one-out
  fit0 <- cv.glmnet(X_all,
                    Y_all,
                    nfolds = nfolds,
                    alpha = 1,
                    grouped = FALSE,
                    family = "binomial")
  z <- lapply(1:nrow(use_dat), function(x){
    fit1 <- glmnet(X_all[-x,],
                   Y_all[-x],
                   alpha = 1,
                   lambda = fit0$lambda.min,
                   family="binomial")
    pred <- predict(fit1,as.matrix(use_dat[x,-1]), type = "response")
    return(data.frame(pred, true = Y_all[x]))
  })
  z1 <- do.call(rbind, z)
  z1$s0 <- as.numeric(as.character(z1$s0))
  pdf(output_pdf)
  plot.roc(z1$true,z1$s0,print.auc=TRUE,
           auc.polygon=TRUE,print.thres='best',print.thres.best.method='youden',
           max.auc.polygon=TRUE,main=i);
  dev.off()
}
