# Supplementary material for: Integrated Analysis of Competitive Endogenous RNA Networks in Acute Ischemic Stroke
Source: Front Genet. 2022 Mar 25;13:833545. doi: 10.3389/fgene.2022.833545 (PMC8990852; doi:10.3389/fgene.2022.833545)
Supplement: Supplementary file 2 [file DataSheet3.ZIP › src/9_cibersort.R]

rm(list = ls())
options(stringsAsFactors = FALSE)
# setwd("/Users/chenhy/Documents/mirna")
setwd("~/wai/mirna")
source("src/function.R")
library(tidyverse)

## Import array data 
load("data/transfer_tab.rda")
load("data/GSE16561_eSet.Rdata")
rnaExpr <- exprs(eset)
phe_rna <- pData(eset)
transfer_tab <- transfer_tab[!duplicated(transfer_tab$illumina_humanref_8_v3),]
rownames(transfer_tab) <- transfer_tab$illumina_humanref_8_v3
rnaExpr <- impute.knn(rnaExpr)$data
rnaExpr <- rnaExpr[transfer_tab$illumina_humanref_8_v3,]
eset <- generate.eset(rnaExpr,phe_rna,transfer_tab)
eset <- update_eset.feature(use_eset=eset,use_feature_info=fData(eset),from_feature='illumina_humanref_8_v3',to_feature='external_gene_name',merge_method='median')
rnaExpr <- exprs(eset)
rnaExpr <- 2^rnaExpr
boxplot(rnaExpr)

rnaExpr <- as.data.frame(rnaExpr)
min(rnaExpr)
max(rnaExpr)

rnaExpr$gene_symbol <- rownames(rnaExpr)
rnaExpr <- rnaExpr[,c("gene_symbol",setdiff(colnames(rnaExpr),"gene_symbol"))]
write.table(rnaExpr,file="data/datExp.processed.txt",quote = F,sep = "\t",row.names = F)

source('src/Cibersort.R')
#只能在PC上计算
imm_dt <- CIBERSORT('data/LM22.txt','data/datExp.processed.txt', perm = 100, QN = T) #perm置换次数=1000，QN分位数归一化=TRUE


load("data/imm_dt.rda")
imm_dt <- imm_dt[,c(1:22)]
imm_dt <- as.data.frame(imm_dt)
# summary(imm_dt)
cal_var <- colnames(imm_dt)[1:22]
imm_dt <- merge(phe_rna %>% dplyr::select(description),imm_dt,by="row.names") 
rownames(imm_dt) <- imm_dt$Row.names;imm_dt <- imm_dt[,-1]

plot.info <- melt(imm_dt,id.vars=c("description"))
colnames(plot.info) <- c("group","CellType","Composition")
library(ggpubr)
library(ggthemes)
# boxplot
ggboxplot(
  plot.info,
  x = "CellType",
  y = "Composition",
  color = "black",
  fill = "CellType",
  xlab = "",
  ylab = "Cell composition",
  main = "TME Cell composition"
) +
  theme_base() +
  theme(axis.text.x = element_text(
    angle = 90,
    hjust = 1,
    vjust = 0.5
  ))
ggsave(filename = "result/Figure11/TME Cell composition.pdf",width = 13,height = 8)

# box plot group by group
ggboxplot(
  plot.info,
  x = "CellType",
  y = "Composition",
  color = "black",
  fill = "group",
  xlab = "",
  ylab = "Cell composition",
  main = "TME Cell composition group"
) +
  stat_compare_means(
    label = "p.signif",
    method = "t.test",
    ref.group = ".all.",
    hide.ns = T
  ) +
  theme_base() +
  theme(axis.text.x = element_text(
    angle = 90,
    hjust = 1,
    vjust = 0.5
  ))
ggsave(filename = "result/Figure11/TME Cell composition group.pdf",width = 10,height = 7)
# Barplot of cell componment of each sample using hclust
TME.data <- imm_dt[,-1]
sample.order <- TME.data
sample.order$PATIENT_ID <- rownames(TME.data)
plot.info <- melt(sample.order,id.vars=c("PATIENT_ID"))
colnames(plot.info) <- c("PATIENT_ID","CellType","Composition")
ggbarplot(
  plot.info,
  x = "PATIENT_ID",
  y = "Composition",
  size = 0,
  fill = "CellType",
  color = "CellType",
  order = sample.order$PATIENT_ID
) +
  theme_base() +
  theme(
    axis.text.x = element_text(
      angle = 90,
      hjust = 1,
      vjust = 1,
      size = 0.5
    ),
    legend.position = "bottom"
  )
ggsave(filename = "result/Figure11/TME Cell relative percent.pdf",width = 12,height = 7)


############################ Step 2: TME Cell correlation analysis ##########################
M <- cor(TME.data)
pdf('result/Figure11/TME Cell correlation.pdf',width=7,height = 7)
corrplot::corrplot.mixed(M, number.cex = .3,order = "hclust",tl.pos="lt",lower = "ellipse", upper = "pie",tl.col = "black")
corrplot::corrplot(M, type = "upper", order = "hclust", tl.col = "black")
dev.off()


library(tableone)
cont_table_overall <- CreateContTable(vars = cal_var,
                                      strata = "description",
                                      test = TRUE,
                                      testNonNormal = kruskal.test,
                                      data = imm_dt)
des_cont <- as.data.frame(print(cont_table_overall,nonnormal = cal_var,
                                showAllLevels = T,printToggle = F,quote=F))
des_cont$CellType <- rownames(des_cont)
out2excel(des_cont,out.xlsx = "result/Figure11/diff_imm.xlsx")
des_cont1 <- des_cont %>% 
  mutate(sig_var=str_sub(rownames(.),1,str_length(rownames(.))-15),p=as.numeric(as.character(p))) %>% 
  dplyr::filter(p<0.05)
out2excel(des_cont1,out.xlsx = "result/Figure11/diff_imm1.xlsx")

library(ggsci)
col<-pal_nejm("default",alpha = 0.7)(2)
my_comparisons <- list(c("Stroke","Control"))
.myboxplot <- function(imm_cell){
  p <- ggplot(data=imm_dt,aes_string(x="description",y=imm_cell)) +
    geom_boxplot(width=0.6,fill="white",color=col)+
    # stat_summary(fun.y=median, geom="point", size=2, color="red")+
    labs(x="",y="",title = imm_cell)+ #\n(Median Normalized RMA)
    geom_jitter(shape=16, position=position_jitter(0.1))+# violin plot with jittered points# 0.2 : degree of jitter in x direction
    geom_dotplot(binaxis='y', stackdir='center', dotsize=0.3)+ # violin plot with dot plot
    theme(panel.background = element_rect(fill = "black"))+
    theme(legend.position = 'none')+#去掉图例
    theme(panel.border = element_blank())+#去掉外层边框
    theme(panel.background = element_rect(fill = "gray91"))+#灰色背景
    theme(panel.grid = element_blank())+
    scale_fill_discrete(c=100,l=100)+
    scale_color_grey() + 
    theme_classic() +
    stat_compare_means(comparisons=my_comparisons,aes(label=..p.signif..),
                       symnum.args = list(cutpoints = c(0, 0.0001, 0.001, 0.01, 0.05, 1), 
                                          symbols = c("****", "***", "**", "*", "ns")))
  return(p)
}


for (i in des_cont1$sig_var) {
  .myboxplot(i)
  ggsave(sprintf("result/Figure11/%s.pdf",i),width = 4,height = 3.6)
}
