# Supplementary material for: Integrated Analysis of Competitive Endogenous RNA Networks in Acute Ischemic Stroke
Source: Front Genet. 2022 Mar 25;13:833545. doi: 10.3389/fgene.2022.833545 (PMC8990852; doi:10.3389/fgene.2022.833545)
Supplement: Supplementary file 2 [file DataSheet3.ZIP › src/function.R]

check_para <- function(para_name,envir){
  if(base::exists(para_name,envir=envir)==FALSE){message(sprintf('%s missing !',para_name));return(0)}
  if(is.null(base::get(para_name,envir=envir))==TRUE){message(sprintf('%s is NULL !',para_name));return(0)}
  return(1)
}
check_option <- function(para_name,option_list,envir){
  if(!base::get(para_name,envir=envir) %in% option_list){
    message(sprintf('Only accept %s set at: %s !',para_name,base::paste(option_list,collapse=';')));return(0)
  }
  return(1)
}
### simple functions
get_transparent <- function(x,alpha=0.1){
  grDevices::rgb(t(grDevices::col2rgb(x)/255),alpha=alpha)
}

get_label_manual <- function(x){
  x1 <- sapply(x,function(x2){
    x3 <- unlist(strsplit(as.character(x2),""))
    x4 <- base::length(x3)%/%3 ## add number
    if(x4>0){
      pp <- base::length(x3)-base::seq(1,x4)*3; x3[pp] <- paste0(x3[pp],','); base::paste(x3,collapse="")
    }else{
      x2
    }
  })
  unlist(x1)
}

clean_charVector <- function(x){
  x1 <- names(x)
  x <- as.character(x);
  x[which(x=='')] <- 'NULL';
  x[which(is.null(x)==TRUE)] <- 'NULL'
  x[which(is.na(x)==TRUE)] <- 'NA'
  names(x) <- x1
  x
}
################## internal function for graphic
par.pos2inch <- function(){
  user.range <- par("usr")[c(2,4)] - par("usr")[c(1,3)]
  region.pin <- par("pin")
  return(region.pin/user.range)
}
par.inch2pos <- function(){return(1/par.pos2inch())}
par.char2inch <- function(){return(par()$cin)} ## letter W
par.devSize2xypos <- function(){
  pp <- par()$usr
  rr <- par("din")/par.pos2inch()
  mm <- c(pp[1]/2+pp[2]/2,pp[3]/2+pp[4]/2)
  xyp <- c(mm-(rr/2),mm+(rr/2))
  xyp <- xyp[c(1,3,2,4)]
  return(xyp)
}
par.lineHeight2inch <- function(){
  lheight <- par()$lheight
  y1 <- par.char2inch()[2]*lheight ## line height in inches
  y1
}
# simple functions
list2mat <- function(input_list){
  all_x <- base::unique(unlist(input_list))
  all_y <- base::unique(names(input_list))
  mat1 <- matrix(0,nrow=base::length(all_x),ncol=base::length(all_y))
  rownames(mat1) <- all_x; colnames(mat1) <- all_y;
  for(i in names(input_list)){
    mat1[input_list[[i]],i] <- 1
  }
  return(mat1)
}
vec2list <- function(input_v,sep=NULL){
  if(is.null(sep)==TRUE){
    tmp2 <- list()
    input_vn <- names(input_v)
    input_v <- clean_charVector(input_v); names(input_v) <- input_vn
    for(i in 1:base::length(input_v)){
      if(input_v[i] %in% names(tmp2)){
        tmp2[[input_v[i]]] <- c(tmp2[[input_v[i]]],names(input_v)[i])
      }else{
        tmp2[[input_v[i]]] <- names(input_v)[i]
      }
    }
  }else{
    tmp1 <- stats::aggregate(names(input_v),list(input_v),function(x)base::paste(x,collapse=sep))
    tmp2 <- tmp1$x; names(tmp2) <- tmp1$Group.1
  }
  tmp2
}

par.char2pos <- function(){par()$cxy}
strwidthMod <- function(s, units = "inch", cex = 1,ori=TRUE,mod=FALSE){
  if(ori==TRUE) return(strwidth(s=s,units=units,cex=cex))
  if(mod==TRUE){
    plot.new()
    rt <- strwidth(s,units=units)/strwidth('W',units=units); rt <- ceiling(rt)
    if(units=='user') r1 <- par.char2pos()[1]*cex*rt
    if(units=='inch') r1 <- par.char2inch()[1]*cex*rt
    dev.off(); return(r1)
  }else{
    if(units=='user') return(par.char2pos()[1]*cex*nchar(s))
    if(units=='inch'| units=='inches') return(par.char2inch()[1]*cex*nchar(s))
  }
}
strheightMod <- function(s, units = "inch", cex = 1,ori=TRUE,mod=FALSE){
  if(ori==TRUE) return(strheight(s=s,units=units,cex=cex))
  if(units=='user') return(par.char2pos()[2]*cex)
  if(units=='inch' | units=='inches') return(par.char2inch()[2]*cex)
}


generate.eset <- function(exp_mat=NULL, phenotype_info=NULL, feature_info=NULL, annotation_info="") {
  #
  all_input_para <- c('exp_mat')
  check_res <- sapply(all_input_para,function(x)check_para(x,envir=environment()))
  if(base::min(check_res)==0){message('Please check and re-try!');return(FALSE)}
  #
  if(is.null(dim(exp_mat))==TRUE){
    exp_mat <- t(as.matrix(exp_mat));rownames(exp_mat) <- 'g1'
  }
  if (is.null(phenotype_info)) {
    phenotype_info <- data.frame(group = colnames(exp_mat), stringsAsFactors = FALSE)
    rownames(phenotype_info) <- colnames(exp_mat)
  }
  if (is.null(feature_info)) {
    feature_info <- data.frame(gene = rownames(exp_mat), stringsAsFactors = FALSE)
    rownames(feature_info) <- rownames(exp_mat)
  }
  if((class(phenotype_info)=='character' | is.null(dim(phenotype_info))==TRUE) & is.null(names(phenotype_info))==TRUE){
    phenotype_info <- data.frame(group = phenotype_info, stringsAsFactors = FALSE)
    rownames(phenotype_info) <- colnames(exp_mat)
  }
  if((class(feature_info)=='character' | is.null(dim(feature_info))==TRUE) & is.null(names(feature_info))==TRUE){
    feature_info <- data.frame(gene = feature_info, stringsAsFactors = FALSE)
    rownames(feature_info) <- rownames(exp_mat)
  }
  #
  eset <-
    new(
      "ExpressionSet",
      phenoData = new("AnnotatedDataFrame", phenotype_info),
      featureData = new("AnnotatedDataFrame", feature_info),
      annotation = annotation_info,
      exprs = as.matrix(exp_mat)
    )
  return(eset)
}

update_eset.feature <- function(use_eset=NULL,use_feature_info=NULL,from_feature=NULL,to_feature=NULL,
                                merge_method='median',distribute_method='equal'){
  #
  if(is.null(use_feature_info)) use_feature_info <- Biobase::fData(use_eset)
  n1 <- colnames(use_feature_info)
  if(!from_feature %in% n1){
    message(sprintf('%s not in in the colnames of use_feature_info, please re-try!',from_feature));return(use_eset)
  }
  if(!to_feature %in% n1){
    message(sprintf('%s not in in the colnames of use_feature_info, please re-try!',to_feature));return(use_eset)
  }
  mat <- Biobase::exprs(use_eset)
  use_feature_info <- base::unique(use_feature_info);
  w1 <- which(use_feature_info[,1]!="" & use_feature_info[,2]!="" & is.na(use_feature_info[,1])==FALSE & is.na(use_feature_info[,2])==FALSE)
  use_feature_info <- use_feature_info[w1,]
  g1 <- rownames(mat) ## rownames for the expmat
  f1 <- clean_charVector(use_feature_info[,from_feature]) ## from feature info
  t1 <- clean_charVector(use_feature_info[,to_feature]) ## to feature info
  w1 <- which(f1 %in% g1); f1 <- f1[w1]; t1 <- t1[w1]; ## only consider features in the rownames of expmat
  if(base::length(w1)==0){
    message(sprintf('Rownames of the expression matrix was not included in the %s column, please check and re-try !',from_feature))
    return(use_eset)
  }
  message(sprintf('%d transfer pairs related with %d rows from original expression matrix will be keeped !',base::length(w1),base::length(g1)))
  fc1 <- base::table(f1); tc1 <- base::table(t1); fw1 <- which(fc1>1); tw1 <- which(tc1>1); ## check duplicate records
  if(base::length(fw1)>0){
    message(sprintf('Original feature %s has %d items with duplicate records, will distribute the original values equal to all related items !
                    if do not want this, please check and retry !',from_feature,base::length(fw1)))
    #return(use_eset)
    w2 <- which(f1 %in% names(fw1)) ## need to distribute
    w0 <- base::setdiff(1:base::length(f1),w2) ## do not need to distribute
    if(distribute_method=='equal'){
      v1 <- mat[f1[w2],]; ## distribute equal
    }
    if(distribute_method=='mean'){
      v1 <- mat[f1[w2],]; ## distribute mean
      tt <- as.numeric(base::table(f1[w2])[f1[w2]])
      v1 <- v1/tt;
    }
    rownames(v1) <- paste0(f1[w2],'-',t1[w2]);
    f1[w2] <- paste0(f1[w2],'-',t1[w2]); # update transfer table
    mat <- base::rbind(v1,mat[f1[w0],]) # update mat table
    fc1 <- base::table(f1); tc1 <- base::table(t1); fw1 <- which(fc1>1); tw1 <- which(tc1>1); ## update f1, t1 and related values
  }
  if(base::length(tw1)>0){
    w2 <- which(t1 %in% names(tw1)) ## need to merge
    w0 <- base::setdiff(1:base::length(t1),w2) ## do not need to merge
    mat_new_0 <- mat[f1[w0],]; rownames(mat_new_0) <- t1[w0]  ## mat do not need to merge
    if(merge_method=='mean') tmp1 <- stats::aggregate(mat[f1[w2],,drop=FALSE],list(t1[w2]),function(x){base::mean(x,na.rm=TRUE)})
    if(merge_method=='median') tmp1 <- stats::aggregate(mat[f1[w2],,drop=FALSE],list(t1[w2]),function(x){stats::median(x,na.rm=TRUE)})
    if(merge_method=='max') tmp1 <- stats::aggregate(mat[f1[w2],,drop=FALSE],list(t1[w2]),function(x){base::max(x,na.rm=TRUE)})
    if(merge_method=='min') tmp1 <- stats::aggregate(mat[f1[w2],,drop=FALSE],list(t1[w2]),function(x){base::min(x,na.rm=TRUE)})
    mat_new_1 <- tmp1[,-1]; rownames(mat_new_1) <- tmp1[,1] ## mat merged
    mat_new <- base::rbind(mat_new_0,mat_new_1)
  }else{
    mat_new <- mat[f1,]
    rownames(mat_new) <- t1
  }
  new_eset <- generate.eset(exp_mat=mat_new, phenotype_info=Biobase::pData(use_eset), feature_info=NULL, annotation_info=annotation(use_eset))
  return(new_eset)
}

draw.volcanoPlot <- function(dat=NULL,label_col=NULL,logFC_col=NULL,Pv_col=NULL,logFC_thre=0.1, Pv_thre=0.01,
                             show_plot=TRUE,
                             xlab='log2 Fold Change',ylab='P-value',show_label=FALSE,label_cex=0.5,legend_cex=0.8,
                             label_type='distribute',main="",pdf_file=NULL){
  #
  all_input_para <- c('dat','label_col','logFC_col','Pv_col','logFC_thre','Pv_thre','show_plot','xlab','ylab',
                      'show_label','label_cex','legend_cex','label_type','main')
  check_res <- sapply(all_input_para,function(x)check_para(x,envir=environment()))
  if(min(check_res)==0){message('Please check and re-try!');return(FALSE)}
  check_res <- c(check_option('show_plot',c(TRUE,FALSE),envir=environment()),
                 check_option('show_label',c(TRUE,FALSE),envir=environment()),
                 check_option('label_type',c("origin", "distribute"),envir=environment()))
  if(min(check_res)==0){message('Please check and re-try!');return(FALSE)}
  #
  dat <- base::unique(dat[,c(label_col,logFC_col,Pv_col)])
  dat[,label_col] <- as.character(dat[,label_col])
  dat <- dat[order(dat[,3],decreasing=FALSE),]
  dat <- dat[which(is.na(dat[,2])==FALSE),]
  x <- as.numeric(dat[,logFC_col])
  y <- as.numeric(dat[,Pv_col]);
  y <- -log10(y)
  s1 <- which(abs(x)>=logFC_thre & y>= -log10(Pv_thre))
  if(show_plot==FALSE){
    sig_info <- dat[s1,,drop=FALSE]
    return(sig_info)
  }
  plot_part <- function(ori=FALSE,before_off=FALSE){
    geneWidth <- 0
    geneHeight <- 0
    if(base::length(s1)>0){
      s11 <- s1[which(x[s1]>=0)]
      s12 <- s1[which(x[s1]<0)]
      geneWidth  <- base::max(strwidthMod(dat[s1,label_col],'inches',cex=label_cex,ori=ori))*1.05
      geneHeight <- base::max(strheightMod(dat[s1,label_col],'inches',cex=label_cex))*base::max(base::length(s11),base::length(s12))*1.25+par.char2inch()[2]
    }
    
    if(before_off==TRUE) dev.off()
    # width: 2|genewidth|5|genewidth|1
    # height: 1.5|geneHeight|1.5
    if(is.null(pdf_file)==FALSE){
      if(show_label==TRUE & label_type=='distribute' & base::length(s1)>0){
        pdf(pdf_file,width=8+geneWidth*2,height=3+base::max(5,geneHeight))
      }else{
        pdf(pdf_file,width=8,height=8)
      }
    }
    par(mai=c(1.5,2,1.5,1))
    mm <- base::max(abs(x))
    xr <- 1.15*mm/2.5*(2.5+geneWidth) ## not not consider 4% overflow by setting xaxs='i'
    if(show_label==TRUE & label_type=='distribute'){
      graphics::plot(y~x,pch=16,col=get_transparent('grey',0.7),xlab=xlab,ylab="",
                     xlim=c(-xr,xr),ylim=c(0,base::max(y)*1.5),yaxt='n',main=main,cex.lab=1.2,cex.main=1.6,xaxs='i')
    }else{
      graphics::plot(y~x,pch=16,col=get_transparent('grey',0.7),xlab=xlab,ylab="",
                     xlim=c(-mm*1.5,mm*1.5),ylim=c(0,base::max(y)*1.5),yaxt='n',main=main,cex.lab=1.2,cex.main=1.6,xaxs='i')
    }
    yyy <- c(1,round(base::seq(1,base::max(y)*1.5,length.out=base::min(base::length(y),5)))) ## max:5
    graphics::axis(side=2,at=c(0,yyy),labels=c(1,format(10^-yyy,scientific = TRUE)),las=2)
    graphics::mtext(side=2,line = 4,ylab,cex=1.2)
    z_val <- sapply(dat[,Pv_col]*sign(x),combinePvalVector)[1,]
    if(logFC_thre>0){graphics::abline(v=logFC_thre,lty=2,lwd=0.5);graphics::abline(v=-logFC_thre,lty=2,lwd=0.5)}
    if(Pv_thre<1) graphics::abline(h=-log10(Pv_thre),lty=2,lwd=0.5);
    graphics::points(y~x,pch=16,col=get_transparent('grey',0.7))
    #s1 <- which(abs(x)>=logFC_thre & y>= -log10(Pv_thre))
    s_col <- z2col(c(10,-10),sig_thre=0); names(s_col) <- as.character(c(1,-1))
    graphics::points(y[s1]~x[s1],pch=16,col=s_col[as.character(sign(x[s1]))])
    graphics::legend(0,par()$usr[4],c('Down-regulated','Not-Significant','Up-regulated'),
                     fill=c(s_col[2],get_transparent('grey',0.7),s_col[1]),border=NA,bty='o',
                     bg='white',box.col='white',horiz=TRUE,xjust=0.5,cex=legend_cex)
    if(show_label==TRUE){
      s11 <- s1[which(x[s1]>=0)]
      s12 <- s1[which(x[s1]<0)]
      dd <- (par()$usr[2]-par()$usr[1])/100
      if(label_type == 'origin'){
        if(base::length(s11)>0) graphics::text(x[s11]+dd,y[s11],dat[s11,label_col],cex=label_cex,adj=0)
        if(base::length(s12)>0) graphics::text(x[s12]-dd,y[s12],dat[s12,label_col],cex=label_cex,adj=1)
      }else{
        if(base::length(s11)>0){
          dd <- (par()$usr[4]-par()$usr[3]-par.char2pos()[2])/(base::length(s11)+1)
          graphics::rect(xright=par()$usr[2],ybottom=par()$usr[3],xleft=base::max(abs(x))*1.1,ytop=par()$usr[4],col='white',border='white')
          ypos <- base::seq(from=par()$usr[3],by=dd,length.out=base::length(s11))+dd; ypos <- rev(ypos);
          graphics::text(base::max(abs(x))*1.15,ypos,dat[s11,label_col],cex=label_cex,adj=0)
          graphics::segments(x0=base::max(abs(x))*1.1,x1=x[s11],y0=ypos,y1=y[s11],lwd=0.4,col=get_transparent(s_col[1],alpha=0.5))
          graphics::segments(x0=base::max(abs(x))*1.1,x1=base::max(abs(x))*1.14,y0=ypos,y1=ypos,lwd=0.4,col=get_transparent(s_col[1],alpha=0.5))
        }
        if(base::length(s12)>0){
          dd <- (par()$usr[4]-par()$usr[3]-par.char2pos()[2])/(base::length(s12)+1)
          graphics::rect(xleft=par()$usr[1],ybottom=par()$usr[3],xright=-base::max(abs(x))*1.1,ytop=par()$usr[4],col='white',border='white')
          ypos <- base::seq(from=par()$usr[3],by=dd,length.out=base::length(s12))+dd; ypos <- rev(ypos);
          text(-base::max(abs(x))*1.15,ypos,dat[s12,label_col],cex=label_cex,adj=1)
          graphics::segments(x0= -base::max(abs(x))*1.1,x1=x[s12],y0=ypos,y1=y[s12],lwd=0.4,col=get_transparent(s_col[2],alpha=0.5))
          graphics::segments(x0= -base::max(abs(x))*1.1,x1=-base::max(abs(x))*1.14,y0=ypos,y1=ypos,lwd=0.4,col=get_transparent(s_col[2],alpha=0.5))
        }
      }
    }
    graphics::rect(xleft=par()$usr[1],xright=par()$usr[2],ybottom=par()$usr[3],ytop=par()$usr[4])
  }
  if(is.null(pdf_file)==FALSE){plot_part(ori=TRUE);plot_part(ori=TRUE,before_off=TRUE);while (!is.null(dev.list()))  dev.off()} else {plot_part()}
  sig_info <- dat[s1,,drop=FALSE]
  return(sig_info)
  #return(TRUE)
}


do.std <- function(x) {
  x <- x[!is.na(x)]
  (x - base::mean(x,na.rm=TRUE)) / sd(x,na.rm=TRUE)
}
draw.heatmap <- function(mat=NULL,use_genes=rownames(mat),use_gene_label=use_genes,use_samples=colnames(mat),use_sample_label=use_samples,
                         phenotype_info=NULL,use_phe=NULL,main="",scale='none',pdf_file=NULL,
                         cluster_rows=TRUE,cluster_columns=TRUE,
                         show_row_names=TRUE,show_column_names=TRUE,
                         clustering_distance_rows='pearson',clustering_distance_columns='pearson',
                         use_color=NULL,pre_define=NULL,
                         ...){
  #
  all_input_para <- c('mat','use_genes','use_gene_label','use_samples','use_sample_label','main','scale',
                      'cluster_rows','cluster_columns','show_row_names','show_column_names','clustering_distance_rows','clustering_distance_columns')
  check_res <- sapply(all_input_para,function(x)check_para(x,envir=environment()))
  if(min(check_res)==0){message('Please check and re-try!');return(FALSE)}
  check_res <- c(check_option('cluster_rows',c(TRUE,FALSE),envir=environment()),
                 check_option('cluster_columns',c(TRUE,FALSE),envir=environment()),
                 check_option('show_row_names',c(TRUE,FALSE),envir=environment()),
                 check_option('show_column_names',c(TRUE,FALSE),envir=environment()),
                 check_option('scale',c("none", "row",'column'),envir=environment()))
  if(min(check_res)==0){message('Please check and re-try!');return(FALSE)}
  #
  names(use_gene_label) <- use_genes
  names(use_sample_label) <- use_samples
  if(is.null(rownames(phenotype_info))==FALSE){
    ori_phenotype_info <- phenotype_info
    phenotype_info <- as.data.frame(phenotype_info[colnames(mat),],stringsAsFactors=FALSE)
    colnames(phenotype_info) <- colnames(ori_phenotype_info)
  }
  for(i in colnames(phenotype_info)){
    phenotype_info[,i] <- clean_charVector(phenotype_info[,i])
  }
  if(exists('row_names_gp')==FALSE) row_names_gp <- gpar(fontsize = 12)
  if(exists('column_names_gp')==FALSE) column_names_gp <- gpar(fontsize = 12)
  use_genes <- base::intersect(use_genes,rownames(mat))
  use_samples <- base::intersect(use_samples,colnames(mat))
  use_mat <- mat[use_genes,use_samples]
  rownames(use_mat) <- use_gene_label[rownames(use_mat)]
  colnames(use_mat) <- use_sample_label[colnames(use_mat)]
  row_names_max_width <- base::max(strwidthMod(rownames(use_mat),'inches',cex=row_names_gp[[1]]/7))
  row_names_max_width <- unit(row_names_max_width,'inches')
  column_names_max_height <- base::max(strwidthMod(colnames(use_mat),'inches',cex=column_names_gp[[1]]/7))
  column_names_max_height <- unit(column_names_max_height,'inches')
  if(scale=='row'){use_mat <- t(apply(use_mat,1,do.std))}
  if(scale=='column'){use_mat <- apply(use_mat,2,do.std)}
  if(base::length(use_phe)==0){
    if(scale=='none'){
      ht1 <- ComplexHeatmap::Heatmap(use_mat, column_title = main,name='Raw value',
                                     cluster_rows=cluster_rows,cluster_columns=cluster_columns,
                                     clustering_distance_rows=clustering_distance_rows,clustering_distance_columns=clustering_distance_columns,
                                     show_row_names=show_row_names,show_column_names=show_column_names,
                                     row_names_max_width=row_names_max_width,column_names_max_height=column_names_max_height,...)
    }
    if(scale!='none'){
      ht1 <- ComplexHeatmap::Heatmap(use_mat, column_title = main, name='Z value',
                                     cluster_rows=cluster_rows,cluster_columns=cluster_columns,
                                     clustering_distance_rows=clustering_distance_rows,clustering_distance_columns=clustering_distance_columns,
                                     show_row_names=show_row_names,show_column_names=show_column_names,
                                     row_names_max_width=row_names_max_width,column_names_max_height=column_names_max_height,...)
    }
  }else{
    if(base::length(use_phe)==1){
      use_phe_info <- as.data.frame(phenotype_info[,use_phe],stringsAsFactors=FALSE)
      rownames(use_phe_info) <- rownames(phenotype_info)
      colnames(use_phe_info) <- gsub(' ','.',use_phe)
    }else{
      use_phe_info <- phenotype_info[,use_phe]
      colnames(use_phe_info) <- gsub(' ','.',use_phe)
    }
    use_phe <- colnames(use_phe_info)
    l2c <- get.class.color(base::unique(as.character(as.matrix(use_phe_info))),use_color=use_color,pre_define=pre_define)
    use_col <- lapply(use_phe,function(x)l2c[base::unique(use_phe_info[,x])])
    names(use_col) <- use_phe
    ha_column <- ComplexHeatmap::HeatmapAnnotation(df = data.frame(use_phe_info),col = use_col)
    if(scale=='none'){
      ht1 <- ComplexHeatmap::Heatmap(use_mat, column_title = main, top_annotation = ha_column,name='Raw value',
                                     cluster_rows=cluster_rows,cluster_columns=cluster_columns,
                                     show_row_names=show_row_names,show_column_names=show_column_names,
                                     clustering_distance_rows=clustering_distance_rows,clustering_distance_columns=clustering_distance_columns,
                                     row_names_max_width=row_names_max_width,column_names_max_height=column_names_max_height,...)
    }
    if(scale!='none'){
      ht1 <- ComplexHeatmap::Heatmap(use_mat, column_title = main, top_annotation = ha_column,name='Z value',
                                     cluster_rows=cluster_rows,cluster_columns=cluster_columns,
                                     clustering_distance_rows=clustering_distance_rows,clustering_distance_columns=clustering_distance_columns,
                                     show_row_names=show_row_names,show_column_names=show_column_names,
                                     row_names_max_width=row_names_max_width,column_names_max_height=column_names_max_height,...)
    }
  }
  ht_list <- ht1
  if(is.null(pdf_file)==FALSE){
    ww <- 1.25*column_names_gp[[1]]/72*ncol(use_mat)+base::max(strwidthMod(rownames(use_mat),'inches',ori=TRUE))+5
    hh <- 1.25*row_names_gp[[1]]/72*nrow(use_mat)+base::max(strwidthMod(colnames(use_mat),'inches',ori=TRUE))+3
    pdf(pdf_file,width=ww,height=hh)
  }
  ComplexHeatmap::draw(ht_list,heatmap_legend_side='left',annotation_legend_side='right')
  if(is.null(pdf_file)==FALSE) {while (!is.null(dev.list()))  dev.off();}
  return(TRUE)
}


funcEnrich.Fisher <- function(input_list=NULL,bg_list=NULL,
                              use_gs=NULL,
                              gs2gene=NULL,
                              min_gs_size=5,max_gs_size=500,Pv_adj='fdr',Pv_thre=0.1){
  #
  all_input_para <- c('input_list','min_gs_size','max_gs_size','Pv_adj','Pv_thre')
  check_res <- sapply(all_input_para,function(x)check_para(x,envir=environment()))
  if(min(check_res)==0){message('Please check and re-try!');return(FALSE)}
  check_res <- c(check_option('Pv_adj',c("holm", "hochberg", "hommel", "bonferroni", "BH", "BY","fdr", "none"),envir=environment()))
  if(min(check_res)==0){message('Please check and re-try!');return(FALSE)}
  #
  if(is.null(gs2gene)==TRUE){ ## use inner gs2gene
    if(is.null(use_gs)==TRUE){
      use_gs <- c('H','CP:BIOCARTA','CP:REACTOME','CP:KEGG')
    }else{
      if(use_gs[1] == 'all'){
        use_gs <- c(all_gs2gene_info$Category,all_gs2gene_info$`Sub-Category`)
      }
    }
    if(base::length(base::setdiff(use_gs,c(all_gs2gene_info$Category,all_gs2gene_info$`Sub-Category`)))>0){
      message(sprintf('Input %s not in all_gs2gene, please check all_gs2gene_info (items in Category or Sub-Category) and re-try!',
                      base::paste(base::setdiff(use_gs,c(all_gs2gene_info$Category,all_gs2gene_info$`Sub-Category`)),collapse=';')));
      return(FALSE)
    }
    if(base::length(use_gs)>1){
      gs2gene <- merge_gs(all_gs2gene,use_gs = use_gs)
    }else{
      gs2gene <- all_gs2gene[[use_gs]]
    }
  }else{
    if(is.null(use_gs)==TRUE){
      use_gs <- 'all'
    }
    if(base::length(use_gs)>1){
      if(class(gs2gene[[1]])=='list') gs2gene <- merge_gs(gs2gene,use_gs = use_gs)
    }else{
      if(use_gs == 'all'){
        if(class(gs2gene[[1]])=='list') gs2gene <- merge_gs(gs2gene,use_gs = names(gs2gene))
      }else{
        if(class(gs2gene[[1]])=='list') gs2gene <- gs2gene[[use_gs]]
      }
    }
  }
  all_gs <- names(gs2gene)
  input_list <- base::unique(input_list)
  bg_list <- base::unique(bg_list)
  if(!is.null(bg_list)){
    use_gs2gene <- lapply(gs2gene,function(x){base::intersect(x,bg_list)})
    names(use_gs2gene) <- names(gs2gene)
  }else{
    use_gs2gene <- gs2gene
  }
  bg_list <- base::unique(unlist(use_gs2gene))
  ## size selection
  s1 <- unlist(lapply(use_gs2gene,length))
  w1 <- which(s1>=min_gs_size & s1<=max_gs_size)
  use_gs2gene <- use_gs2gene[w1]
  all_gs <- names(use_gs2gene) ## all tested gene set number
  ## input filter
  input_list <- base::intersect(input_list,bg_list)
  bg_or <- base::length(input_list)/base::length(bg_list)
  s1 <- unlist(lapply(use_gs2gene,function(x){
    base::length(base::intersect(input_list,x))/base::length(x)
  }))
  w1 <- which(s1>bg_or)
  use_gs2gene <- use_gs2gene[w1]
  empty_vec <- as.data.frame(matrix(NA,ncol=9));colnames(empty_vec) <- c('#Name','Total_item','Num_item','Num_list','Num_list_item','Ori_P','Adj_P','Odds_Ratio','Intersected_items')
  if(base::length(w1)==0) return(empty_vec)
  ## fisher~
  pv <- lapply(use_gs2gene,function(x){
    n11 <- base::length(base::intersect(input_list,x))
    n12 <- base::length(base::intersect(input_list,base::setdiff(bg_list,x)))
    n21 <- base::length(base::setdiff(x,input_list))
    n22 <- base::length(base::setdiff(bg_list,base::unique(c(input_list,x))))
    ft <- fisher.test(base::cbind(c(n11,n12),c(n21,n22)))$p.value
    or <- n11/n12/(n21/n22)
    c(base::length(bg_list),base::length(x),base::length(input_list),n11,ft,or,base::paste(base::intersect(input_list,x),collapse=';'))
  })
  pv <- do.call(rbind,pv)
  pv <- as.data.frame(pv,stringsAsFactors=FALSE)
  colnames(pv) <- c('Total_item','Num_item','Num_list','Num_list_item','Ori_P','Odds_Ratio','Intersected_items')
  pv[1:6] <- lapply(pv[1:6],as.numeric)
  pv$Adj_P <- p.adjust(pv$Ori_P,method=Pv_adj,n=base::length(all_gs))
  pv$`#Name` <- rownames(pv)
  pv <- pv[,c(9,1:5,8,6:7)]
  pv <- pv[order(pv$Ori_P),]
  use_pv <- pv[which(pv$Adj_P<=Pv_thre),]
  return(use_pv)
}

merge_gs <- function(all_gs2gene=all_gs2gene,use_gs=c('H','CP:BIOCARTA','CP:REACTOME','CP:KEGG','C5')){
  #
  all_input_para <- c('all_gs2gene')
  check_res <- sapply(all_input_para,function(x)check_para(x,envir=environment()))
  if(min(check_res)==0){message('Please check and re-try!');return(FALSE)}
  #
  if(is.null(use_gs)==TRUE | 'all' %in% use_gs){ ## all gene sets
    use_gs <- base::unique(all_gs2gene_info$Category)
  }
  #
  use_gs <- base::unique(use_gs)
  use_gs <- base::intersect(use_gs,names(all_gs2gene))
  if(base::length(use_gs)==0){
    message('Wrong setting for use_gs, no intersection with names(all_gs2gene), please check and re-try!');return(FALSE);
  }
  message(sprintf('%s will be merged !',paste(use_gs,collapse=';')))
  nn <- unlist(lapply(all_gs2gene[use_gs],names))
  use_gs2gene <- unlist(all_gs2gene[use_gs],recursive = FALSE)
  names(use_gs2gene)<-nn
  if(base::length(base::unique(nn))<base::length(nn)){
    message('duplicate names observed, will merge by name!')
    nn1 <- base::unique(nn)
    mod_use_gs2gene <- list()
    for(i in nn1){
      mod_use_gs2gene[[i]] <- base::unique(unlist(use_gs2gene[which(nn==i)]))
    }
    names(mod_use_gs2gene) <- nn1
    use_gs2gene <- mod_use_gs2gene
  }
  use_gs2gene
}

funcEnrich.GSEA <- function(rank_profile=NULL,
                            use_gs=NULL,
                            gs2gene=NULL,
                            min_gs_size=5,max_gs_size=500,
                            Pv_adj='fdr',Pv_thre=0.1,
                            test_strategy='GSEA',
                            nperm=1000,use_seed=999){
  #
  all_input_para <- c('rank_profile','min_gs_size','max_gs_size','Pv_adj','Pv_thre',
                      'test_strategy','nperm','use_seed')
  check_res <- sapply(all_input_para,function(x)check_para(x,envir=environment()))
  if(min(check_res)==0){message('Please check and re-try!');return(FALSE)}
  check_res <- c(check_option('Pv_adj',c("holm", "hochberg", "hommel", "bonferroni", "BH", "BY","fdr", "none"),envir=environment()))
  if(min(check_res)==0){message('Please check and re-try!');return(FALSE)}
  check_res <- c(check_option('test_strategy',c("GSEA","KS"),envir=environment()))
  if(min(check_res)==0){message('Please check and re-try!');return(FALSE)}
  
  #
  if(is.null(gs2gene)==TRUE){ ## use inner gs2gene
    if(is.null(use_gs)==TRUE){
      use_gs <- c('H','CP:BIOCARTA','CP:REACTOME','CP:KEGG')
    }else{
      if(use_gs[1] == 'all'){
        use_gs <- c(all_gs2gene_info$Category,all_gs2gene_info$`Sub-Category`)
      }
    }
    if(base::length(base::setdiff(use_gs,c(all_gs2gene_info$Category,all_gs2gene_info$`Sub-Category`)))>0){
      message(sprintf('Input %s not in all_gs2gene, please check all_gs2gene_info (items in Category or Sub-Category) and re-try!',
                      base::paste(base::setdiff(use_gs,c(all_gs2gene_info$Category,all_gs2gene_info$`Sub-Category`)),collapse=';')));
      return(FALSE)
    }
    if(base::length(use_gs)>1){
      gs2gene <- merge_gs(all_gs2gene,use_gs = use_gs)
    }else{
      gs2gene <- all_gs2gene[[use_gs]]
    }
  }else{
    if(is.null(use_gs)==TRUE){
      use_gs <- 'all'
    }
    if(base::length(use_gs)>1){
      if(class(gs2gene[[1]])=='list') gs2gene <- merge_gs(gs2gene,use_gs = use_gs)
    }else{
      if(use_gs == 'all'){
        if(class(gs2gene[[1]])=='list') gs2gene <- merge_gs(gs2gene,use_gs = names(gs2gene))
      }else{
        if(class(gs2gene[[1]])=='list') gs2gene <- gs2gene[[use_gs]]
      }
    }
  }
  all_gs <- names(gs2gene)
  bg_list <- names(rank_profile)
  if(!is.null(bg_list)){
    use_gs2gene <- lapply(gs2gene,function(x){base::intersect(x,bg_list)})
    names(use_gs2gene) <- names(gs2gene)
  }else{
    use_gs2gene <- gs2gene
  }
  bg_list <- base::unique(unlist(use_gs2gene))
  ## size selection
  s1 <- unlist(lapply(use_gs2gene,length))
  w1 <- which(s1>=min_gs_size & s1<=max_gs_size)
  use_gs2gene <- use_gs2gene[w1]
  all_gs <- names(use_gs2gene) ## all tested gene set number
  
  ## input filter
  empty_vec <- as.data.frame(matrix(NA,ncol=7));
  colnames(empty_vec) <- c('#Name','Total_item','Num_item','Ori_P','Adj_P','ES','NES')
  if(length(bg_list)==0) return(empty_vec)
  ## GSEA
  pf1 <- sort(rank_profile,decreasing = T)
  if(test_strategy=='GSEA'){
    set.seed(seed = use_seed, kind = NULL)
    pv <- lapply(names(use_gs2gene),function(x0){
      message(sprintf('Calculate permutation for %s',x0))
      x <- use_gs2gene[[x0]]
      es <- get_ES(pf1,x)$ES ## ES
      es.p <- unlist(lapply(1:nperm,function(x1){
        get_ES(pf1,sample(names(pf1),size = length(x)))$ES
      }))
      if(es>0){
        es.p.pos <- es.p[which(es.p>0)]
        nes <- es/mean(es.p.pos)
        pv  <- length(which(es.p.pos>=es))/length(es.p.pos)
      }else{
        es.p.neg <- es.p[which(es.p<0)]
        nes <- es/abs(mean(es.p.neg))
        pv  <- length(which(es.p.neg<=es))/length(es.p.neg)
      }
      return(c(length(x),pv,es,nes))
    })
    pv <- do.call(rbind,pv)
    pv <- as.data.frame(pv,stringsAsFactors=FALSE)
    colnames(pv) <-  c('Num_item','Ori_P','ES','NES')
    rownames(pv) <- names(use_gs2gene)
    pv$Adj_P <- p.adjust(pv$Ori_P,method=Pv_adj,n=base::length(all_gs))
    pv$`#Name` <- rownames(pv)
    pv$Total_item <- length(pf1)
    pv <- pv[,c('#Name','Total_item','Num_item','Ori_P','Adj_P','ES','NES')]
    pv <- pv[order(pv$Ori_P),]
    use_pv <- pv[which(pv$Adj_P<=Pv_thre),]
  }
  if(test_strategy=='KS'){
    pv <- lapply(names(use_gs2gene),function(x0){
      message(sprintf('Calculate KS for %s',x0))
      x <- use_gs2gene[[x0]]
      res <- ks.test(pf1[x],pf1)
      return(c(res$statistic,res$p.value,length(x)))
    })
    pv <- do.call(rbind,pv)
    pv <- as.data.frame(pv,stringsAsFactors=FALSE)
    rownames(pv) <- names(use_gs2gene)
    colnames(pv) <-  c('D-statistics','Ori_P','Num_item')
    pv$Adj_P <- p.adjust(pv$Ori_P,method=Pv_adj,n=base::length(all_gs))
    pv$`#Name` <- rownames(pv)
    pv$Total_item <- length(pf1)
    pv <- pv[,c('#Name','Total_item','Num_item','Ori_P','Adj_P','D-statistics')]
    pv <- pv[order(pv$Ori_P),]
    use_pv <- pv[which(pv$Adj_P<=Pv_thre),]
  }
  return(use_pv)
}
draw.GSEA <- function(rank_profile=NULL,use_genes=NULL,use_direction=NULL,main="",pdf_file=NULL,
                      annotation=NULL,annotation_cex=1.2,left_annotation=NULL,right_annotation=NULL){
  #
  all_input_para <- c('rank_profile','use_genes','main','annotation_cex')
  check_res <- sapply(all_input_para,function(x)check_para(x,envir=environment()))
  if(min(check_res)==0){message('Please check and re-try!');return(FALSE)}
  #
  #### start plot
  pos_col <- brewer.pal(12,'Paired')[8]
  neg_col <- brewer.pal(12,'Paired')[4]
  if(is.null(use_direction)==FALSE){
    w1 <- which(use_genes %in% names(rank_profile))
    w2 <- unique(use_direction[w1])
    if(length(w2)==1){
      if(w2==1) use_direction <- NULL;
    }
  }
  if(is.null(use_direction)==FALSE){
    new_rank_profile <- c(rank_profile,-rank_profile)
    names(new_rank_profile) <- c(paste0('POS_',names(rank_profile)),paste0('NEG_',names(rank_profile)))
    new_use_genes <- use_genes
    pos_genes <- new_use_genes[which(use_direction==1)]
    neg_genes <- new_use_genes[which(use_direction==-1)]
    new_use_genes[which(use_direction==1)] <- paste0('POS_',new_use_genes[which(use_direction==1)])
    new_use_genes[which(use_direction==-1)] <- paste0('NEG_',new_use_genes[which(use_direction==-1)])
  }
  rank_profile <- sort(rank_profile,decreasing = TRUE)
  r_len <- base::length(rank_profile)
  use_pos <- which(names(rank_profile) %in% use_genes)
  plot_part <- function(ori=FALSE,before_off=FALSE){
    if(before_off==TRUE) dev.off()
    if(is.null(pdf_file)==FALSE){
      pdf(pdf_file,width=10,height=10)
    }
    # height: 4|3|2|1
    graphics::layout(matrix(c(rep(4,10),3,2,rep(1,10)),ncol=1))
    # plot
    ## rank for all, 1
    par(mar=c(10,6,0.5,2))
    mm <- base::max(abs(rank_profile))
    y1 <- seq(-mm,mm,length.out=7); y1 <- round(y1,1)
    unit <- r_len/10; unit <- round(unit/100)*100
    x1 <- base::seq(0,r_len,by=unit);x1 <- base::unique(x1); x1 <- c(x1,base::max(x1)+unit)
    par(usr=c(0,base::max(x1),-mm,mm))
    graphics::plot(rank_profile,col='grey',pch=16,xaxt='n',xlab="",ylab="",bty='l',type='n',ylim=c(-mm,mm),xaxs='i',las=1,yaxs='i')
    graphics::polygon(x=c(0,1:r_len,r_len),y=c(0,rank_profile,0),col='grey',border=NA)
    if(is.null(left_annotation)==FALSE) graphics::text(0,mm-par.char2pos()[2],pos=4,left_annotation,col='red',xpd=TRUE,cex=annotation_cex)
    if(is.null(right_annotation)==FALSE) graphics::text(r_len,-mm+par.char2pos()[2],pos=2,right_annotation,col='blue',xpd=TRUE,cex=annotation_cex)
    pp <- par()$usr
    graphics::mtext(side=2,line = 3,'Ranked list metric (PreRanked)',cex=annotation_cex)
    graphics::mtext(side=1,line = 3.5,'Rank in Ordered Dataset',cex=annotation_cex)
    x1 <- x1[which(x1<base::length(rank_profile))]
    x1[base::length(x1)] <- base::length(rank_profile)
    graphics::segments(x0=x1,x1=x1,y0=pp[3]-par.char2pos()[2]/5,y1=pp[3],xpd=TRUE)
    graphics::text(x1,pp[3]-par.char2pos()[2]/2,get_label_manual(x1),adj=1,xpd=TRUE)
    # get zero cross
    w1 <- base::which.min(abs(rank_profile))
    graphics::abline(v=w1,lty=2,col='grey')
    graphics::text(w1,-mm/4,sprintf('Zero cross at %d',w1),adj=0.5)
    if(is.null(use_direction)==FALSE){
      graphics::legend(pp[1]/2+pp[2]/2,pp[3]-(pp[4]-pp[3])/4,lty=1,lwd=2,c('Enrichment profile/Hits (positive)','Enrichment profile/Hits (negative)','Ranking metric scores'),
                       col=c(pos_col,neg_col,'grey'),xpd=TRUE,horiz=TRUE,xjust=0.5,cex=annotation_cex,bty='n')
    }else{
      graphics::legend(pp[1]/2+pp[2]/2,pp[3]-(pp[4]-pp[3])/4,lty=1,lwd=2,c('Enrichment profile','Hits','Ranking metric scores'),
                       col=c('green','black','grey'),xpd=TRUE,horiz=TRUE,xjust=0.5,cex=annotation_cex,bty='n')
    }
    pm <- par()$usr
    ## get image bar, 2
    par(mar=c(0,6,0,2))
    use_col <- z2col(rank_profile,sig_thre = 0,n_len = 100,blue_col='blue',red_col='red')
    graphics::image(x=as.matrix(1:r_len),col=use_col,bty='n',xaxt='n',yaxt='n',xlim=c(pm[1],pm[2])/r_len)
    graphics::abline(v=use_pos/r_len,col='grey')
    pp <- par()$usr
    graphics::text(0,pp[3]/2+pp[4]/2,pos=2,sprintf('Size:%s',base::length(use_pos)),xpd=TRUE)
    ## mark gene position; 3
    par(mar=c(0,6,0,2))
    graphics::plot(1,col='white',xlab="",ylab="",bty='n',xlim=c(1,r_len),ylim=c(0,1),xaxt='n',yaxt='n',xaxs='i')
    if(is.null(use_direction)==FALSE){
      use_pos_P <- which(names(rank_profile) %in% pos_genes)
      use_pos_N <- which(names(rank_profile) %in% neg_genes)
      if(length(use_pos_P)>0) graphics::segments(y0=1,y1=0.5,x0=use_pos_P,x1=use_pos_P,col=pos_col)
      if(length(use_pos_N)>0) graphics::segments(y0=0,y1=0.5,x0=use_pos_N,x1=use_pos_N,col=neg_col)
      graphics::abline(h=0.5,col='light grey')
      graphics::text(0,0.75,pos=2,sprintf('Pos_Size:%s',base::length(use_pos_P)),xpd=TRUE)
      graphics::text(0,0.25,pos=2,sprintf('Neg_Size:%s',base::length(use_pos_N)),xpd=TRUE)
    }else{
      graphics::abline(v=use_pos)
    }
    ## GSEA ES, 4
    par(mar=c(0,6,5,2))
    # get ES score
    es <- ''
    if(is.null(use_direction)==FALSE){
      es_res_pos <- get_ES(rank_profile,pos_genes)
      es_res_neg <- get_ES(rank_profile,neg_genes)
      es_res <- es_res_pos
      #print(es_res_pos$RES);print(es_res_neg$RES)
      y2 <- base::seq(base::min(c(es_res_pos$RES,es_res_neg$RES),na.rm=T),base::max(c(es_res_pos$RES,es_res_neg$RES),na.rm=T),length.out=7); y2 <- round(y2,1)
      graphics::plot(es_res_pos$RES,col=pos_col,xaxt='n',xlab="",ylab="",bty='n',
                     xlim=c(1,r_len),type='l',lwd=3,ylim=c(base::min(c(es_res_pos$RES,es_res_neg$RES),na.rm=T),base::max(y2)),main=main,xpd=TRUE,xaxs='i',las=1,cex.main=annotation_cex)
      lines(es_res_neg$RES,col=neg_col,lwd=3,xpd=TRUE)
      w1 <- base::which.max(abs(es_res_pos$RES));
      if(length(w1)==1) graphics::segments(x0=w1,x1=w1,y0=0,y1=es_res_pos$RES[w1],lty=2,col='grey')
      w1 <- base::which.max(abs(es_res_neg$RES));
      if(length(w1)==1) graphics::segments(x0=w1,x1=w1,y0=0,y1=es_res_neg$RES[w1],lty=2,col='grey')
    }else{
      es_res <- get_ES(rank_profile,use_genes)
      y2 <- base::seq(base::min(es_res$RES),base::max(es_res$RES),length.out=7); y2 <- round(y2,1)
      graphics::plot(es_res$RES,col='green',xaxt='n',xlab="",ylab="",bty='n',
                     xlim=c(1,r_len),type='l',lwd=3,ylim=c(base::min(es_res$RES),base::max(y2)),main=main,xpd=TRUE,xaxs='i',las=1)
      w1 <- base::which.max(abs(es_res$RES));
      graphics::segments(x0=w1,x1=w1,y0=0,y1=es_res$RES[w1],lty=2,col='grey')
      es <- sprintf('ES: %s',format(es_res$RES[w1],digits=3))
    }
    graphics::abline(h=0,lty=2,col='dark grey')
    pp <- par()$usr
    graphics::mtext(side=2,line = 3,'Enrichment score (ES)',cex=annotation_cex)
    # add annotation
    if(is.null(annotation)==TRUE){
      if(is.null(use_direction)==FALSE){
        pv <- ks.test(new_rank_profile,new_rank_profile[new_use_genes])$p.value
      }else{
        pv <- ks.test(rank_profile,rank_profile[use_genes])$p.value
      }
      #print(t.test(rank_profile,rank_profile[use_genes]))
      if(pv==0){
        pv <- '<2.2e-16'
      }else{
        if(pv<0.01) pv <- format(pv,digits = 3,scientific = TRUE) else pv <- signif(pv,3)
      }
      annotation <- sprintf("%s\nKS test p-value:%s",es,pv)
    }
    pp <- par()$usr
    if(es_res$RES[base::which.max(abs(es_res$RES))]>0)
      graphics::text(r_len,pp[4]-2*par.char2pos()[2],annotation,pos=2,cex=annotation_cex,xpd=TRUE)
    else
      graphics::text(0,pp[3]+2*par.char2pos()[2],annotation,pos=4,cex=annotation_cex,xpd=TRUE)
  }
  if(is.null(pdf_file)==FALSE){plot_part(ori=TRUE);dev.off()} else {plot_part()}
  return(TRUE)
}

processDriverProfile <- function(Driver_profile,Driver_name,
                                 choose_strategy='min',
                                 return_type='driver_name'){
  all_input_para <- c('Driver_profile','Driver_name','choose_strategy')
  check_res <- sapply(all_input_para,function(x)check_para(x,envir=environment()))
  if(min(check_res)==0){message('Please check and re-try!');return(FALSE)}
  check_res <- c(check_option('choose_strategy',c('min','max','absmin','absmax'),envir=environment()),
                 check_option('return_type',c('driver_name','gene_name','driver_statistics','gene_statistics'),envir=environment()))
  if(min(check_res)==0){message('Please check and re-try!');return(FALSE)}
  
  ##
  l1 <- length(Driver_profile)
  l2 <- length(Driver_name)
  if(l1!=l2 | l1==0 | l2==0){
    message('Driver_profile and Driver_name need same length.
            Please check Driver_profile, Driver_name, and re-try!');return(FALSE)
  }
  gene_name <- gsub('(.*)_(TF|SIG)',"\\1",Driver_name)
  uni_gene_name <- unique(gene_name)
  tmp1 <- lapply(uni_gene_name,function(x){
    w1 <- which(gene_name == x)
    x1 <- Driver_profile[w1]
    x2 <- rank(x1)
    x3 <- rank(abs(x1))
    if(choose_strategy=='min'){w2 <- w1[which.min(x2)]}
    if(choose_strategy=='max'){w2 <- w1[which.max(x2)]}
    if(choose_strategy=='absmin'){w2 <- w1[which.min(x3)]}
    if(choose_strategy=='absmax'){w2 <- w1[which.max(x3)]}
    w2
  })
  remain_item <- unlist(tmp1)
  if(return_type=='driver_name') new_vec <- Driver_name[remain_item]
  if(return_type=='gene_name') new_vec <- gene_name[remain_item]
  if(return_type=='driver_statistics'){new_vec <- Driver_profile[remain_item]; names(new_vec) <- Driver_name[remain_item]}
  if(return_type=='gene_statistics'){new_vec <-  Driver_profile[remain_item]; names(new_vec) <- gene_name[remain_item]}
  return(new_vec)
}


out2excel <- function(all_ms_tab,out.xlsx,
                      mark_gene=NULL,
                      mark_col=NULL,
                      mark_strategy='color',
                      workbook_name='ms_tab',
                      only_z_sheet=FALSE,
                      z_column=NULL,sig_thre=1.64){
  #
  all_input_para <- c('all_ms_tab','out.xlsx','mark_strategy','workbook_name','only_z_sheet','sig_thre')
  check_res <- sapply(all_input_para,function(x)check_para(x,envir=environment()))
  if(base::min(check_res)==0){message('Please check and re-try!');return(FALSE)}
  check_res <- c(check_option('only_z_sheet',c(TRUE,FALSE),envir=environment()),
                 check_option('mark_strategy',c('color','add_column'),envir=environment()))
  if(base::min(check_res)==0){message('Please check and re-try!');return(FALSE)}
  #
  wb <- openxlsx::createWorkbook(workbook_name)
  if(!'list' %in% class(all_ms_tab)){
    all_ms_tab <- list('Sheet1'=as.data.frame(all_ms_tab))
  }
  if(only_z_sheet==TRUE){
    nn <- names(all_ms_tab)
    all_ms_tab <- lapply(all_ms_tab,function(x){
      w1 <- grep('.*_[DE|DA]',colnames(x))
      w2 <- base::setdiff(colnames(x)[w1],colnames(x)[w1][grep('^Z.*',colnames(x)[w1])])
      w3 <- base::setdiff(colnames(x),w2)
      list(x[,w3],x)
    })
    all_ms_tab <- unlist(all_ms_tab,recursive = FALSE)
    nn1 <- lapply(nn,function(x){
      if(x!='Sheet1'){
        c(sprintf('Only_Z_%s',x),sprintf('Full_info_%s',x))
      }else{
        c('Only_Z','Full_info')
      }
    })
    nn1 <- unlist(nn1)
    names(all_ms_tab) <- nn1
  }
  if(is.null(mark_gene)==FALSE){
    if(!'list' %in% class(mark_gene)){
      mark_gene <- list('mark_gene'=mark_gene)
    }
    if(is.null(names(mark_gene))==TRUE){
      message('Must give name to the mark_gene list');return(FALSE)
    }
    if(mark_strategy=='color' & is.null(mark_col)==TRUE){
      mark_col <- get.class.color(names(mark_gene))
    }
    if(mark_strategy=='add_column'){
      new_col_name <- paste0('is',names(mark_gene))
      all_ms_tab <- lapply(all_ms_tab,function(x){
        g1 <- x$geneSymbol
        r1 <- do.call(base::cbind,lapply(mark_gene,function(x1){
          ifelse(g1 %in% x1,'TRUE','FALSE')
        }))
        new_x <- base::cbind(x,r1)
        colnames(new_x) <- c(colnames(x),new_col_name)
        new_x
      })
    }
  }
  z_column_index <- 'defined'
  if(is.null(z_column)==TRUE) z_column_index <- 'auto'
  i <- 0
  headerStyle <- openxlsx::createStyle(fontSize = 14, fontColour = "#FFFFFF", halign = "center",fgFill = "#4F81BD",
                                       border="TopBottom", borderColour = "#4F81BD",wrapText=TRUE) ## style for header line
  for(sheetname in names(all_ms_tab)){ ## list, each item create one sheet
    i <- i +1
    d <- as.data.frame(all_ms_tab[[sheetname]])
    if(z_column_index=='auto') use_z_column <- colnames(d)[grep('^Z\\.',colnames(d),ignore.case = TRUE)] else use_z_column <- base::intersect(colnames(d),z_column)
    openxlsx::addWorksheet(wb,sheetName=sheetname)
    openxlsx::writeData(wb,sheet = i,d)
    openxlsx::addStyle(wb, sheet = i, headerStyle, rows = 1, cols = 1:ncol(d), gridExpand = TRUE) ## add header style
    all_c <- list()
    for(z_col in use_z_column){ ## find colnames with z. (only applied to pipeline excel)
      j <- which(colnames(d)==z_col)
      z1 <- d[,j]; c1 <- z2col(z1,sig_thre=sig_thre)
      all_c[[as.character(j)]] <- c1
    }
    mat_c <- do.call(base::cbind,all_c)
    uni_c <- base::unique(unlist(all_c))
    for(r in uni_c){
      w1 <- which(mat_c==r)
      nn <- nrow(mat_c)
      rr <- w1%%nn+1
      cc <- w1%/%nn+1
      cc[which(rr==1)] <- cc[which(rr==1)]-1
      rr[which(rr==1)] <- nn+1
      openxlsx::addStyle(wb, sheet = i, createStyle(fgFill=r), rows =rr, cols = as.numeric(names(all_c)[cc]))
    }
    if(is.null(mark_gene)==FALSE){
      for(k in names(mark_gene)){
        openxlsx::addStyle(wb, sheet = i, openxlsx::createStyle(fgFill=mark_col[k]),
                           rows =which(toupper(d[,which(colnames(d)=='geneSymbol')]) %in% toupper(mark_gene[[k]]))+1,
                           cols = which(colnames(d)=='geneSymbol')) ## find column with geneSymbol and mark color
      }
    }
    w1 <- which(gsub("\\s","",as.matrix(d))=='TRUE')
    nn <- nrow(d)
    rr <- w1%%nn+1
    cc <- w1%/%nn+1
    cc[which(rr==1)] <- cc[which(rr==1)]-1
    rr[which(rr==1)] <- nn+1
    openxlsx::addStyle(wb, sheet = i, openxlsx::createStyle(fontColour='#FF0000'), rows =rr, cols = as.numeric(cc)) ## find column with TRUE/FALSE and mark with color
  }
  openxlsx::saveWorkbook(wb, out.xlsx, overwrite = TRUE)
  return(TRUE)
  ##
}

## get enrichment score
get_ES <- function(rank_profile=NULL,use_genes=NULL,weighted.score.type=1){
  gene.list <- names(rank_profile)
  correl.vector <- rank_profile
  tag.indicator <- sign(match(gene.list, use_genes, nomatch=0))    # notice that the sign is 0 (no tag) or 1 (tag)
  no.tag.indicator <- 1 - tag.indicator
  N <- base::length(gene.list)
  Nh <- base::length(use_genes)
  Nm <-  N - Nh
  if (weighted.score.type == 0) {
    correl.vector <- rep(1, N)
  }
  alpha <- weighted.score.type
  correl.vector <- abs(correl.vector**alpha)
  sum.correl.tag    <- sum(correl.vector[tag.indicator == 1])
  norm.tag    <- 1.0/sum.correl.tag
  norm.no.tag <- 1.0/Nm
  RES <- cumsum(tag.indicator * correl.vector * norm.tag - no.tag.indicator * norm.no.tag)
  max.ES <- base::max(RES)
  min.ES <- base::min(RES)
  if(is.na(max.ES)==TRUE) max.ES <- 0
  if(is.na(min.ES)==TRUE) min.ES <- 0
  if (max.ES > - min.ES) {
    #      ES <- max.ES
    ES <- signif(max.ES, digits = 5)
    arg.ES <- base::which.max(RES)
  } else {
    #      ES <- min.ES
    ES <- signif(min.ES, digits=5)
    arg.ES <- base::which.min(RES)
  }
  return(list(ES = ES, arg.ES = arg.ES, RES = RES, indicator = tag.indicator))
}
##
get_z2p <- function(x,use_star=FALSE,digit_num=2){
  x[which(is.na(x)==TRUE)] <- 0
  #if(is.na(x[1])==TRUE) return('NA')
  x <- abs(x)
  x[which(is.na(x)==TRUE)] <- 0 ##
  if(base::max(x)<5){
    use_pv <- 1-pnorm(x)
    use_p <- format(use_pv,digits=digit_num,scientific = TRUE)
  }else{
    low_p <- .Machine$double.xmin
    low_z <- sapply(10^(-(1:(1+-log10(low_p)))),combinePvalVector)
    use_pv <- sapply(x,function(x1){
      low_z[2,which(low_z[1,]>=x1)[1]]}
    )
    use_p <- format(use_pv, digits=3,scientific = TRUE)
    use_p[which(use_p=='NA')] <- '<1e-308'
    use_p <- as.character(use_p)
  }
  x_star <- rep('',length.out=base::length(use_pv))
  x_star[which(use_pv<0.05)] <-'*'
  x_star[which(use_pv<0.01)] <-'**'
  x_star[which(use_pv<0.001)] <-'***'
  if(use_star==TRUE) use_p<-paste0(use_p,x_star)
  return(use_p)
}
