# Supplementary material for: Integrated Analysis of Competitive Endogenous RNA Networks in Acute Ischemic Stroke
Source: Front Genet. 2022 Mar 25;13:833545. doi: 10.3389/fgene.2022.833545 (PMC8990852; doi:10.3389/fgene.2022.833545)
Supplement: Supplementary file 2 [file DataSheet3.ZIP › src/gdcCEAnalysis.R]

##' @title Competing endogenous RNAs (ceRNAs) analysis
##' @description Identify ceRNAs by 
##'     (1) number of shared miRNAs between lncRNA and mRNA; 
##'     (2) expression correlation of lncRNA and mRNA;
##'     (3) regulation similarity of shared miRNAs on lncRNA and mRNA;
##'     (4) sensitivity correlation
##' @param lnc a vector of Ensembl long non-coding gene ids 
##' @param pc a vector of Ensembl protein coding gene ids 
##' @param deMIR a vector of differentially expressed miRNAs. 
##'     Default is \code{NULL}
##' @param lnc.targets a character string specifying the database 
##'     of miRNA-lncRNA interactions.
##'     Should be one of \code{'spongeScan'}, \code{'starBase'}, 
##'     and \code{'miRcode'}. Default is \code{'starBase'}. \cr\cr
##'     Or a \code{list} of miRNA-lncRNA interactions generated by users
##' @param pc.targets a character string specifying the database of 
##'     miRNA-lncRNA interactions.
##'     Should be one of \code{'spongeScan'}, \code{'starBase'}, 
##'     and \code{'miRcode'}. Default is \code{'starBase'}. \cr\cr
##'     Or a \code{list} of miRNA-lncRNA interactions generated by users
##' @param rna.expr \code{\link[limma]{voom}} 
##'     transformed gene expression data
##' @param mir.expr \code{\link[limma]{voom}} 
##'     transformed mature miRNA expression data
##' @return A dataframe containing ceRNA pairs, expression correlation 
##'     between lncRNA and mRNA, the number and hypergeometric significance 
##'     of shared miRNAs, regulation similarity score, and the mean sensitity 
##'     correlation (the difference between Pearson correlation and partial 
##'     correlation) of multiple lncRNA-miRNA-mRNA triplets, etc.
##' @references
##'     Paci P, Colombo T, Farina L. Computational analysis identifies 
##'     a sponge interaction network  between long non-coding RNAs and 
##'     messenger RNAs in human breast cancer.  BMC systems biology. 
##'     2014 Jul 17;8(1):83.
##' @export
##' @author Ruidong Li and Han Qu
##' @examples 
##' ####### ceRNA network analysis #######
##' deLNC <- c('ENSG00000260920','ENSG00000242125','ENSG00000261211')
##' dePC <- c('ENSG00000043355','ENSG00000109586','ENSG00000144355')
##' genes <- c(deLNC, dePC)
##' samples <- c('TCGA-2F-A9KO-01', 'TCGA-2F-A9KP-01', 
##'             'TCGA-2F-A9KQ-01', 'TCGA-2F-A9KR-01', 
##'             'TCGA-2F-A9KT-01', 'TCGA-2F-A9KW-01')
##' rnaExpr <- data.frame(matrix(c(2.7,7.0,4.9,6.9,4.6,2.5,
##'                     0.5,2.5,5.7,6.5,4.9,3.8,
##'                     2.1,2.9,5.9,5.7,4.5,3.5,
##'                     2.7,5.9,4.5,5.8,5.2,3.0,
##'                     2.5,2.2,5.3,4.4,4.4,2.9,
##'                     2.4,3.8,6.2,3.8,3.8,4.2),6,6), 
##'                     stringsAsFactors=FALSE)
##' rownames(rnaExpr) <- genes
##' colnames(rnaExpr) <- samples
##' 
##' mirExpr <- data.frame(matrix(c(7.7,7.4,7.9,8.9,8.6,9.5,
##'                     5.1,4.4,5.5,8.5,4.4,3.5,
##'                     4.9,5.5,6.9,6.1,5.5,4.1,
##'                     12.4,13.5,15.1,15.4,13.0,12.8,
##'                     2.5,2.2,5.3,4.4,4.4,2.9,
##'                     2.4,2.7,6.2,1.5,4.4,4.2),6,6),
##'                     stringsAsFactors=FALSE)
##' colnames(mirExpr) <- samples
##' rownames(mirExpr) <- c('hsa-miR-340-5p','hsa-miR-181b-5p',
##'                     'hsa-miR-181a-5p', 'hsa-miR-181c-5p',
##'                     'hsa-miR-199b-5p','hsa-miR-182-5p')
##' 
##' ceOutput <- gdcCEAnalysis(lnc       = deLNC, 
##'                         pc          = dePC, 
##'                         lnc.targets = 'starBase', 
##'                         pc.targets  = 'starBase', 
##'                         rna.expr    = rnaExpr, 
##'                         mir.expr    = mirExpr)
gdcCEAnalysis <- function(lnc, pc, deMIR=NULL, lnc.targets='starBase', 
                          pc.targets='starBase', rna.expr, mir.expr) {
  
  hyperOutput <- hyperTestFun(lnc, pc, deMIR, 
                              lnc.targets=lnc.targets, pc.targets=pc.targets)
  message ('Step 1/3: Hypergenometric test done !')
  
  regOutput <- multiRegTestFun(hyperOutput, rna.expr=rna.expr, 
                               mir.expr=mir.expr)
  message ('Step 2/3: Correlation analysis done !\n',
           'Step 3/3: Regulation pattern analysis done !')
  
  ceOutput <- data.frame(hyperOutput, regOutput, row.names=NULL)
  
  return(ceOutput)
}


#### hypergeometric test
hyperTestFun <- function(lnc, pc, deMIR, 
                         lnc.targets='starBase', pc.targets='starBase') {
  
  if (length(lnc.targets) > 1) {
    lnc.targets <- lnc.targets
  } else {
    lnc.targets <- lncTargets[[lnc.targets]]
  }
  
  if (length(pc.targets) > 1) {
    pc.targets <- pc.targets
  } else {
    pc.targets <- pcTargets[[pc.targets]]
  }
  
  mir1 <- unique(unlist(lnc.targets))
  mir2 <- unique(unlist(pc.targets))
  
  mirs <- union(mir1,mir2)
  popTotal <- length(mirs)
  
  ceLNC <- lnc[lnc %in% names(lnc.targets)]
  cePC <- pc[pc %in% names(pc.targets)]
  #ceMIR <- mir[mir %in% mirs]
  
  hyperOutput <- list()
  i <- 0
  for (lncID in ceLNC) {
    listTotal <- length(lnc.targets[[lncID]])
    for (gene in cePC) {
      i = i + 1
      ovlp <- intersect(lnc.targets[[lncID]], pc.targets[[gene]])
      
      popHits <- length(pc.targets[[gene]])
      Counts <- length(ovlp)
      
      ovlpMIRs <- paste(ovlp, collapse = ',')
      foldEnrichment <- Counts/listTotal*popTotal/popHits
      pValue <- phyper(Counts-1, popHits, popTotal-popHits, 
                       listTotal, lower.tail=FALSE, log.p=FALSE)
      
      ceMIR <- Reduce(intersect, list(ovlp, deMIR))
      deMIRs <- paste(ceMIR, collapse = ',')
      deMIRCounts <- length(ceMIR)
      
      hyperOutput[[i]] <- c(lncID, gene, Counts, listTotal,
                            popHits,popTotal,foldEnrichment,pValue,ovlpMIRs,
                            deMIRCounts, deMIRs)
      
    }
  }
  
  #hyperOutput <- Reduce(rbind, hyperOutput)  ## slower
  hyperOutput <- do.call(rbind, hyperOutput)
  #hyperOutput <- rbind_list(hyperOutput) ## not test
  
  colnames(hyperOutput) <- c('lncRNAs','Genes','Counts','listTotal',
                             'popHits','popTotal','foldEnrichment','hyperPValue','miRNAs',
                             'deMIRCounts','deMIRs')
  hyperOutput <- as.data.frame(as.matrix(hyperOutput), 
                               stringsAsFactors=FALSE)
  hyperOutput <- hyperOutput[as.numeric(hyperOutput$Counts)>0,]
  
  #hyperOutput$FDR <- p.adjust(as.numeric(as.character(hyperOutput$pValue)),
  #method = 'fdr')
  #hyperOutput <- hyperOutput[hyperOutput$Counts>0,]
  #hyperOutput$lncRNAs <- ensembl2symbolFun(hyperOutput$lncRNAs)
  #hyperOutput$gene <- ensembl2symbolFun(hyperOutput$gene)
  
  if (is.null(deMIR)) {
    hyperOutput <- hyperOutput[,! colnames(hyperOutput) %in% 
                                 c('deMIRCounts','deMIRs')]
  }
  
  return (hyperOutput)
}


########################################################
######## other scores
multiRegFun <- function(lnc, pc, mirs, rna.expr, mir.expr) {
  lncDa <- unlist(rna.expr[lnc,])
  pcDa <- unlist(rna.expr[pc,])
  
  corpl <- cor.test(pcDa, lncDa, alternative='greater')
  ppl <- corpl$p.value
  regpl <- corpl$estimate
  
  mirs <- as.character(mirs)
  
  if (mirs == '') {
    reg <- NA
    lncACT <- NA
    partialSen <- NA
    cosCol <- NA
    
  } else {
    mirs <- unlist(strsplit(mirs, ',', fixed=TRUE))
    mirCor <- vapply(mirs, function(mir) 
      mirCorTestFun(lncDa, pcDa, mir, mir.expr), 
      numeric(2))
    
    reglm <- mirCor[1,]
    regpm <- mirCor[2,]
    
    regSim <- 1-mean((abs(reglm - regpm)/(abs(reglm) + abs(regpm)))
                     ^length(mirs))
    #lncACT <- mean((abs(regpl)+abs(reglm)+abs(regpm))/3)
    sppc <- mean(regpl-(regpl-reglm*regpm)/(sqrt(1-reglm^2)*
                                              sqrt(1-regpm^2)))
    #cos <- sum(reglm*regpm)/(sqrt(sum(reglm^2))*sqrt(sum(regpm^2)))
    #col <- sum(abs(reglm)*abs(regpm))/(sqrt(sum(abs(reglm)))*
    #sqrt(sum(abs(regpm))))
    #cosCol <- (cos+col)/2
    
  }
  
  #scores <- c(regpl, ppl, reg, lncACT, partialSen, cosCol)
  scores <- c(cor=regpl, corPValue=ppl, regSim, sppc)
  return (scores)
}


multiRegTestFun <- function(hyperOutput, rna.expr, mir.expr) {
  
  samples <- intersect(colnames(rna.expr), colnames(mir.expr))

  rna.expr <- rna.expr[,samples]
  mir.expr <- mir.expr[,samples]
  
  lncID <- hyperOutput$lncRNAs
  pcID <- hyperOutput$Genes
  mirID <- hyperOutput$miRNAs
  
  
  reg <- vapply(seq_len(nrow(hyperOutput)), function(i) 
    multiRegFun(lncID[i], pcID[i], mirID[i], rna.expr, mir.expr),
    numeric(4))
  
  reg <- t(reg)
  colnames(reg) <- c('cor','corPValue','regSim', 'sppc')
  return (data.frame(reg))
}


mirCorTestFun <- function(lncDa, pcDa, mir, mir.expr) {
  mirDa <- unlist(mir.expr[mir,])
  
  corlm <- cor.test(lncDa, mirDa, alternative='less')
  corpm <- cor.test(pcDa, mirDa, alternative='less')
  
  reglm <- corlm$estimate
  regpm <- corpm$estimate
  
  return (c(reglm, regpm)) ## lnc then pc
}
