# Supplementary material for: Integrated Analysis of Competitive Endogenous RNA Networks in Acute Ischemic Stroke
Source: Front Genet. 2022 Mar 25;13:833545. doi: 10.3389/fgene.2022.833545 (PMC8990852; doi:10.3389/fgene.2022.833545)
Supplement: Supplementary file 4 [file DataSheet1.ZIP]

Archive with 3 entries (2 files):
- Supplementary Table 2/GO_ Supplementary Table 2.xlsx
- Supplementary Table 2/KEGG_ Supplementary Table 2.xlsx
- Supplementary Table 2/
