# Supplementary material for: Integrated Analysis of Competitive Endogenous RNA Networks in Acute Ischemic Stroke
Source: Front Genet. 2022 Mar 25;13:833545. doi: 10.3389/fgene.2022.833545 (PMC8990852; doi:10.3389/fgene.2022.833545)
Supplement: Supplementary file 4 [file DataSheet1.ZIP › Supplementary Table 2/GO_ Supplementary Table 2.xlsx]

## Sheet: Sheet1
ONTOLOGY	ID	Description	GeneRatio	BgRatio	pvalue	p.adjust	qvalue	geneID	Count
BP	GO:0042119	neutrophil activation	56/381	500/18862	7.08976e-26	2.82881e-22	2.40604e-22	C5AR1/LAMP2/CTSS/FGL2/APRT/ARG1/CKAP4/CTSZ/SIRPB1/CRISPLD2/IQGAP1/SDCBP/CLEC4D/SLC2A3/IGF2R/MMP9/ITGAM/RAB31/PYGL/GCA/ORMDL3/OSCAR/SRP14/LILRB2/S100A12/IMPDH2/CD55/GNS/P2RX1/TLR2/CD58/SLC11A1/SIGLEC5/HSPA1A/ANXA3/CD14/GRN/FOLR3/MCEMP1/SELL/HK3/HP/ANPEP/FCGR3B/TCN1/PGLYRP1/VNN1/ORM1/LRG1/F2RL1/LILRA3/CEACAM6/IL18RAP/CEACAM8/OLFM4/PPBP	56
BP	GO:0002446	neutrophil mediated immunity	55/381	499/18862	4.48797e-25	8.95351e-22	7.61538e-22	C5AR1/LAMP2/CTSS/FGL2/APRT/ARG1/CKAP4/CTSZ/SIRPB1/CRISPLD2/IQGAP1/SDCBP/CLEC4D/SLC2A3/IGF2R/MMP9/ITGAM/RAB31/PYGL/GCA/ORMDL3/OSCAR/SRP14/LILRB2/S100A12/IMPDH2/CD55/GNS/P2RX1/TLR2/CD58/SLC11A1/SIGLEC5/HSPA1A/ANXA3/CD14/GRN/FOLR3/MCEMP1/SELL/HK3/HP/ANPEP/FCGR3B/TCN1/PGLYRP1/VNN1/ORM1/LRG1/F2RL1/LILRA3/CEACAM6/CEACAM8/OLFM4/PPBP	55
BP	GO:0043312	neutrophil degranulation	54/381	485/18862	7.72737e-25	1.02774e-21	8.74142e-22	C5AR1/LAMP2/CTSS/FGL2/APRT/ARG1/CKAP4/CTSZ/SIRPB1/CRISPLD2/IQGAP1/SDCBP/CLEC4D/SLC2A3/IGF2R/MMP9/ITGAM/RAB31/PYGL/GCA/ORMDL3/OSCAR/SRP14/LILRB2/S100A12/IMPDH2/CD55/GNS/P2RX1/TLR2/CD58/SLC11A1/SIGLEC5/HSPA1A/ANXA3/CD14/GRN/FOLR3/MCEMP1/SELL/HK3/HP/ANPEP/FCGR3B/TCN1/PGLYRP1/VNN1/ORM1/LRG1/LILRA3/CEACAM6/CEACAM8/OLFM4/PPBP	54
BP	GO:0002283	neutrophil activation involved in immune response	54/381	488/18862	1.04297e-24	1.04036e-21	8.84874e-22	C5AR1/LAMP2/CTSS/FGL2/APRT/ARG1/CKAP4/CTSZ/SIRPB1/CRISPLD2/IQGAP1/SDCBP/CLEC4D/SLC2A3/IGF2R/MMP9/ITGAM/RAB31/PYGL/GCA/ORMDL3/OSCAR/SRP14/LILRB2/S100A12/IMPDH2/CD55/GNS/P2RX1/TLR2/CD58/SLC11A1/SIGLEC5/HSPA1A/ANXA3/CD14/GRN/FOLR3/MCEMP1/SELL/HK3/HP/ANPEP/FCGR3B/TCN1/PGLYRP1/VNN1/ORM1/LRG1/LILRA3/CEACAM6/CEACAM8/OLFM4/PPBP	54
BP	GO:0042110	T cell activation	42/381	474/18862	7.70506e-16	6.14864e-13	5.22971e-13	TNFSF13B/CD6/FGL2/ARG1/ITK/DOCK8/SIRPG/SIRPB1/CD8B/CD3D/MYH9/CD2/DNAJA3/IL7R/ICOS/STAT3/CCR7/PAK2/PRKCQ/ADA/LEF1/RPS3/TNFRSF4/LILRB2/CD40LG/CD55/APBB1IP/CD81/BCL6/CD3E/RPL22/SLAMF6/MAFB/CD7/SLC11A1/CD3G/VNN1/CD8A/ZFP36L1/F2RL1/CLC/RSAD2	42
BP	GO:0001819	positive regulation of cytokine production	37/381	437/18862	1.83573e-13	1.22076e-10	1.03832e-10	C5AR1/CD6/CD2/EIF2AK2/STAT3/CCR7/SORL1/LTB/PRKCQ/TLR8/LTA/LRRFIP1/RPS3/LILRB2/CD40LG/CD81/TLR2/THBS1/CD3E/SLAMF6/TLR4/CD58/CYP1B1/SLC11A1/HSPA1A/CD14/LY96/MCOLN2/HIF1A/STAT1/PTGS2/TLR5/ORM1/F2RL1/HMGB2/RSAD2/TLR1	37
BP	GO:0002696	positive regulation of leukocyte activation	31/381	401/18862	1.82221e-10	1.03866e-07	8.83429e-08	TNFSF13B/FLT3LG/CD6/DOCK8/SIRPG/SIRPB1/CD320/CD2/DNAJA3/IL7R/ICOS/CLEC4D/CCR7/PAK2/PRKCQ/ADA/ITGAM/LEF1/IRS2/RPS3/TNFRSF4/LILRB2/CD40LG/CD55/CD81/BCL6/THBS1/CD3E/TLR4/VNN1/F2RL1	31
BP	GO:0050867	positive regulation of cell activation	31/381	412/18862	3.55914e-10	1.77512e-07	1.50983e-07	TNFSF13B/FLT3LG/CD6/DOCK8/SIRPG/SIRPB1/CD320/CD2/DNAJA3/IL7R/ICOS/CLEC4D/CCR7/PAK2/PRKCQ/ADA/ITGAM/LEF1/IRS2/RPS3/TNFRSF4/LILRB2/CD40LG/CD55/CD81/BCL6/THBS1/CD3E/TLR4/VNN1/F2RL1	31
BP	GO:0046651	lymphocyte proliferation	25/381	282/18862	6.73273e-10	2.98484e-07	2.53875e-07	TNFSF13B/FLT3LG/CD6/ARG1/DOCK8/CD320/DNAJA3/IL7R/PRKCQ/ADA/LEF1/IRS2/RPS3/TNFRSF4/LILRB2/CD40LG/CD55/CD81/BCL6/CD3E/TLR4/CD19/SLC11A1/CD79A/CLC	25
BP	GO:0032943	mononuclear cell proliferation	25/381	285/18862	8.39931e-10	3.35133e-07	2.85046e-07	TNFSF13B/FLT3LG/CD6/ARG1/DOCK8/CD320/DNAJA3/IL7R/PRKCQ/ADA/LEF1/IRS2/RPS3/TNFRSF4/LILRB2/CD40LG/CD55/CD81/BCL6/CD3E/TLR4/CD19/SLC11A1/CD79A/CLC	25
BP	GO:0070661	leukocyte proliferation	26/381	312/18862	1.15409e-09	4.18621e-07	3.56057e-07	TNFSF13B/FLT3LG/CD6/ARG1/DOCK8/CD320/DNAJA3/IL7R/PRKCQ/ADA/LEF1/IRS2/RPS3/TNFRSF4/LILRB2/CD40LG/CD55/CD81/BCL6/CD3E/TLR4/CD19/SLC11A1/CD79A/F2RL1/CLC	26
BP	GO:0050671	positive regulation of lymphocyte proliferation	17/381	135/18862	2.00365e-09	6.40732e-07	5.44973e-07	TNFSF13B/FLT3LG/CD6/CD320/DNAJA3/PRKCQ/ADA/IRS2/RPS3/TNFRSF4/LILRB2/CD40LG/CD55/CD81/BCL6/CD3E/TLR4	17
BP	GO:0050870	positive regulation of T cell activation	21/381	212/18862	2.21332e-09	6.40732e-07	5.44973e-07	TNFSF13B/CD6/DOCK8/SIRPG/SIRPB1/DNAJA3/IL7R/ICOS/CCR7/PAK2/PRKCQ/ADA/LEF1/RPS3/LILRB2/CD40LG/CD55/CD81/BCL6/CD3E/VNN1	21
BP	GO:0032946	positive regulation of mononuclear cell proliferation	17/381	136/18862	2.24818e-09	6.40732e-07	5.44973e-07	TNFSF13B/FLT3LG/CD6/CD320/DNAJA3/PRKCQ/ADA/IRS2/RPS3/TNFRSF4/LILRB2/CD40LG/CD55/CD81/BCL6/CD3E/TLR4	17
BP	GO:1903039	positive regulation of leukocyte cell-cell adhesion	22/381	234/18862	2.44431e-09	6.50188e-07	5.53015e-07	TNFSF13B/CD6/DOCK8/SIRPG/SIRPB1/DNAJA3/IL7R/ICOS/SKAP1/CCR7/PAK2/PRKCQ/ADA/LEF1/RPS3/LILRB2/CD40LG/CD55/CD81/BCL6/CD3E/VNN1	22
BP	GO:0070665	positive regulation of leukocyte proliferation	17/381	148/18862	8.29011e-09	2.06735e-06	1.75838e-06	TNFSF13B/FLT3LG/CD6/CD320/DNAJA3/PRKCQ/ADA/IRS2/RPS3/TNFRSF4/LILRB2/CD40LG/CD55/CD81/BCL6/CD3E/TLR4	17
BP	GO:0022409	positive regulation of cell-cell adhesion	23/381	276/18862	1.07237e-08	2.51692e-06	2.14076e-06	TNFSF13B/CD6/DOCK8/SIRPG/SIRPB1/DNAJA3/IL7R/ICOS/SKAP1/CCR7/PAK2/PRKCQ/ADA/LEF1/RPS3/LILRB2/CD40LG/CD55/CD81/BCL6/CD3E/VNN1/CEACAM6	23
BP	GO:0050863	regulation of T cell activation	25/381	327/18862	1.38916e-08	3.0793e-06	2.61909e-06	TNFSF13B/CD6/FGL2/ARG1/DOCK8/SIRPG/SIRPB1/CD2/DNAJA3/IL7R/ICOS/CCR7/PAK2/PRKCQ/ADA/LEF1/RPS3/LILRB2/CD40LG/CD55/CD81/BCL6/CD3E/VNN1/CLC	25
BP	GO:0032757	positive regulation of interleukin-8 production	11/381	57/18862	1.58746e-08	3.33367e-06	2.83544e-06	CD2/STAT3/TLR8/TLR2/TLR4/CD58/HSPA1A/CD14/TLR5/F2RL1/TLR1	11
BP	GO:0051251	positive regulation of lymphocyte activation	26/381	356/18862	1.81462e-08	3.62016e-06	3.07912e-06	TNFSF13B/FLT3LG/CD6/DOCK8/SIRPG/SIRPB1/CD320/DNAJA3/IL7R/ICOS/CCR7/PAK2/PRKCQ/ADA/LEF1/IRS2/RPS3/TNFRSF4/LILRB2/CD40LG/CD55/CD81/BCL6/CD3E/TLR4/VNN1	26
BP	GO:0030217	T cell differentiation	21/381	246/18862	3.11069e-08	5.77396e-06	4.91103e-06	FGL2/ITK/CD3D/CD2/DNAJA3/IL7R/STAT3/CCR7/ADA/LEF1/LILRB2/BCL6/CD3E/RPL22/SLAMF6/MAFB/CD3G/VNN1/CD8A/ZFP36L1/RSAD2	21
BP	GO:0007159	leukocyte cell-cell adhesion	26/381	366/18862	3.18364e-08	5.77396e-06	4.91103e-06	TNFSF13B/CD6/FGL2/ARG1/DOCK8/SIRPG/SIRPB1/DNAJA3/IL7R/ICOS/SKAP1/CCR7/PAK2/PRKCQ/ADA/LEF1/RPS3/LILRB2/CD40LG/CD55/CD81/BCL6/CD3E/ITGB7/SELL/VNN1	26
BP	GO:0042100	B cell proliferation	13/381	96/18862	6.74827e-08	1.16768e-05	9.93163e-06	TNFSF13B/CD320/IL7R/ADA/LEF1/IRS2/TNFRSF4/CD40LG/CD81/BCL6/TLR4/CD19/CD79A	13
BP	GO:1903037	regulation of leukocyte cell-cell adhesion	24/381	330/18862	7.02361e-08	1.16768e-05	9.93163e-06	TNFSF13B/CD6/FGL2/ARG1/DOCK8/SIRPG/SIRPB1/DNAJA3/IL7R/ICOS/SKAP1/CCR7/PAK2/PRKCQ/ADA/LEF1/RPS3/LILRB2/CD40LG/CD55/CD81/BCL6/CD3E/VNN1	24
BP	GO:0030098	lymphocyte differentiation	25/381	358/18862	8.20748e-08	1.30991e-05	1.11414e-05	FGL2/ITK/CD3D/CD2/DNAJA3/IL7R/STAT3/CCR7/ADA/CD79B/LEF1/LILRB2/CD40LG/BCL6/CD3E/RPL22/SLAMF6/MAFB/CD19/CD79A/CD3G/VNN1/CD8A/ZFP36L1/RSAD2	25
BP	GO:1903131	mononuclear cell differentiation	27/381	411/18862	8.63771e-08	1.32556e-05	1.12745e-05	FGL2/ITK/CD3D/MYH9/CD2/DNAJA3/IL7R/STAT3/CCR7/ADA/CD79B/LEF1/LILRB2/CD40LG/BCL6/CD3E/RPL22/SLAMF6/MAFB/CD19/CD79A/CD3G/VNN1/CD8A/ZFP36L1/F2RL1/RSAD2	27
BP	GO:0062208	positive regulation of pattern recognition receptor signaling pathway	9/381	42/18862	1.26048e-07	1.81152e-05	1.54078e-05	PJA2/USP15/TLR2/TLR4/HSPA1A/TLR5/F2RL1/RSAD2/TLR1	9
BP	GO:0050670	regulation of lymphocyte proliferation	19/381	221/18862	1.27124e-07	1.81152e-05	1.54078e-05	TNFSF13B/FLT3LG/CD6/ARG1/CD320/DNAJA3/PRKCQ/ADA/IRS2/RPS3/TNFRSF4/LILRB2/CD40LG/CD55/CD81/BCL6/CD3E/TLR4/CLC	19
BP	GO:0070229	negative regulation of lymphocyte apoptotic process	8/381	31/18862	1.35319e-07	1.8618e-05	1.58355e-05	DOCK8/IL7R/PRKCQ/ADA/ORMDL3/IRS2/BCL6/HIF1A	8
BP	GO:0032944	regulation of mononuclear cell proliferation	19/381	223/18862	1.46481e-07	1.94819e-05	1.65703e-05	TNFSF13B/FLT3LG/CD6/ARG1/CD320/DNAJA3/PRKCQ/ADA/IRS2/RPS3/TNFRSF4/LILRB2/CD40LG/CD55/CD81/BCL6/CD3E/TLR4/CLC	19
BP	GO:0045785	positive regulation of cell adhesion	27/381	425/18862	1.69769e-07	2.13289e-05	1.81412e-05	TNFSF13B/CD6/DOCK8/SIRPG/SIRPB1/IQGAP1/DNAJA3/IL7R/ICOS/SKAP1/CCR7/PAK2/PRKCQ/ADA/LEF1/RPS3/SPOCK2/LILRB2/CD40LG/CD55/APBB1IP/CD81/BCL6/CD3E/VNN1/CEACAM6/OLFM4	27
BP	GO:0070227	lymphocyte apoptotic process	11/381	71/18862	1.71059e-07	2.13289e-05	1.81412e-05	DOCK8/DNAJA3/IL7R/PRKCQ/ADA/ORMDL3/IRS2/BCL6/CD3G/HIF1A/CLC	11
BP	GO:0062207	regulation of pattern recognition receptor signaling pathway	13/381	105/18862	1.98146e-07	2.39577e-05	2.03771e-05	PJA2/IRAK3/BIRC2/USP15/TLR2/TLR4/HSPA1A/CD14/LY96/TLR5/F2RL1/RSAD2/TLR1	13
BP	GO:0002221	pattern recognition receptor signaling pathway	18/381	208/18862	2.47645e-07	2.90618e-05	2.47185e-05	CTSS/PJA2/ITGAM/TLR8/IRAK3/BIRC2/CLEC4E/USP15/TLR2/TLR4/ALPK1/HSPA1A/CD14/LY96/TLR5/F2RL1/RSAD2/TLR1	18
BP	GO:2000107	negative regulation of leukocyte apoptotic process	9/381	46/18862	2.90004e-07	3.30604e-05	2.81195e-05	DOCK8/IL7R/CCR7/PRKCQ/ADA/ORMDL3/IRS2/BCL6/HIF1A	9
BP	GO:0002755	MyD88-dependent toll-like receptor signaling pathway	8/381	35/18862	3.76184e-07	4.16937e-05	3.54625e-05	TLR8/IRAK3/TLR2/TLR4/CD14/LY96/TLR5/TLR1	8
BP	GO:0034121	regulation of toll-like receptor signaling pathway	11/381	77/18862	4.00551e-07	4.31946e-05	3.6739e-05	PJA2/IRAK3/BIRC2/TLR2/TLR4/CD14/LY96/TLR5/F2RL1/RSAD2/TLR1	11
BP	GO:0030099	myeloid cell differentiation	26/381	419/18862	4.53595e-07	4.76275e-05	4.05094e-05	SH3PXD2A/MYH9/STAT3/CCR7/MMP9/PRKCQ/LEF1/TRIB1/SNRK/OSCAR/CD81/BCL6/TLR2/THBS1/MAFB/TLR4/FOS/HSPA1A/ACTN1/SNX10/HIF1A/STAT1/ITGA2B/ZFP36L1/F2RL1/HMGB2	26
BP	GO:0070663	regulation of leukocyte proliferation	19/381	241/18862	4.88438e-07	4.9971e-05	4.25027e-05	TNFSF13B/FLT3LG/CD6/ARG1/CD320/DNAJA3/PRKCQ/ADA/IRS2/RPS3/TNFRSF4/LILRB2/CD40LG/CD55/CD81/BCL6/CD3E/TLR4/CLC	19
BP	GO:0071887	leukocyte apoptotic process	12/381	102/18862	1.02254e-06	0.000101998	8.67543e-05	DOCK8/DNAJA3/IL7R/CCR7/PRKCQ/ADA/ORMDL3/IRS2/BCL6/CD3G/HIF1A/CLC	12
BP	GO:0030890	positive regulation of B cell proliferation	8/381	40/18862	1.1254e-06	0.000109521	9.31526e-05	TNFSF13B/CD320/ADA/IRS2/TNFRSF4/CD81/BCL6/TLR4	8
BP	GO:0070228	regulation of lymphocyte apoptotic process	9/381	54/18862	1.21393e-06	0.000115323	9.80879e-05	DOCK8/IL7R/PRKCQ/ADA/ORMDL3/IRS2/BCL6/CD3G/HIF1A	9
BP	GO:0002577	regulation of antigen processing and presentation	6/381	20/18862	1.99183e-06	0.000182527	0.000155248	FGL2/CCR7/LILRB2/THBS1/SLC11A1/HLA-DOB	6
BP	GO:0033077	T cell differentiation in thymus	10/381	73/18862	2.01283e-06	0.000182527	0.000155248	CD3D/DNAJA3/IL7R/CCR7/ADA/CD3E/MAFB/CD3G/VNN1/ZFP36L1	10
BP	GO:0031294	lymphocyte costimulation	9/381	59/18862	2.62422e-06	0.00023268	0.000197906	TNFSF13B/CD320/ICOS/CCR7/PAK2/LILRB2/CD40LG/CD81/CD3E	9
BP	GO:0032615	interleukin-12 production	9/381	60/18862	3.03289e-06	0.000257473	0.000218993	SLAMF1/CCR7/LTB/TLR8/IRAK3/CD40LG/TLR2/THBS1/TLR4	9
BP	GO:0032655	regulation of interleukin-12 production	9/381	60/18862	3.03289e-06	0.000257473	0.000218993	SLAMF1/CCR7/LTB/TLR8/IRAK3/CD40LG/TLR2/THBS1/TLR4	9
BP	GO:0002697	regulation of immune effector process	26/381	465/18862	3.15627e-06	0.000262365	0.000223154	C5AR1/FGL2/ARG1/CD96/NCR3/IL7R/ITGAM/LTA/IRAK3/TNFRSF4/CD40LG/CD55/CD81/BCL6/SLAMF6/TLR4/CD19/PROS1/PARP9/GRN/STAT1/F2RL1/CLC/IL18RAP/HERC5/RSAD2	26
BP	GO:0022407	regulation of cell-cell adhesion	25/381	437/18862	3.27542e-06	0.000266713	0.000226852	TNFSF13B/CD6/FGL2/ARG1/DOCK8/SIRPG/SIRPB1/DNAJA3/IL7R/ICOS/SKAP1/CCR7/PAK2/PRKCQ/ADA/LEF1/RPS3/LILRB2/CD40LG/CD55/CD81/BCL6/CD3E/VNN1/CEACAM6	25
BP	GO:0002224	toll-like receptor signaling pathway	14/381	157/18862	3.79499e-06	0.000302841	0.00025758	CTSS/PJA2/ITGAM/TLR8/IRAK3/BIRC2/TLR2/TLR4/CD14/LY96/TLR5/F2RL1/RSAD2/TLR1	14
BP	GO:0032677	regulation of interleukin-8 production	11/381	97/18862	4.15789e-06	0.000325294	0.000276678	CD2/STAT3/TLR8/TLR2/TLR4/CD58/HSPA1A/CD14/TLR5/F2RL1/TLR1	11
BP	GO:0006979	response to oxidative stress	25/381	444/18862	4.33149e-06	0.000331446	0.00028191	ARG1/STX2/MPV17/GPX7/NDUFS8/CCR7/MMP9/DUSP1/ADA/PLEKHA1/NDUFA12/RPS3/APEX1/TLR4/NCF2/CYP1B1/FOS/HSPA1A/HP/SESN3/HIF1A/PTGS2/VNN1/AKR1C3/IL18RAP	25
BP	GO:0051092	positive regulation of NF-kappaB transcription factor activity	14/381	159/18862	4.40266e-06	0.000331446	0.00028191	MTPN/EIF2AK2/STAT3/PRKCQ/LRRFIP1/RPS3/IRAK3/CD40LG/S100A12/TLR2/TLR4/PRKCH/HSPA1A/IL18RAP	14
BP	GO:2000106	regulation of leukocyte apoptotic process	10/381	80/18862	4.70542e-06	0.000347678	0.000295717	DOCK8/IL7R/CCR7/PRKCQ/ADA/ORMDL3/IRS2/BCL6/CD3G/HIF1A	10
BP	GO:0002831	regulation of response to biotic stimulus	24/381	420/18862	5.25997e-06	0.000381587	0.000324558	FGL2/ARG1/CD96/ICAM2/NCR3/CLEC4D/PAK2/TLR8/TRIB1/IRAK3/BIRC2/CD55/CLEC4E/USP15/SLAMF6/TLR4/PARP9/GRN/LY96/STAT1/F2RL1/HMGB2/IL18RAP/HERC5	24
BP	GO:0045047	protein targeting to ER	12/381	120/18862	5.76103e-06	0.000410473	0.000349127	RPS2/RPS15/RPS4X/RPS3/RPL4/SRP14/SRPRB/RPL22/RPL13A/RPS5/RPL12/RPS23	12
BP	GO:0002460	adaptive immune response based on somatic recombination of immune receptors built from immunoglobulin superfamily domains	22/381	367/18862	6.13001e-06	0.0004291	0.00036497	TNFSF13B/ARG1/IL7R/STAT3/PRKCQ/ADA/TLR8/LTA/LEF1/GZMM/CD40LG/CD55/CD81/BCL6/SLAMF6/TLR4/CD19/HLA-DQB1/SLC11A1/CD8A/CLC/RSAD2	22
BP	GO:0042116	macrophage activation	11/381	102/18862	6.80595e-06	0.000468202	0.000398228	C5AR1/PJA2/ITGAM/TLR8/DYSF/TLR2/THBS1/TLR4/SLC11A1/GRN/TLR1	11
BP	GO:0032637	interleukin-8 production	11/381	103/18862	7.4838e-06	0.000506108	0.000430469	CD2/STAT3/TLR8/TLR2/TLR4/CD58/HSPA1A/CD14/TLR5/F2RL1/TLR1	11
BP	GO:0072599	establishment of protein localization to endoplasmic reticulum	12/381	124/18862	8.09474e-06	0.0005383	0.00045785	RPS2/RPS15/RPS4X/RPS3/RPL4/SRP14/SRPRB/RPL22/RPL13A/RPS5/RPL12/RPS23	12
BP	GO:0006614	SRP-dependent cotranslational protein targeting to membrane	11/381	105/18862	9.01791e-06	0.00058986	0.000501704	RPS2/RPS15/RPS4X/RPS3/RPL4/SRP14/RPL22/RPL13A/RPS5/RPL12/RPS23	11
BP	GO:0042098	T cell proliferation	15/381	195/18862	1.05534e-05	0.000679165	0.000577662	TNFSF13B/CD6/ARG1/DOCK8/DNAJA3/PRKCQ/RPS3/TNFRSF4/LILRB2/CD40LG/CD55/CD81/CD3E/SLC11A1/CLC	15
BP	GO:0002576	platelet degranulation	12/381	128/18862	1.12192e-05	0.00071055	0.000604356	LAMP2/LHFPL2/TLN1/F5/P2RX1/THBS1/F13A1/PROS1/ACTN1/ITGA2B/ORM1/PPBP	12
BP	GO:0034123	positive regulation of toll-like receptor signaling pathway	6/381	27/18862	1.34958e-05	0.000841377	0.000715631	PJA2/TLR2/TLR5/F2RL1/RSAD2/TLR1	6
BP	GO:0000302	response to reactive oxygen species	16/381	224/18862	1.37125e-05	0.000841736	0.000715936	ARG1/MPV17/CCR7/MMP9/DUSP1/ADA/PLEKHA1/RPS3/APEX1/CYP1B1/FOS/HP/SESN3/HIF1A/AKR1C3/IL18RAP	16
BP	GO:0006613	cotranslational protein targeting to membrane	11/381	110/18862	1.41044e-05	0.000852677	0.000725242	RPS2/RPS15/RPS4X/RPS3/RPL4/SRP14/RPL22/RPL13A/RPS5/RPL12/RPS23	11
BP	GO:0032609	interferon-gamma production	11/381	112/18862	1.67479e-05	0.000988496	0.000840763	CD96/CD2/CCR7/TLR8/LTA/CD3E/SLAMF6/TLR4/SLC11A1/CD14/F2RL1	11
BP	GO:0002429	immune response-activating cell surface receptor signaling pathway	25/381	481/18862	1.70943e-05	0.000988496	0.000840763	C5AR1/ITK/ICAM2/NCR3/CD3D/LIME1/CLEC4D/SKAP1/CCR7/PAK2/PRKCQ/ADA/CD79B/PLEKHA1/RPS3/CD81/CLEC4E/CD3E/CD247/FCGR1A/PRKCH/CD19/HLA-DQB1/CD79A/CD3G	25
BP	GO:0002757	immune response-activating signal transduction	25/381	481/18862	1.70943e-05	0.000988496	0.000840763	C5AR1/ITK/ICAM2/NCR3/CD3D/LIME1/CLEC4D/SKAP1/CCR7/PAK2/PRKCQ/ADA/CD79B/PLEKHA1/RPS3/CD81/CLEC4E/CD3E/CD247/FCGR1A/PRKCH/CD19/HLA-DQB1/CD79A/CD3G	25
BP	GO:0031295	T cell costimulation	8/381	57/18862	1.79263e-05	0.0010141	0.000862536	TNFSF13B/ICOS/CCR7/PAK2/LILRB2/CD40LG/CD81/CD3E	8
BP	GO:0002573	myeloid leukocyte differentiation	15/381	204/18862	1.80671e-05	0.0010141	0.000862536	SH3PXD2A/MYH9/CCR7/MMP9/LEF1/TRIB1/OSCAR/CD81/TLR2/MAFB/TLR4/FOS/SNX10/ZFP36L1/F2RL1	15
BP	GO:0002367	cytokine production involved in immune response	10/381	93/18862	1.82995e-05	0.0010141	0.000862536	ARG1/CD96/IRAK3/CD55/CD81/BCL6/TLR4/F2RL1/CLC/RSAD2	10
BP	GO:0032695	negative regulation of interleukin-12 production	5/381	18/18862	2.25946e-05	0.00123497	0.0010504	SLAMF1/CCR7/TLR8/IRAK3/THBS1	5
BP	GO:0002237	response to molecule of bacterial origin	20/381	346/18862	2.73095e-05	0.0014725	0.00125243	C5AR1/CD6/ARG1/CD96/CCR7/LTA/TRIB1/IRAK3/ADM/LILRB2/CD55/TLR2/TLR4/SLC11A1/FOS/CD14/LY96/HMGB2/TLR1/PPBP	20
BP	GO:0030888	regulation of B cell proliferation	8/381	61/18862	2.97794e-05	0.00158427	0.00134749	TNFSF13B/CD320/ADA/IRS2/TNFRSF4/CD81/BCL6/TLR4	8
BP	GO:0042102	positive regulation of T cell proliferation	10/381	99/18862	3.17002e-05	0.00166426	0.00141553	TNFSF13B/CD6/DNAJA3/PRKCQ/RPS3/LILRB2/CD40LG/CD55/CD81/CD3E	10
BP	GO:0050851	antigen receptor-mediated signaling pathway	19/381	323/18862	3.41209e-05	0.00176808	0.00150384	ITK/CD3D/LIME1/SKAP1/CCR7/PAK2/PRKCQ/ADA/CD79B/PLEKHA1/RPS3/CD81/CD3E/CD247/PRKCH/CD19/HLA-DQB1/CD79A/CD3G	19
BP	GO:0006909	phagocytosis	21/381	381/18862	3.4759e-05	0.00177806	0.00151232	SIRPG/CORO1C/SIRPB1/SLAMF1/MFGE8/MYH9/ITGAM/RAB31/DYSF/TLR2/THBS1/CD247/FCGR1A/IL2RB/TLR4/NCF2/SLC11A1/ANXA3/CD14/CD3G/F2RL1	21
BP	GO:0032496	response to lipopolysaccharide	19/381	326/18862	3.86903e-05	0.0019541	0.00166206	C5AR1/CD6/ARG1/CD96/CCR7/LTA/TRIB1/IRAK3/ADM/LILRB2/CD55/TLR2/TLR4/SLC11A1/FOS/CD14/LY96/HMGB2/PPBP	19
BP	GO:0070233	negative regulation of T cell apoptotic process	5/381	20/18862	3.95462e-05	0.00197236	0.00167759	DOCK8/IL7R/PRKCQ/ADA/HIF1A	5
BP	GO:0045646	regulation of erythrocyte differentiation	7/381	47/18862	4.07075e-05	0.00200522	0.00170554	STAT3/MAFB/HSPA1A/HIF1A/STAT1/ZFP36L1/HMGB2	7
BP	GO:0032729	positive regulation of interferon-gamma production	8/381	65/18862	4.7581e-05	0.00230776	0.00196286	CD2/TLR8/LTA/CD3E/SLAMF6/TLR4/SLC11A1/CD14	8
BP	GO:0002604	regulation of dendritic cell antigen processing and presentation	4/381	11/18862	4.83306e-05	0.00230776	0.00196286	FGL2/CCR7/THBS1/SLC11A1	4
BP	GO:0002718	regulation of cytokine production involved in immune response	9/381	84/18862	4.93324e-05	0.00230776	0.00196286	ARG1/CD96/IRAK3/CD81/BCL6/TLR4/F2RL1/CLC/RSAD2	9
BP	GO:0031349	positive regulation of defense response	20/381	361/18862	4.96098e-05	0.00230776	0.00196286	ARG1/ICAM2/NCR3/CLEC4D/CCR7/PAK2/TLR8/LTA/S100A12/CD81/CLEC4E/TLR2/SLAMF6/TLR4/PARP9/GRN/PTGS2/F2RL1/HMGB2/IL18RAP	20
BP	GO:0031098	stress-activated protein kinase signaling cascade	17/381	276/18862	4.97411e-05	0.00230776	0.00196286	STK3/RNF13/SLAMF1/SDCBP/EIF2AK2/PJA2/CCR7/PAK2/DUSP1/TAOK1/TRIB1/AKR1B1/CD40LG/MAP3K2/TLR4/ZFP36L1/F2RL1	17
BP	GO:0046631	alpha-beta T cell activation	12/381	149/18862	5.13444e-05	0.00235476	0.00200284	ITK/STAT3/PRKCQ/ADA/LEF1/CD55/CD81/BCL6/CD3E/RPL22/SLAMF6/RSAD2	12
BP	GO:0070231	T cell apoptotic process	7/381	49/18862	5.37066e-05	0.00243511	0.00207117	DOCK8/DNAJA3/IL7R/PRKCQ/ADA/HIF1A/CLC	7
BP	GO:0032649	regulation of interferon-gamma production	10/381	107/18862	6.19858e-05	0.00273418	0.00232555	CD96/CD2/CCR7/TLR8/LTA/CD3E/SLAMF6/TLR4/SLC11A1/CD14	10
BP	GO:0072593	reactive oxygen species metabolic process	17/381	281/18862	6.21624e-05	0.00273418	0.00232555	PDK4/SH3PXD2A/MPV17/ITGAM/BIRC2/TLR2/THBS1/NCF1C/TLR4/NCF2/CYP1B1/HK2/HP/HIF1A/PTGS2/F2RL1/AKR1C3	17
BP	GO:0070972	protein localization to endoplasmic reticulum	12/381	152/18862	6.23585e-05	0.00273418	0.00232555	RPS2/RPS15/RPS4X/RPS3/RPL4/SRP14/SRPRB/RPL22/RPL13A/RPS5/RPL12/RPS23	12
BP	GO:0032760	positive regulation of tumor necrosis factor production	9/381	87/18862	6.51785e-05	0.00282676	0.00240429	CD2/STAT3/TLR2/THBS1/TLR4/CD14/LY96/ORM1/TLR1	9
BP	GO:0002903	negative regulation of B cell apoptotic process	4/381	12/18862	7.13416e-05	0.00302822	0.00257565	ADA/ORMDL3/IRS2/BCL6	4
BP	GO:0032490	detection of molecule of bacterial origin	4/381	12/18862	7.13416e-05	0.00302822	0.00257565	TLR2/TLR4/LY96/TLR1	4
BP	GO:0050852	T cell receptor signaling pathway	14/381	204/18862	7.26768e-05	0.00305243	0.00259623	ITK/CD3D/LIME1/SKAP1/CCR7/PAK2/PRKCQ/ADA/RPS3/CD81/CD3E/CD247/HLA-DQB1/CD3G	14
BP	GO:0002833	positive regulation of response to biotic stimulus	16/381	258/18862	7.61166e-05	0.00313323	0.00266496	ARG1/ICAM2/NCR3/CLEC4D/PAK2/TLR8/CLEC4E/USP15/SLAMF6/TLR4/PARP9/GRN/LY96/F2RL1/HMGB2/IL18RAP	16
BP	GO:0045730	respiratory burst	6/381	36/18862	7.61712e-05	0.00313323	0.00266496	CD55/NCF1C/NCF2/SLC11A1/GRN/CD52	6
BP	GO:0050857	positive regulation of antigen receptor-mediated signaling pathway	5/381	23/18862	8.16508e-05	0.00329412	0.0028018	CCR7/ADA/RPS3/CD81/PRKCH	5
BP	GO:0043434	response to peptide hormone	22/381	435/18862	8.17338e-05	0.00329412	0.0028018	APRT/ARG1/PDK4/TNFSF10/IQGAP1/STAT3/ATP6V1A/SORL1/PRKCQ/RAB31/ATP6V1B2/IRS2/ADM/SOCS2/APEX1/TLR2/TBC1D4/ECHDC3/OSBPL8/SESN3/STAT1/ZFP36L1	22
BP	GO:1903557	positive regulation of tumor necrosis factor superfamily cytokine production	9/381	90/18862	8.51068e-05	0.00339576	0.00288826	CD2/STAT3/TLR2/THBS1/TLR4/CD14/LY96/ORM1/TLR1	9
BP	GO:0062197	cellular response to chemical stress	19/381	347/18862	8.908e-05	0.00350109	0.00297784	ARG1/STX2/MPV17/GPX7/MMP9/PLEKHA1/RPS3/AKR1B1/APEX1/TLR4/NCF2/CYP1B1/FOS/HSPA1A/HIF1A/VNN1/ZFP36L1/AKR1C3/IL18RAP	19
BP	GO:0000956	nuclear-transcribed mRNA catabolic process	14/381	208/18862	8.95015e-05	0.00350109	0.00297784	RPS2/RPS15/LSM4/EXOSC7/RPS4X/RPS3/RPL4/RPL22/RPL13A/LSM7/RPS5/RPL12/ZFP36L1/RPS23	14
BP	GO:0002703	regulation of leukocyte mediated immunity	14/381	209/18862	9.42024e-05	0.0036492	0.00310382	ARG1/CD96/NCR3/IL7R/ITGAM/LTA/CD81/BCL6/SLAMF6/TLR4/F2RL1/CLC/IL18RAP/RSAD2	14
BP	GO:0001771	immunological synapse formation	4/381	13/18862	0.000101409	0.00385465	0.00327856	CD6/DOCK8/CCR7/CD81	4
BP	GO:0098581	detection of external biotic stimulus	5/381	24/18862	0.000101438	0.00385465	0.00327856	TLR2/TLR4/LY96/PGLYRP1/TLR1	5
BP	GO:0051091	positive regulation of DNA-binding transcription factor activity	16/381	266/18862	0.0001088	0.00409541	0.00348334	STK3/MTPN/EIF2AK2/STAT3/PRKCQ/LRRFIP1/RPS3/IRAK3/CD40LG/S100A12/TLR2/TLR4/PRKCH/HSPA1A/ANXA3/IL18RAP	16
BP	GO:1903706	regulation of hemopoiesis	21/381	415/18862	0.000117379	0.00437702	0.00372287	FGL2/CD2/IL7R/STAT3/PRKCQ/ADA/LEF1/TRIB1/LILRB2/BCL6/THBS1/MAFB/TLR4/FOS/HSPA1A/HIF1A/STAT1/ITGA2B/VNN1/ZFP36L1/HMGB2	21
BP	GO:0050764	regulation of phagocytosis	9/381	94/18862	0.000119426	0.00441211	0.00375271	SIRPG/SIRPB1/MFGE8/RAB31/DYSF/TLR2/IL2RB/SLC11A1/F2RL1	9
BP	GO:0002285	lymphocyte activation involved in immune response	13/381	189/18862	0.000127842	0.00467972	0.00398032	FGL2/STAT3/ADA/LEF1/CD40LG/APBB1IP/CD81/BCL6/SLAMF6/TLR4/CD19/SLC11A1/F2RL1	13
BP	GO:0034599	cellular response to oxidative stress	17/381	299/18862	0.000132504	0.00480629	0.00408798	ARG1/STX2/MPV17/GPX7/MMP9/PLEKHA1/RPS3/APEX1/TLR4/NCF2/CYP1B1/FOS/HSPA1A/HIF1A/VNN1/AKR1C3/IL18RAP	17
BP	GO:0009615	response to virus	19/381	359/18862	0.000138743	0.00493332	0.00419602	FGL2/EIF2AK2/BANF1/TLR8/EEF1G/IRAK3/BIRC2/USP15/MX2/PARP9/IFIT2/HIF1A/STAT1/APOBEC3A/BNIP3L/F2RL1/IFIT3/HERC5/RSAD2	19
BP	GO:0002517	T cell tolerance induction	4/381	14/18862	0.000139716	0.00493332	0.00419602	ICOS/LILRB2/CD3E/CLC	4
BP	GO:0050862	positive regulation of T cell receptor signaling pathway	4/381	14/18862	0.000139716	0.00493332	0.00419602	CCR7/ADA/RPS3/CD81	4
BP	GO:0070304	positive regulation of stress-activated protein kinase signaling cascade	10/381	118/18862	0.000141323	0.00494629	0.00420706	STK3/RNF13/SLAMF1/SDCBP/EIF2AK2/PJA2/CCR7/TAOK1/TLR4/F2RL1	10
BP	GO:0006413	translational initiation	13/381	193/18862	0.000157547	0.00546619	0.00464925	RPS2/RPS15/EIF2AK2/RPS4X/RPS3/RPL4/EIF4B/RPL22/RPL13A/RPS5/RPL12/BANK1/RPS23	13
BP	GO:0031663	lipopolysaccharide-mediated signaling pathway	7/381	58/18862	0.00016088	0.00549228	0.00467144	CD6/TRIB1/CD55/TLR2/TLR4/CD14/LY96	7
BP	GO:0042129	regulation of T cell proliferation	12/381	168/18862	0.000162264	0.00549228	0.00467144	TNFSF13B/CD6/ARG1/DNAJA3/PRKCQ/RPS3/LILRB2/CD40LG/CD55/CD81/CD3E/CLC	12
BP	GO:0000184	nuclear-transcribed mRNA catabolic process, nonsense-mediated decay	10/381	120/18862	0.000162428	0.00549228	0.00467144	RPS2/RPS15/RPS4X/RPS3/RPL4/RPL22/RPL13A/RPS5/RPL12/RPS23	10
BP	GO:0032868	response to insulin	16/381	278/18862	0.000180736	0.00598763	0.00509276	APRT/PDK4/TNFSF10/ATP6V1A/SORL1/PRKCQ/RAB31/ATP6V1B2/IRS2/ADM/TLR2/TBC1D4/ECHDC3/OSBPL8/SESN3/ZFP36L1	16
BP	GO:0002819	regulation of adaptive immune response	12/381	170/18862	0.000181291	0.00598763	0.00509276	TNFSF13B/ARG1/IL7R/SKAP1/PRKCQ/ADA/LTA/CD81/BCL6/SLC11A1/CLC/RSAD2	12
BP	GO:0043405	regulation of MAP kinase activity	17/381	307/18862	0.00018158	0.00598763	0.00509276	C5AR1/RGS2/IQGAP1/LIME1/SORL1/DUSP1/TAOK1/TRIB1/TRIB2/RPS3/IRAK3/CD40LG/S100A12/CD81/THBS1/MAP3K2/TLR4	17
BP	GO:0002468	dendritic cell antigen processing and presentation	4/381	15/18862	0.000187494	0.00613197	0.00521553	FGL2/CCR7/THBS1/SLC11A1	4
BP	GO:0002700	regulation of production of molecular mediator of immune response	11/381	146/18862	0.000189746	0.00615517	0.00523527	ARG1/CD96/IRAK3/TNFRSF4/CD40LG/CD81/BCL6/TLR4/F2RL1/CLC/RSAD2	11
BP	GO:0070266	necroptotic process	6/381	43/18862	0.000211661	0.00681069	0.00579282	ITPK1/PYGL/BIRC2/TLR4/CD14/LY96	6
BP	GO:0002507	tolerance induction	5/381	28/18862	0.000219484	0.00700591	0.00595886	ICOS/IRAK3/LILRB2/CD3E/CLC	5
BP	GO:0045639	positive regulation of myeloid cell differentiation	9/381	102/18862	0.000223274	0.00707035	0.00601367	STAT3/LEF1/TRIB1/FOS/HSPA1A/HIF1A/STAT1/ZFP36L1/HMGB2	9
BP	GO:0006402	mRNA catabolic process	19/381	375/18862	0.000242027	0.00760382	0.00646741	RPS2/RPS15/AXIN2/LSM4/EXOSC7/RPS4X/RPS3/RPL4/APEX1/NUP214/RPL22/RPL13A/LSM7/SLC11A1/RPS5/HSPA1A/RPL12/ZFP36L1/RPS23	19
BP	GO:0045088	regulation of innate immune response	17/381	315/18862	0.000245834	0.00766311	0.00651784	ARG1/CD96/ICAM2/NCR3/CLEC4D/PAK2/TLR8/IRAK3/BIRC2/CLEC4E/SLAMF6/TLR4/PARP9/GRN/STAT1/HMGB2/IL18RAP	17
BP	GO:0006605	protein targeting	21/381	441/18862	0.000269051	0.0083218	0.00707808	LAMP2/RPS2/RPS15/TIMM22/SDCBP/MPV17/SORL1/ITGAM/RPS4X/AIP/RPS3/RPL4/SRP14/SRPRB/RPL22/RPL13A/SH3GLB1/RPS5/RPL12/BNIP3L/RPS23	21
BP	GO:0051607	defense response to virus	15/381	260/18862	0.00027844	0.00848072	0.00721326	FGL2/EIF2AK2/TLR8/BIRC2/USP15/MX2/PARP9/IFIT2/STAT1/APOBEC3A/BNIP3L/F2RL1/IFIT3/HERC5/RSAD2	15
BP	GO:0140546	defense response to symbiont	15/381	260/18862	0.00027844	0.00848072	0.00721326	FGL2/EIF2AK2/TLR8/BIRC2/USP15/MX2/PARP9/IFIT2/STAT1/APOBEC3A/BNIP3L/F2RL1/IFIT3/HERC5/RSAD2	15
BP	GO:0001906	cell killing	12/381	179/18862	0.000292297	0.00877462	0.00746323	ARG1/NCR3/IL7R/ITGAM/GZMM/S100A12/CD55/SLAMF6/PGLYRP1/F2RL1/IL18RAP/GNLY	12
BP	GO:0051090	regulation of DNA-binding transcription factor activity	21/381	444/18862	0.000294574	0.00877462	0.00746323	ID3/STK3/MTPN/EIF2AK2/STAT3/PRKCQ/LRRFIP1/TRIB1/RPS3/IRAK3/TNFRSF4/CD40LG/S100A12/TLR2/TLR4/PRKCH/CYP1B1/FOS/HSPA1A/ANXA3/IL18RAP	21
BP	GO:0046330	positive regulation of JNK cascade	8/381	84/18862	0.000294686	0.00877462	0.00746323	STK3/SLAMF1/SDCBP/PJA2/CCR7/TAOK1/TLR4/F2RL1	8
BP	GO:0019083	viral transcription	12/381	180/18862	0.000307599	0.00909126	0.00773255	RPS2/RPS15/RPS4X/LEF1/RPS3/RPL4/NUP214/RPL22/RPL13A/RPS5/RPL12/RPS23	12
BP	GO:0034134	toll-like receptor 2 signaling pathway	4/381	17/18862	0.000316616	0.00922115	0.00784302	PJA2/TLR2/F2RL1/TLR1	4
BP	GO:0048535	lymph node development	4/381	17/18862	0.000316616	0.00922115	0.00784302	IL7R/LTB/LTA/CD248	4
BP	GO:0002822	regulation of adaptive immune response based on somatic recombination of immune receptors built from immunoglobulin superfamily domains	11/381	155/18862	0.000319151	0.00922764	0.00784854	TNFSF13B/ARG1/IL7R/PRKCQ/ADA/LTA/CD81/BCL6/SLC11A1/CLC/RSAD2	11
BP	GO:0001774	microglial cell activation	6/381	47/18862	0.000348333	0.0099989	0.00850454	C5AR1/ITGAM/TLR8/TLR2/GRN/TLR1	6
BP	GO:0071375	cellular response to peptide hormone stimulus	17/381	325/18862	0.000353285	0.0100686	0.00856384	APRT/ARG1/PDK4/STAT3/ATP6V1A/SORL1/PRKCQ/RAB31/ATP6V1B2/IRS2/SOCS2/APEX1/TBC1D4/ECHDC3/OSBPL8/SESN3/ZFP36L1	17
BP	GO:0002706	regulation of lymphocyte mediated immunity	11/381	157/18862	0.000356268	0.0100816	0.0085749	ARG1/CD96/NCR3/IL7R/LTA/CD81/BCL6/SLAMF6/CLC/IL18RAP/RSAD2	11
BP	GO:0042113	B cell activation	17/381	326/18862	0.000365986	0.0102837	0.00874676	TNFSF13B/CD320/IL7R/ADA/CD79B/LEF1/IRS2/TNFRSF4/CD40LG/CD81/BCL6/SKAP2/TLR4/CD19/CD79A/ZFP36L1/BANK1	17
BP	GO:0032675	regulation of interleukin-6 production	11/381	158/18862	0.000376146	0.0104225	0.0088648	SLAMF1/STAT3/TLR8/IRAK3/LILRB2/TLR2/TLR4/ORM1/F2RL1/BANK1/TLR1	11
BP	GO:0006612	protein targeting to membrane	13/381	211/18862	0.000376149	0.0104225	0.0088648	RPS2/RPS15/SDCBP/ITGAM/RPS4X/RPS3/RPL4/SRP14/RPL22/RPL13A/RPS5/RPL12/RPS23	13
BP	GO:0045058	T cell selection	6/381	48/18862	0.000391403	0.0106556	0.00906313	CD3D/STAT3/CCR7/CD3E/SLAMF6/CD3G	6
BP	GO:2001238	positive regulation of extrinsic apoptotic signaling pathway	6/381	48/18862	0.000391403	0.0106556	0.00906313	STK3/TNFSF10/PAK2/CTNNA1/THBS1/ITM2C	6
BP	GO:0006898	receptor-mediated endocytosis	17/381	328/18862	0.000392576	0.0106556	0.00906313	NUMB/CD163/SDCBP/IGF2R/SORL1/ITGAM/RAB31/CXCL16/LDLRAP1/ADM/WDR54/CD81/FCGR1A/MX2/CD14/HP/FCGR1B	17
BP	GO:0050766	positive regulation of phagocytosis	7/381	67/18862	0.000398383	0.0106565	0.00906389	SIRPG/SIRPB1/MFGE8/RAB31/IL2RB/SLC11A1/F2RL1	7
BP	GO:0002643	regulation of tolerance induction	4/381	18/18862	0.000400622	0.0106565	0.00906389	IRAK3/LILRB2/CD3E/CLC	4
BP	GO:0035743	CD4-positive, alpha-beta T cell cytokine production	4/381	18/18862	0.000400622	0.0106565	0.00906389	ARG1/CD55/CD81/RSAD2	4
BP	GO:1901653	cellular response to peptide	19/381	391/18862	0.000407203	0.0107599	0.00915177	APRT/ARG1/PDK4/STAT3/ATP6V1A/SORL1/PRKCQ/RAB31/ATP6V1B2/IRS2/AKR1B1/SOCS2/APEX1/TLR4/TBC1D4/ECHDC3/OSBPL8/SESN3/ZFP36L1	19
BP	GO:0002449	lymphocyte mediated immunity	18/381	360/18862	0.000410568	0.0107774	0.0091667	ARG1/CD96/NCR3/IL7R/TLR8/LTA/GZMM/CD40LG/CD55/CD81/BCL6/SLAMF6/CD19/HLA-DQB1/CD8A/CLC/IL18RAP/RSAD2	18
BP	GO:0032680	regulation of tumor necrosis factor production	11/381	160/18862	0.000418706	0.0108345	0.00921522	SLAMF1/CD2/STAT3/IRAK3/TLR2/THBS1/TLR4/CD14/LY96/ORM1/TLR1	11
BP	GO:0002286	T cell activation involved in immune response	9/381	111/18862	0.000420299	0.0108345	0.00921522	FGL2/STAT3/LEF1/APBB1IP/CD81/BCL6/SLAMF6/SLC11A1/F2RL1	9
BP	GO:0045648	positive regulation of erythrocyte differentiation	5/381	32/18862	0.000420888	0.0108345	0.00921522	STAT3/HSPA1A/HIF1A/STAT1/HMGB2	5
BP	GO:0032635	interleukin-6 production	11/381	162/18862	0.000465232	0.0118234	0.0100564	SLAMF1/STAT3/TLR8/IRAK3/LILRB2/TLR2/TLR4/ORM1/F2RL1/BANK1/TLR1	11
BP	GO:0032640	tumor necrosis factor production	11/381	162/18862	0.000465232	0.0118234	0.0100564	SLAMF1/CD2/STAT3/IRAK3/TLR2/THBS1/TLR4/CD14/LY96/ORM1/TLR1	11
BP	GO:0002902	regulation of B cell apoptotic process	4/381	19/18862	0.000499412	0.0124541	0.0105928	ADA/ORMDL3/IRS2/BCL6	4
BP	GO:0006144	purine nucleobase metabolic process	4/381	19/18862	0.000499412	0.0124541	0.0105928	APRT/ADA/DPYD/PRPS1	4
BP	GO:0098543	detection of other organism	4/381	19/18862	0.000499412	0.0124541	0.0105928	TLR2/TLR4/PGLYRP1/TLR1	4
BP	GO:1903555	regulation of tumor necrosis factor superfamily cytokine production	11/381	164/18862	0.000516011	0.0127881	0.0108769	SLAMF1/CD2/STAT3/IRAK3/TLR2/THBS1/TLR4/CD14/LY96/ORM1/TLR1	11
BP	GO:0097300	programmed necrotic cell death	6/381	51/18862	0.000545957	0.0134467	0.0114371	ITPK1/PYGL/BIRC2/TLR4/CD14/LY96	6
BP	GO:2000377	regulation of reactive oxygen species metabolic process	12/381	192/18862	0.000551001	0.0134877	0.0114719	MPV17/ITGAM/BIRC2/THBS1/TLR4/CYP1B1/HK2/HP/HIF1A/PTGS2/F2RL1/AKR1C3	12
BP	GO:0070232	regulation of T cell apoptotic process	5/381	34/18862	0.000562646	0.0136888	0.0116429	DOCK8/IL7R/PRKCQ/ADA/HIF1A	5
BP	GO:0032874	positive regulation of stress-activated MAPK cascade	9/381	116/18862	0.000580674	0.0140417	0.0119432	STK3/SLAMF1/SDCBP/EIF2AK2/PJA2/CCR7/TAOK1/TLR4/F2RL1	9
BP	GO:0071706	tumor necrosis factor superfamily cytokine production	11/381	167/18862	0.000600811	0.0144412	0.0122829	SLAMF1/CD2/STAT3/IRAK3/TLR2/THBS1/TLR4/CD14/LY96/ORM1/TLR1	11
BP	GO:0007596	blood coagulation	17/381	342/18862	0.000629966	0.0150513	0.0128018	DOCK8/ITPR3/MYH9/TLN1/ITPK1/PRKCQ/F5/CD40LG/JMJD1C/P2RX1/THBS1/TLR4/PRKCH/F13A1/PROS1/ITGA2B/F2RL1	17
BP	GO:0018149	peptide cross-linking	5/381	35/18862	0.000645659	0.0153344	0.0130426	KRT10/SPOCK2/THBS1/F13A1/TGM3	5
BP	GO:0008637	apoptotic mitochondrial changes	9/381	118/18862	0.000657457	0.0155222	0.0132024	PPP3R1/TNFSF10/TMEM14A/PPP3CC/MMP9/HSPA1A/HK2/IFIT2/BNIP3L	9
BP	GO:0042742	defense response to bacterium	17/381	344/18862	0.000672328	0.0157799	0.0134216	C5AR1/IL7R/LTA/S100A12/TLR2/OCIAD2/TLR4/SLC11A1/ANXA3/GRN/HP/PGLYRP1/TLR5/F2RL1/HMGB2/GNLY/PPBP	17
BP	GO:0034341	response to interferon-gamma	12/381	197/18862	0.000692048	0.0161478	0.0137345	ARG1/CXCL16/TLR2/RPL13A/FCGR1A/TLR4/CD58/HLA-DQB1/SLC11A1/PARP9/FCGR1B/STAT1	12
BP	GO:0007599	hemostasis	17/381	346/18862	0.00071711	0.0165856	0.0141068	DOCK8/ITPR3/MYH9/TLN1/ITPK1/PRKCQ/F5/CD40LG/JMJD1C/P2RX1/THBS1/TLR4/PRKCH/F13A1/PROS1/ITGA2B/F2RL1	17
BP	GO:0032869	cellular response to insulin stimulus	13/381	226/18862	0.000719124	0.0165856	0.0141068	APRT/PDK4/ATP6V1A/SORL1/PRKCQ/RAB31/ATP6V1B2/IRS2/TBC1D4/ECHDC3/OSBPL8/SESN3/ZFP36L1	13
BP	GO:0019080	viral gene expression	12/381	198/18862	0.000723608	0.0165931	0.0141132	RPS2/RPS15/RPS4X/LEF1/RPS3/RPL4/NUP214/RPL22/RPL13A/RPS5/RPL12/RPS23	12
BP	GO:0002369	T cell cytokine production	5/381	36/18862	0.000737512	0.0166494	0.0141611	ARG1/CD55/CD81/CLC/RSAD2	5
BP	GO:0043368	positive T cell selection	5/381	36/18862	0.000737512	0.0166494	0.0141611	CD3D/STAT3/CD3E/SLAMF6/CD3G	5
BP	GO:0050817	coagulation	17/381	347/18862	0.000740443	0.0166494	0.0141611	DOCK8/ITPR3/MYH9/TLN1/ITPK1/PRKCQ/F5/CD40LG/JMJD1C/P2RX1/THBS1/TLR4/PRKCH/F13A1/PROS1/ITGA2B/F2RL1	17
BP	GO:0006968	cellular defense response	6/381	54/18862	0.000744203	0.0166494	0.0141611	C5AR1/ITK/LILRB2/NCF2/LY96/GNLY	6
BP	GO:0035455	response to interferon-alpha	4/381	21/18862	0.000746927	0.0166494	0.0141611	EIF2AK2/MX2/IFIT2/IFIT3	4
BP	GO:0045637	regulation of myeloid cell differentiation	14/381	258/18862	0.00080686	0.0178854	0.0152124	STAT3/PRKCQ/LEF1/TRIB1/THBS1/MAFB/TLR4/FOS/HSPA1A/HIF1A/STAT1/ITGA2B/ZFP36L1/HMGB2	14
BP	GO:0006401	RNA catabolic process	19/381	414/18862	0.000812234	0.017905	0.0152291	RPS2/RPS15/AXIN2/LSM4/EXOSC7/RPS4X/RPS3/RPL4/APEX1/NUP214/RPL22/RPL13A/LSM7/SLC11A1/RPS5/HSPA1A/RPL12/ZFP36L1/RPS23	19
BP	GO:0001912	positive regulation of leukocyte mediated cytotoxicity	6/381	55/18862	0.000821327	0.018006	0.015315	ARG1/NCR3/ITGAM/SLAMF6/F2RL1/IL18RAP	6
BP	GO:0031341	regulation of cell killing	8/381	98/18862	0.000833335	0.0181694	0.015454	ARG1/NCR3/IL7R/ITGAM/CD55/SLAMF6/F2RL1/IL18RAP	8
BP	GO:0034612	response to tumor necrosis factor	16/381	320/18862	0.000847958	0.0183878	0.0156397	TNFSF13B/TNFRSF25/LTB/CXCL16/LTA/RPS3/TNFRSF4/CD40LG/BIRC2/THBS1/CD58/HSPA1A/CD14/STAT1/ZFP36L1/F2RL1	16
BP	GO:0002291	T cell activation via T cell receptor contact with antigen bound to MHC molecule on antigen presenting cell	3/381	10/18862	0.000882926	0.0186396	0.0158538	FGL2/APBB1IP/CD81	3
BP	GO:0009113	purine nucleobase biosynthetic process	3/381	10/18862	0.000882926	0.0186396	0.0158538	APRT/ADA/PRPS1	3
BP	GO:0015911	long-chain fatty acid import across plasma membrane	3/381	10/18862	0.000882926	0.0186396	0.0158538	IRS2/THBS1/ACSL1	3
BP	GO:0070391	response to lipoteichoic acid	3/381	10/18862	0.000882926	0.0186396	0.0158538	TLR2/TLR4/CD14	3
BP	GO:0071223	cellular response to lipoteichoic acid	3/381	10/18862	0.000882926	0.0186396	0.0158538	TLR2/TLR4/CD14	3
BP	GO:0045061	thymic T cell selection	4/381	22/18862	0.000898473	0.018796	0.0159869	CD3D/CCR7/CD3E/CD3G	4
BP	GO:0051403	stress-activated MAPK cascade	14/381	261/18862	0.000902369	0.018796	0.0159869	STK3/SLAMF1/SDCBP/EIF2AK2/PJA2/CCR7/DUSP1/TAOK1/TRIB1/CD40LG/MAP3K2/TLR4/ZFP36L1/F2RL1	14
BP	GO:0009161	ribonucleoside monophosphate metabolic process	6/381	56/18862	0.000904471	0.018796	0.0159869	APRT/NT5C2/ADA/DPYD/PRPS1/IMPDH2	6
BP	GO:0090150	establishment of protein localization to membrane	17/381	354/18862	0.000922718	0.0190757	0.0162247	PPP3R1/RPS2/RPS15/TIMM22/SDCBP/PPP3CC/ITGAM/RAB31/RPS4X/RPS3/RPL4/SRP14/RPL22/RPL13A/RPS5/RPL12/RPS23	17
BP	GO:0032481	positive regulation of type I interferon production	7/381	77/18862	0.000927488	0.0190757	0.0162247	TLR8/LRRFIP1/TLR2/TLR4/CD14/STAT1/HMGB2	7
BP	GO:0009595	detection of biotic stimulus	5/381	38/18862	0.000950061	0.0193744	0.0164788	TLR2/TLR4/LY96/PGLYRP1/TLR1	5
BP	GO:0035710	CD4-positive, alpha-beta T cell activation	8/381	100/18862	0.000951724	0.0193744	0.0164788	STAT3/PRKCQ/LEF1/CD55/CD81/BCL6/SLAMF6/RSAD2	8
BP	GO:0002705	positive regulation of leukocyte mediated immunity	9/381	125/18862	0.000994183	0.020136	0.0171266	ARG1/NCR3/ITGAM/LTA/CD81/SLAMF6/F2RL1/IL18RAP/RSAD2	9
BP	GO:2000353	positive regulation of endothelial cell apoptotic process	4/381	23/18862	0.00107044	0.0215709	0.0183471	CD40LG/THBS1/CD248/AKR1C3	4
BP	GO:0001910	regulation of leukocyte mediated cytotoxicity	7/381	79/18862	0.00108024	0.0216591	0.0184221	ARG1/NCR3/IL7R/ITGAM/SLAMF6/F2RL1/IL18RAP	7
BP	GO:0071219	cellular response to molecule of bacterial origin	12/381	209/18862	0.00115778	0.0230977	0.0196457	CD6/ARG1/TRIB1/LILRB2/CD55/TLR2/TLR4/CD14/LY96/HMGB2/TLR1/PPBP	12
BP	GO:0002645	positive regulation of tolerance induction	3/381	11/18862	0.0011959	0.0233904	0.0198946	IRAK3/LILRB2/CD3E	3
BP	GO:0032493	response to bacterial lipoprotein	3/381	11/18862	0.0011959	0.0233904	0.0198946	TLR2/CD14/TLR1	3
BP	GO:0033632	regulation of cell-cell adhesion mediated by integrin	3/381	11/18862	0.0011959	0.0233904	0.0198946	SKAP1/ADA/CD3E	3
BP	GO:2000551	regulation of T-helper 2 cell cytokine production	3/381	11/18862	0.0011959	0.0233904	0.0198946	ARG1/CD81/RSAD2	3
BP	GO:0032735	positive regulation of interleukin-12 production	5/381	40/18862	0.00120505	0.0234544	0.019949	CCR7/LTB/CD40LG/TLR2/TLR4	5
BP	GO:0002456	T cell mediated immunity	8/381	104/18862	0.00122883	0.0236861	0.0201462	ARG1/IL7R/GZMM/CD55/CD81/CD8A/CLC/RSAD2	8
BP	GO:0002821	positive regulation of adaptive immune response	8/381	104/18862	0.00122883	0.0236861	0.0201462	TNFSF13B/SKAP1/PRKCQ/ADA/LTA/CD81/SLC11A1/RSAD2	8
BP	GO:1901657	glycosyl compound metabolic process	9/381	129/18862	0.00124206	0.0238261	0.0202653	APRT/NT5C2/ADA/DPYD/AKR1B1/PRPS1/IMPDH2/APOBEC3A/AKR1C3	9
BP	GO:0034113	heterotypic cell-cell adhesion	6/381	60/18862	0.00130356	0.0248861	0.0211668	CD2/SKAP1/LILRB2/ITGB7/CD58/CEACAM6	6
BP	GO:0070302	regulation of stress-activated protein kinase signaling cascade	11/381	184/18862	0.00133063	0.0252819	0.0215035	STK3/RNF13/SLAMF1/SDCBP/EIF2AK2/PJA2/CCR7/DUSP1/TAOK1/TLR4/F2RL1	11
BP	GO:0046632	alpha-beta T cell differentiation	8/381	107/18862	0.00147606	0.027879	0.0237124	ITK/STAT3/ADA/LEF1/BCL6/RPL22/SLAMF6/RSAD2	8
BP	GO:0001783	B cell apoptotic process	4/381	25/18862	0.00148129	0.027879	0.0237124	ADA/ORMDL3/IRS2/BCL6	4
BP	GO:0034614	cellular response to reactive oxygen species	10/381	159/18862	0.00149384	0.0279832	0.0238011	ARG1/MPV17/MMP9/PLEKHA1/RPS3/APEX1/CYP1B1/FOS/AKR1C3/IL18RAP	10
BP	GO:0032613	interleukin-10 production	6/381	62/18862	0.00154758	0.0286178	0.0243408	STAT3/TRIB2/CD40LG/TLR2/TLR4/F2RL1	6
BP	GO:0001768	establishment of T cell polarity	3/381	12/18862	0.00157075	0.0286178	0.0243408	DOCK8/MYH9/CCR7	3
BP	GO:0002664	regulation of T cell tolerance induction	3/381	12/18862	0.00157075	0.0286178	0.0243408	LILRB2/CD3E/CLC	3
BP	GO:0002863	positive regulation of inflammatory response to antigenic stimulus	3/381	12/18862	0.00157075	0.0286178	0.0243408	CCR7/LTA/CD81	3
BP	GO:0034135	regulation of toll-like receptor 2 signaling pathway	3/381	12/18862	0.00157075	0.0286178	0.0243408	PJA2/F2RL1/TLR1	3
BP	GO:1905245	regulation of aspartic-type peptidase activity	3/381	12/18862	0.00157075	0.0286178	0.0243408	BIN1/SORL1/GRN	3
BP	GO:0007254	JNK cascade	11/381	189/18862	0.00164847	0.0298973	0.025429	STK3/SLAMF1/SDCBP/PJA2/CCR7/TAOK1/TRIB1/CD40LG/MAP3K2/TLR4/F2RL1	11
BP	GO:0034142	toll-like receptor 4 signaling pathway	5/381	43/18862	0.00167787	0.0302288	0.025711	ITGAM/TLR4/CD14/LY96/F2RL1	5
BP	GO:0031343	positive regulation of cell killing	6/381	63/18862	0.0016819	0.0302288	0.025711	ARG1/NCR3/ITGAM/SLAMF6/F2RL1/IL18RAP	6
BP	GO:0042542	response to hydrogen peroxide	9/381	135/18862	0.00170518	0.0305097	0.02595	ARG1/DUSP1/ADA/PLEKHA1/RPS3/APEX1/CYP1B1/HP/IL18RAP	9
BP	GO:0002719	negative regulation of cytokine production involved in immune response	4/381	26/18862	0.001723	0.030691	0.0261041	ARG1/CD96/IRAK3/BCL6	4
BP	GO:0048872	homeostasis of number of cells	13/381	249/18862	0.00173283	0.0307288	0.0261363	TNFSF13B/DNAJA3/IL7R/STAT3/CCR7/ADA/BCL6/MAFB/HSPA1A/HIF1A/STAT1/ZFP36L1/HMGB2	13
BP	GO:0032755	positive regulation of interleukin-6 production	7/381	86/18862	0.00177584	0.0313522	0.0266665	STAT3/TLR8/LILRB2/TLR2/TLR4/F2RL1/TLR1	7
BP	GO:0031623	receptor internalization	8/381	111/18862	0.00186535	0.0327874	0.0278873	NUMB/SDCBP/RAB31/LDLRAP1/ADM/WDR54/CD81/MX2	8
BP	GO:0007249	I-kappaB kinase/NF-kappaB signaling	14/381	282/18862	0.00187528	0.0328174	0.0279128	TNFSF10/LIME1/CCR7/TLR8/S100A12/BIRC2/TLR2/TLR4/ALPK1/CD14/LY96/STAT1/USP10/F2RL1	14
BP	GO:0050864	regulation of B cell activation	11/381	193/18862	0.00194523	0.0338929	0.0288275	TNFSF13B/CD320/ADA/IRS2/TNFRSF4/CD81/BCL6/TLR4/CD19/ZFP36L1/BANK1	11
BP	GO:0070265	necrotic cell death	6/381	65/18862	0.0019769	0.0342949	0.0291695	ITPK1/PYGL/BIRC2/TLR4/CD14/LY96	6
BP	GO:0001767	establishment of lymphocyte polarity	3/381	13/18862	0.00201156	0.0344468	0.0292986	DOCK8/MYH9/CCR7	3
BP	GO:0035745	T-helper 2 cell cytokine production	3/381	13/18862	0.00201156	0.0344468	0.0292986	ARG1/CD81/RSAD2	3
BP	GO:0070424	regulation of nucleotide-binding oligomerization domain containing signaling pathway	3/381	13/18862	0.00201156	0.0344468	0.0292986	BIRC2/TLR4/HSPA1A	3
BP	GO:0034122	negative regulation of toll-like receptor signaling pathway	5/381	45/18862	0.00206068	0.0351373	0.029886	IRAK3/TLR4/CD14/LY96/F2RL1	5
BP	GO:0001909	leukocyte mediated cytotoxicity	8/381	113/18862	0.0020882	0.0354549	0.0301561	ARG1/NCR3/IL7R/ITGAM/GZMM/SLAMF6/F2RL1/IL18RAP	8
BP	GO:0002440	production of molecular mediator of immune response	14/381	286/18862	0.00213519	0.0359991	0.030619	ARG1/CD96/VPREB3/IRAK3/TNFRSF4/CD40LG/CD55/CD81/BCL6/TLR4/HLA-DQB1/F2RL1/CLC/RSAD2	14
BP	GO:0050854	regulation of antigen receptor-mediated signaling pathway	6/381	66/18862	0.0021383	0.0359991	0.030619	CCR7/ADA/RPS3/CD81/PRKCH/CD19	6
BP	GO:0043112	receptor metabolic process	10/381	168/18862	0.00224518	0.0376398	0.0320144	NUMB/SDCBP/SORL1/RAB31/LDLRAP1/ADM/WDR54/CD81/SH3GLB1/MX2	10
BP	GO:0071222	cellular response to lipopolysaccharide	11/381	197/18862	0.00228411	0.0380046	0.0323247	CD6/ARG1/TRIB1/LILRB2/CD55/TLR2/TLR4/CD14/LY96/HMGB2/PPBP	11
BP	GO:0010575	positive regulation of vascular endothelial growth factor production	4/381	28/18862	0.00228599	0.0380046	0.0323247	C5AR1/CYP1B1/HIF1A/PTGS2	4
BP	GO:0030218	erythrocyte differentiation	8/381	115/18862	0.00233147	0.0385998	0.032831	STAT3/BCL6/MAFB/HSPA1A/HIF1A/STAT1/ZFP36L1/HMGB2	8
BP	GO:0042572	retinol metabolic process	5/381	47/18862	0.00250358	0.0412418	0.0350781	DHRS3/AKR1B1/CYP1B1/ALDH1A1/AKR1C3	5
BP	GO:0002467	germinal center formation	3/381	14/18862	0.00252206	0.0412418	0.0350781	TNFSF13B/ADA/BCL6	3
BP	GO:0045059	positive thymic T cell selection	3/381	14/18862	0.00252206	0.0412418	0.0350781	CD3D/CD3E/CD3G	3
BP	GO:0071900	regulation of protein serine/threonine kinase activity	20/381	492/18862	0.0025434	0.0414211	0.0352306	C5AR1/RGS2/STK3/IQGAP1/LIME1/SORL1/DUSP1/TAOK1/TRIB1/TRIB2/RPS3/IRAK3/CD40LG/S100A12/CD81/THBS1/MAP3K2/ACSL1/TLR4/HERC5	20
BP	GO:0007160	cell-matrix adhesion	12/381	230/18862	0.00258573	0.0419394	0.0356714	CD96/CORO1C/IQGAP1/SKAP1/CCR7/BCL6/THBS1/CD3E/ITGB7/ACTN1/ITGA2B/CEACAM6	12
BP	GO:0050690	regulation of defense response to virus by virus	4/381	29/18862	0.00261001	0.0420364	0.035754	CD8B/EIF2AK2/PAK2/CD247	4
BP	GO:0030316	osteoclast differentiation	7/381	92/18862	0.00261279	0.0420364	0.035754	SH3PXD2A/OSCAR/CD81/MAFB/TLR4/FOS/SNX10	7
BP	GO:0051591	response to cAMP	7/381	93/18862	0.00277757	0.044508	0.0378562	DUSP1/AQP9/BIRC2/APEX1/FOS/STAT1/ZFP36L1	7
BP	GO:0071216	cellular response to biotic stimulus	12/381	233/18862	0.00287432	0.0458742	0.0390182	CD6/ARG1/TRIB1/LILRB2/CD55/TLR2/TLR4/CD14/LY96/HMGB2/TLR1/PPBP	12
BP	GO:0033209	tumor necrosis factor-mediated signaling pathway	10/381	174/18862	0.00289646	0.0460433	0.039162	TNFSF13B/TNFRSF25/LTB/LTA/TNFRSF4/CD40LG/BIRC2/HSPA1A/STAT1/F2RL1	10
BP	GO:0071356	cellular response to tumor necrosis factor	14/381	296/18862	0.00291774	0.0461975	0.0392931	TNFSF13B/TNFRSF25/LTB/LTA/RPS3/TNFRSF4/CD40LG/BIRC2/THBS1/CD58/HSPA1A/STAT1/ZFP36L1/F2RL1	14
BP	GO:0002828	regulation of type 2 immune response	4/381	30/18862	0.00296419	0.0463808	0.0394491	ARG1/CD81/BCL6/RSAD2	4
BP	GO:0035666	TRIF-dependent toll-like receptor signaling pathway	4/381	30/18862	0.00296419	0.0463808	0.0394491	BIRC2/TLR4/CD14/LY96	4
BP	GO:0038111	interleukin-7-mediated signaling pathway	4/381	30/18862	0.00296419	0.0463808	0.0394491	IL7R/STAT3/IRS2/SOCS2	4
BP	GO:0019882	antigen processing and presentation	12/381	234/18862	0.00297613	0.0463858	0.0394534	CTSS/FGL2/CCR7/LILRB2/THBS1/FCGR1A/NCF2/HLA-DQB1/SLC11A1/HLA-DOB/FCGR1B/CD8A	12
BP	GO:0090148	membrane fission	3/381	15/18862	0.0031057	0.0482169	0.0410107	CORO1C/SH3GLB1/MX2	3
BP	GO:0034101	erythrocyte homeostasis	8/381	121/18862	0.00319661	0.049436	0.0420477	STAT3/BCL6/MAFB/HSPA1A/HIF1A/STAT1/ZFP36L1/HMGB2	8
CC	GO:0030667	secretory granule membrane	31/392	305/19520	1.31095e-13	4.87858e-11	3.84829e-11	C5AR1/LAMP2/LHFPL2/CKAP4/SIRPB1/ITPR3/IQGAP1/CLEC4D/SLC2A3/IGF2R/ITGAM/RAB31/ORMDL3/LILRB2/CA4/CD55/P2RX1/TLR2/CD58/SLC11A1/SIGLEC5/CD14/MCEMP1/SELL/ANPEP/FCGR3B/ITGA2B/VNN1/LILRA3/CEACAM6/CEACAM8	31
CC	GO:0070820	tertiary granule	23/392	164/19520	2.4454e-13	4.87858e-11	3.84829e-11	LAMP2/CTSS/CLEC4D/SLC2A3/MMP9/ITGAM/OSCAR/LILRB2/CD55/CD58/SLC11A1/SIGLEC5/FOLR3/MCEMP1/HP/TCN1/PGLYRP1/ORM1/LRG1/LILRA3/CEACAM8/OLFM4/PPBP	23
CC	GO:0042581	specific granule	20/392	160/19520	7.752e-11	1.03102e-08	8.1328e-09	ARG1/CKAP4/CTSZ/CLEC4D/SLC2A3/ITGAM/ORMDL3/OSCAR/P2RX1/ANXA3/FOLR3/MCEMP1/HP/TCN1/PGLYRP1/ORM1/LRG1/LILRA3/CEACAM8/OLFM4	20
CC	GO:0060205	cytoplasmic vesicle lumen	28/392	326/19520	1.15391e-10	1.06143e-08	8.37271e-09	APRT/ARG1/CTSZ/CRISPLD2/SDCBP/ADA/PYGL/GCA/F5/OSCAR/SRP14/S100A12/IMPDH2/GNS/THBS1/F13A1/PROS1/ACTN1/GRN/FOLR3/HK3/HP/TCN1/PGLYRP1/ORM1/LRG1/OLFM4/PPBP	28
CC	GO:0031983	vesicle lumen	28/392	328/19520	1.33011e-10	1.06143e-08	8.37271e-09	APRT/ARG1/CTSZ/CRISPLD2/SDCBP/ADA/PYGL/GCA/F5/OSCAR/SRP14/S100A12/IMPDH2/GNS/THBS1/F13A1/PROS1/ACTN1/GRN/FOLR3/HK3/HP/TCN1/PGLYRP1/ORM1/LRG1/OLFM4/PPBP	28
CC	GO:0101002	ficolin-1-rich granule	21/392	185/19520	1.62394e-10	1.07992e-08	8.51855e-09	LAMP2/CTSS/FGL2/CTSZ/CRISPLD2/CLEC4D/SLC2A3/MMP9/PYGL/SRP14/LILRB2/IMPDH2/CD55/GNS/CD58/SLC11A1/SIGLEC5/HSPA1A/HK3/LRG1/LILRA3	21
CC	GO:0034774	secretory granule lumen	27/392	322/19520	4.28123e-10	2.4403e-08	1.92494e-08	APRT/ARG1/CTSZ/CRISPLD2/SDCBP/PYGL/GCA/F5/OSCAR/SRP14/S100A12/IMPDH2/GNS/THBS1/F13A1/PROS1/ACTN1/GRN/FOLR3/HK3/HP/TCN1/PGLYRP1/ORM1/LRG1/OLFM4/PPBP	27
CC	GO:1904724	tertiary granule lumen	11/392	55/19520	1.00921e-08	5.03344e-07	3.97045e-07	CTSS/MMP9/OSCAR/FOLR3/HP/TCN1/PGLYRP1/ORM1/LRG1/OLFM4/PPBP	11
CC	GO:0005925	focal adhesion	28/392	416/19520	2.66003e-08	1.17928e-06	9.30234e-07	TNFSF13B/MARCKS/NUMB/CORO1C/EVL/RPS2/RPS15/IQGAP1/SDCBP/MYH9/TLN1/IGF2R/PACSIN2/RPS4X/CTNNA1/RPS3/RPL4/APBB1IP/CD81/RPL22/ITGB7/RPL13A/RPS5/HSPA1A/ACTN1/RPL12/ITGA2B/TSPAN9	28
CC	GO:0030055	cell-substrate junction	28/392	423/19520	3.79199e-08	1.513e-06	1.19348e-06	TNFSF13B/MARCKS/NUMB/CORO1C/EVL/RPS2/RPS15/IQGAP1/SDCBP/MYH9/TLN1/IGF2R/PACSIN2/RPS4X/CTNNA1/RPS3/RPL4/APBB1IP/CD81/RPL22/ITGB7/RPL13A/RPS5/HSPA1A/ACTN1/RPL12/ITGA2B/TSPAN9	28
CC	GO:0009897	external side of plasma membrane	27/392	402/19520	4.95966e-08	1.799e-06	1.41908e-06	CD6/CD163/CD3D/MFGE8/CD2/IL7R/CCR7/ADA/CD79B/ITGAM/TLR8/TNFRSF4/CD40LG/CA4/P2RX1/THBS1/CD3E/CD248/IL2RB/TLR4/CD19/CD79A/CD14/FOLR3/CD3G/ITGA2B/CD8A	27
CC	GO:0035580	specific granule lumen	10/392	62/19520	4.03506e-07	1.34166e-05	1.05832e-05	ARG1/CTSZ/OSCAR/FOLR3/HP/TCN1/PGLYRP1/ORM1/LRG1/OLFM4	10
CC	GO:0098802	plasma membrane signaling receptor complex	21/392	318/19520	2.04605e-06	6.2798e-05	4.9536e-05	CD6/CD8B/CD3D/LIME1/SDCBP/SKAP1/CD79B/ITGAM/BIRC2/APBB1IP/TLR2/CD3E/CD247/ITGB7/IL2RB/CD79A/CD3G/ITGA2B/CD8A/IL18RAP/TLR1	21
CC	GO:0045121	membrane raft	21/392	323/19520	2.6185e-06	6.96521e-05	5.49426e-05	LAMP2/MAL/CORO1C/IQGAP1/SDCBP/CD2/SKAP1/PACSIN2/ITGAM/CTNNA1/BIRC2/CD55/P2RX1/TLR2/ABCA1/CD19/CD79A/CD14/CD8A/LDHB/TLR1	21
CC	GO:0098857	membrane microdomain	21/392	323/19520	2.6185e-06	6.96521e-05	5.49426e-05	LAMP2/MAL/CORO1C/IQGAP1/SDCBP/CD2/SKAP1/PACSIN2/ITGAM/CTNNA1/BIRC2/CD55/P2RX1/TLR2/ABCA1/CD19/CD79A/CD14/CD8A/LDHB/TLR1	21
CC	GO:0101003	ficolin-1-rich granule membrane	9/392	61/19520	3.34137e-06	8.33254e-05	6.57282e-05	LAMP2/CLEC4D/SLC2A3/LILRB2/CD55/CD58/SLC11A1/SIGLEC5/LILRA3	9
CC	GO:1904813	ficolin-1-rich granule lumen	12/392	124/19520	7.66253e-06	0.000179844	0.000141864	CTSS/FGL2/CTSZ/CRISPLD2/MMP9/PYGL/SRP14/IMPDH2/GNS/HSPA1A/HK3/LRG1	12
CC	GO:0070821	tertiary granule membrane	9/392	73/19520	1.51317e-05	0.00033542	0.000264584	CLEC4D/SLC2A3/ITGAM/LILRB2/SLC11A1/SIGLEC5/MCEMP1/LILRA3/CEACAM8	9
CC	GO:0030139	endocytic vesicle	18/392	307/19520	5.3289e-05	0.00111907	0.000882737	LAMP2/CTSS/CD163/IGF2R/RAB31/DYSF/TLR2/ABCA1/FCGR1A/NCF2/HLA-DQB1/SLC11A1/ANXA3/HP/FCGR1B/PGLYRP1/TLR1/GNLY	18
CC	GO:0022626	cytosolic ribosome	10/392	107/19520	5.91982e-05	0.001181	0.000931592	RPS2/RPS15/RPS4X/RPS3/RPL4/RPL22/RPL13A/RPS5/RPL12/RPS23	10
CC	GO:0031091	platelet alpha granule	9/392	91/19520	8.89572e-05	0.00161336	0.00127264	LHFPL2/F5/THBS1/F13A1/PROS1/ACTN1/ITGA2B/ORM1/PPBP	9
CC	GO:0035579	specific granule membrane	9/392	91/19520	8.89572e-05	0.00161336	0.00127264	CKAP4/CLEC4D/SLC2A3/ITGAM/ORMDL3/P2RX1/MCEMP1/LILRA3/CEACAM8	9
CC	GO:0045335	phagocytic vesicle	11/392	136/19520	9.62135e-05	0.00166909	0.00131661	LAMP2/CTSS/RAB31/TLR2/ABCA1/NCF2/SLC11A1/ANXA3/PGLYRP1/TLR1/GNLY	11
CC	GO:0001772	immunological synapse	6/392	41/19520	0.000156629	0.00260396	0.00205404	CD6/MYH9/SKAP1/PRKCQ/CD81/CD3E	6
CC	GO:0001726	ruffle	12/392	175/19520	0.000225756	0.00360306	0.00284215	CORO1C/IQGAP1/MYH9/TLN1/PACSIN2/PLEKHA1/ATP6V1B2/RPS3/TLR4/ACTN1/MTMR6/KLHL2	12
CC	GO:0022627	cytosolic small ribosomal subunit	6/392	46/19520	0.000299872	0.00460189	0.00363004	RPS2/RPS15/RPS4X/RPS3/RPS5/RPS23	6
CC	GO:0031093	platelet alpha granule lumen	7/392	67/19520	0.000385182	0.00569214	0.00449004	F5/THBS1/F13A1/PROS1/ACTN1/ORM1/PPBP	7
CC	GO:0044391	ribosomal subunit	12/392	187/19520	0.000414113	0.00582852	0.00459762	RPS2/RPS15/RPS4X/MRPL34/RPS3/RPL4/MRPS24/RPL22/RPL13A/RPS5/RPL12/RPS23	12
CC	GO:0005840	ribosome	14/392	243/19520	0.000423627	0.00582852	0.00459762	RPS2/RPS15/EIF2AK2/RPS4X/MRPL34/RPS3/RPL4/APEX1/MRPS24/RPL22/RPL13A/RPS5/RPL12/RPS23	14
CC	GO:0005774	vacuolar membrane	20/392	431/19520	0.000485806	0.00646121	0.0050967	LAMP2/CKAP4/RNF13/RRAGD/GIMAP5/ATP6V1A/TLR8/ATP6V1B2/CYBRD1/TRAF3IP3/PLEKHF1/ITM2C/SH3GLB1/HLA-DQB1/HLA-DOB/GRN/ANPEP/VNN1/CEACAM6/CEACAM8	20
CC	GO:0031225	anchored component of membrane	11/392	170/19520	0.000665954	0.00806014	0.00635795	CD2/VNN2/CA4/CD55/CD14/CD52/FOLR3/FCGR3B/VNN1/CEACAM6/CEACAM8	11
CC	GO:0005765	lysosomal membrane	18/392	378/19520	0.000682487	0.00806014	0.00635795	LAMP2/CKAP4/RNF13/GIMAP5/ATP6V1A/TLR8/ATP6V1B2/CYBRD1/TRAF3IP3/PLEKHF1/ITM2C/HLA-DQB1/HLA-DOB/GRN/ANPEP/VNN1/CEACAM6/CEACAM8	18
CC	GO:0098852	lytic vacuole membrane	18/392	378/19520	0.000682487	0.00806014	0.00635795	LAMP2/CKAP4/RNF13/GIMAP5/ATP6V1A/TLR8/ATP6V1B2/CYBRD1/TRAF3IP3/PLEKHF1/ITM2C/HLA-DQB1/HLA-DOB/GRN/ANPEP/VNN1/CEACAM6/CEACAM8	18
CC	GO:0031252	cell leading edge	19/392	411/19520	0.000698565	0.00806014	0.00635795	DOCK8/CORO1C/EVL/IQGAP1/STX2/MYH9/TLN1/ABLIM1/PACSIN2/PLEKHA1/ATP6V1B2/CTNNA1/RPS3/APBB1IP/TLR4/ACTN1/MTMR6/CNTNAP2/KLHL2	19
CC	GO:0015935	small ribosomal subunit	7/392	74/19520	0.000707029	0.00806014	0.00635795	RPS2/RPS15/RPS4X/RPS3/MRPS24/RPS5/RPS23	7
CC	GO:0005766	primary lysosome	10/392	155/19520	0.00118302	0.0127575	0.0100633	LAMP2/ARG1/CKAP4/SDCBP/GCA/GNS/GRN/VNN1/CEACAM6/CEACAM8	10
CC	GO:0042582	azurophil granule	10/392	155/19520	0.00118302	0.0127575	0.0100633	LAMP2/ARG1/CKAP4/SDCBP/GCA/GNS/GRN/VNN1/CEACAM6/CEACAM8	10
CC	GO:0030666	endocytic vesicle membrane	10/392	163/19520	0.00172547	0.0181175	0.0142913	LAMP2/CD163/RAB31/TLR2/FCGR1A/HLA-DQB1/SLC11A1/ANXA3/FCGR1B/TLR1	10
CC	GO:0030665	clathrin-coated vesicle membrane	8/392	117/19520	0.00250839	0.0256628	0.0202432	CD3D/IL7R/IGF2R/LDLRAP1/FCGR1A/HLA-DQB1/CD3G/FCGR1B	8
CC	GO:0005747	mitochondrial respiratory chain complex I	5/392	50/19520	0.0032128	0.0305216	0.0240759	NDUFB11/NDUFS8/NDUFA12/NDUFS5/NDUFB2	5
CC	GO:0030964	NADH dehydrogenase complex	5/392	50/19520	0.0032128	0.0305216	0.0240759	NDUFB11/NDUFS8/NDUFA12/NDUFS5/NDUFB2	5
CC	GO:0045271	respiratory chain complex I	5/392	50/19520	0.0032128	0.0305216	0.0240759	NDUFB11/NDUFS8/NDUFA12/NDUFS5/NDUFB2	5
CC	GO:0042101	T cell receptor complex	9/392	152/19520	0.0036627	0.0339865	0.026809	CD6/CD8B/CD3D/SKAP1/APBB1IP/CD3E/CD247/CD3G/CD8A	9
CC	GO:0030670	phagocytic vesicle membrane	6/392	77/19520	0.00451357	0.0409299	0.0322861	LAMP2/RAB31/TLR2/SLC11A1/ANXA3/TLR1	6
CC	GO:0031968	organelle outer membrane	11/392	220/19520	0.00506482	0.0449081	0.0354241	ARG1/MTX3/ITPR3/TRAF3IP3/ACSL1/SH3GLB1/HK2/PTGS2/BNIP3L/RSAD2/BCL2A1	11
CC	GO:0019867	outer membrane	11/392	222/19520	0.00541411	0.0469615	0.0370439	ARG1/MTX3/ITPR3/TRAF3IP3/ACSL1/SH3GLB1/HK2/PTGS2/BNIP3L/RSAD2/BCL2A1	11
MF	GO:0038187	pattern recognition receptor activity	7/384	23/18337	3.06988e-07	0.000201998	0.000181931	TLR8/CLEC4E/TLR2/TLR4/CD14/LY96/PGLYRP1	7
MF	GO:0005536	glucose binding	4/384	10/18337	3.59806e-05	0.00840711	0.00757191	SLC2A3/PYGL/HK2/HK3	4
MF	GO:0005164	tumor necrosis factor receptor binding	6/384	31/18337	3.83303e-05	0.00840711	0.00757191	TNFSF13B/TNFSF10/LTB/LTA/CD40LG/STAT1	6
MF	GO:0042277	peptide binding	18/384	315/18337	0.00012437	0.0204588	0.0184263	PPP3R1/PPIH/TIMM22/PFDN1/SORL1/ITGAM/LDLRAP1/SRP14/LILRB2/NUP214/SLC40A1/TLR2/ITM2C/TLR4/HLA-DQB1/CD14/ANPEP/TLR1	18
MF	GO:0033218	amide binding	20/384	391/18337	0.000235732	0.0232131	0.020907	PPP3R1/PPIH/TIMM22/PFDN1/SORL1/ITGAM/LDLRAP1/SRP14/LILRB2/NUP214/SLC40A1/TLR2/ITM2C/TLR4/HLA-DQB1/CD14/FOLR3/ANPEP/FKBP5/TLR1	20
MF	GO:0003953	NAD+ nucleosidase activity	4/384	16/18337	0.000282227	0.0232131	0.020907	TLR2/TLR4/IL18RAP/TLR1	4
MF	GO:0050135	NAD(P)+ nucleosidase activity	4/384	16/18337	0.000282227	0.0232131	0.020907	TLR2/TLR4/IL18RAP/TLR1	4
MF	GO:0061809	NAD+ nucleotidase, cyclic ADP-ribose generating	4/384	16/18337	0.000282227	0.0232131	0.020907	TLR2/TLR4/IL18RAP/TLR1	4
MF	GO:0001540	amyloid-beta binding	8/384	84/18337	0.000374537	0.0273829	0.0246625	PFDN1/SORL1/ITGAM/LDLRAP1/LILRB2/TLR2/ITM2C/TLR4	8
MF	GO:0003735	structural constituent of ribosome	12/384	180/18337	0.000424338	0.0279214	0.0251476	RPS2/RPS15/RPS4X/MRPL34/RPS3/RPL4/MRPS24/RPL22/RPL13A/RPS5/RPL12/RPS23	12
MF	GO:0001530	lipopolysaccharide binding	5/384	32/18337	0.000495884	0.0290679	0.0261802	CD6/TLR2/TLR4/CD14/LY96	5
MF	GO:0032813	tumor necrosis factor receptor superfamily binding	6/384	49/18337	0.000530113	0.0290679	0.0261802	TNFSF13B/TNFSF10/LTB/LTA/CD40LG/STAT1	6
MF	GO:0005178	integrin binding	10/384	142/18337	0.0008275	0.0395562	0.0356265	ICAM2/MFGE8/MYH9/TLN1/ITGAM/CD40LG/CD81/THBS1/ITGB7/ACTN1	10
MF	GO:0038024	cargo receptor activity	7/384	75/18337	0.000976912	0.0395562	0.0356265	CD6/CD163/SORL1/ITGAM/CXCL16/ABCA1/LRP10	7
MF	GO:0016176	superoxide-generating NADPH oxidase activator activity	3/384	10/18337	0.000980061	0.0395562	0.0356265	SH3PXD2A/NCF1C/NCF2	3
MF	GO:0071723	lipopeptide binding	3/384	10/18337	0.000980061	0.0395562	0.0356265	TLR2/CD14/TLR1	3
MF	GO:0001618	virus receptor activity	7/384	76/18337	0.00105702	0.0395562	0.0356265	SLAMF1/TNFRSF4/CD55/CD81/ITGB7/HSPA1A/ANPEP	7
MF	GO:0016799	hydrolase activity, hydrolyzing N-glycosyl compounds	5/384	38/18337	0.0011153	0.0395562	0.0356265	APEX1/TLR2/TLR4/IL18RAP/TLR1	5
MF	GO:0140272	exogenous protein binding	7/384	77/18337	0.0011422	0.0395562	0.0356265	SLAMF1/TNFRSF4/CD55/CD81/ITGB7/HSPA1A/ANPEP	7
MF	GO:0017166	vinculin binding	3/384	11/18337	0.00132673	0.0415709	0.0374411	TLN1/CTNNA1/ACTN1	3
MF	GO:0019864	IgG binding	3/384	11/18337	0.00132673	0.0415709	0.0374411	FCGR1A/FCGR1B/FCGR3B	3
MF	GO:0008144	drug binding	6/384	61/18337	0.00170584	0.0477497	0.043006	PPP3R1/PPIH/PYGL/TLR8/P2RX1/FKBP5	6
MF	GO:0035325	Toll-like receptor binding	3/384	12/18337	0.00174163	0.0477497	0.043006	TLR2/LY96/TLR1	3
MF	GO:0052650	NADP-retinol dehydrogenase activity	3/384	12/18337	0.00174163	0.0477497	0.043006	DHRS3/AKR1B1/AKR1C3	3
