# Supplementary material for: Integrated Analysis of Competitive Endogenous RNA Networks in Acute Ischemic Stroke
Source: Front Genet. 2022 Mar 25;13:833545. doi: 10.3389/fgene.2022.833545 (PMC8990852; doi:10.3389/fgene.2022.833545)
Supplement: Supplementary file 4 [file DataSheet1.ZIP › Supplementary Table 2/KEGG_ Supplementary Table 2.xlsx]

## Sheet: Sheet1
ID	Description	GeneRatio	BgRatio	pvalue	p.adjust	qvalue	geneID	Count
hsa04640	Hematopoietic cell lineage	18/240	99/8093	4.93036e-10	1.31148e-07	1.18329e-07	2323/926/915/914/3575/3684/1604/916/2209/924/930/3119/3112/929/917/290/3674/925	18
hsa05340	Primary immunodeficiency	10/240	38/8093	9.9387e-08	1.32185e-05	1.19264e-05	926/915/3575/29851/100/959/916/930/973/925	10
hsa05235	PD-L1 expression and PD-1 checkpoint pathway in cancer	13/240	89/8093	1.88158e-06	0.000136919	0.000123536	5534/915/5533/6774/5588/7097/916/919/7099/2353/917/3091/6772	13
hsa04660	T cell receptor signaling pathway	14/240	104/8093	2.05893e-06	0.000136919	0.000123536	3702/5534/926/915/29851/5533/5062/5588/959/916/919/2353/917/925	14
hsa04659	Th17 cell differentiation	14/240	108/8093	3.25575e-06	0.000173206	0.000156276	5534/915/5533/6774/5588/916/919/3560/3119/2353/3112/917/3091/6772	14
hsa05140	Leishmaniasis	11/240	77/8093	1.4718e-05	0.000556394	0.00050201	3684/7097/2209/7099/4688/3119/2353/3112/2215/6772/5743	11
hsa04658	Th1 and Th2 cell differentiation	12/240	92/8093	1.5577e-05	0.000556394	0.00050201	5534/915/5533/5588/916/919/3560/3119/2353/3112/917/6772	12
hsa05171	Coronavirus disease - COVID-19	20/240	232/8093	1.67337e-05	0.000556394	0.00050201	728/6187/6209/5610/6774/51311/6191/6188/6124/7097/6146/23521/7099/2162/4600/6193/2353/6136/6772/6228	20
hsa04514	Cell adhesion molecules	14/240	149/8093	0.000128391	0.00379467	0.00342376	923/3384/926/914/29851/3684/959/3695/965/3119/3112/6402/925/26047	14
hsa04145	Phagosome	14/240	152/8093	0.000158861	0.0042257	0.00381266	3920/1520/523/3684/526/7097/7057/2209/7099/4688/3119/3112/929/2215	14
hsa05162	Measles	13/240	139/8093	0.000233931	0.00538364	0.00485742	915/6504/5610/6774/7097/916/3560/7099/4600/2353/3303/917/6772	13
hsa04064	NF-kappa B signaling pathway	11/240	104/8093	0.000242871	0.00538364	0.00485742	10673/4050/5588/4049/959/329/7099/929/23643/5743/597	11
hsa05152	Tuberculosis	15/240	180/8093	0.000282501	0.0057804	0.0052154	3920/1520/5534/5533/3684/26253/7097/2209/7099/3119/3112/929/2215/6772/7096	15
hsa04380	Osteoclast differentiation	12/240	128/8093	0.000396854	0.00754023	0.00680321	5534/55423/10326/5533/126014/10288/2209/4688/2353/2215/6772/11026	12
hsa05321	Inflammatory bowel disease	8/240	65/8093	0.000623794	0.011062	0.00998071	6774/7097/7099/3119/3112/6772/7100/8807	8
hsa04662	B cell receptor signaling pathway	9/240	82/8093	0.000678328	0.0112772	0.0101749	5534/5533/974/10288/975/930/973/2353/11026	9
hsa05134	Legionellosis	7/240	57/8093	0.00137983	0.0215903	0.01948	3684/1937/7097/7099/3303/929/7100	7
hsa05323	Rheumatoid arthritis	9/240	93/8093	0.00167942	0.0243966	0.022012	10673/523/4050/526/7097/7099/3119/2353/3112	9
hsa05145	Toxoplasmosis	10/240	112/8093	0.00174261	0.0243966	0.022012	6774/959/329/7097/7099/3119/3303/3112/23643/6772	10
hsa05169	Epstein-Barr virus infection	14/240	202/8093	0.00267878	0.0356277	0.0321453	915/5610/6774/1871/7097/916/919/930/965/3119/8819/3112/917/6772	14
hsa04672	Intestinal immune network for IgA production	6/240	49/8093	0.00307107	0.0389002	0.0350979	10673/29851/959/3695/3119/3112	6
hsa05144	Malaria	6/240	50/8093	0.0034051	0.0411707	0.0371465	959/975/7097/7057/7099/3820	6
hsa04620	Toll-like receptor signaling pathway	9/240	104/8093	0.00362192	0.0418883	0.037794	51311/7097/7099/2353/929/23643/6772/7100/7096	9
hsa05417	Lipid and atherosclerosis	14/240	215/8093	0.00469706	0.052059	0.0469706	5534/8743/5533/6774/4318/959/7097/19/7099/4688/2353/3303/929/23643	14
hsa03010	Ribosome	11/240	158/8093	0.00722334	0.0768564	0.0693441	6187/6209/6191/64981/6188/6124/6146/23521/6193/6136/6228	11
hsa05221	Acute myeloid leukemia	6/240	67/8093	0.0141109	0.144365	0.130254	6774/3684/51176/2209/929/597	6
hsa05166	Human T-cell leukemia virus 1 infection	13/240	222/8093	0.0147181	0.145	0.130827	5534/2114/915/7094/5533/4049/1871/916/3560/3119/2353/3112/917	13
hsa00770	Pantothenate and CoA biosynthesis	3/240	21/8093	0.0230861	0.21034	0.189781	8875/1806/8876	3
hsa05150	Staphylococcus aureus infection	7/240	96/8093	0.0235954	0.21034	0.189781	728/3858/3684/2209/3119/3112/2215	7
hsa05170	Human immunodeficiency virus 1 infection	12/240	212/8093	0.0237226	0.21034	0.189781	5534/915/3710/5533/5062/7097/916/919/7099/2353/917/200315	12
hsa04613	Neutrophil extracellular trap formation	11/240	190/8093	0.0256872	0.220413	0.198869	728/23569/3684/51311/366/7097/2209/7099/4688/2215/3674	11
hsa04612	Antigen processing and presentation	6/240	78/8093	0.0278184	0.231241	0.208638	1520/926/3119/3303/3112/925	6
hsa05167	Kaposi sarcoma-associated herpesvirus infection	11/240	194/8093	0.0293479	0.236562	0.21344	5534/3710/5610/5533/6774/51176/1871/2353/3091/6772/5743	11
hsa05142	Chagas disease	7/240	102/8093	0.0315464	0.246804	0.222681	915/7097/916/919/7099/2353/917	7
hsa04625	C-type lectin receptor signaling pathway	7/240	104/8093	0.0345528	0.262602	0.236934	5534/3710/5533/338339/26253/6772/5743	7
hsa04610	Complement and coagulation cascades	6/240	85/8093	0.0400173	0.295684	0.266782	728/3684/2153/1604/2162/5627	6
hsa04930	Type II diabetes mellitus	4/240	46/8093	0.0465993	0.335011	0.302266	8660/8835/3099/3101	4
hsa04210	Apoptosis	8/240	136/8093	0.0489174	0.342421	0.308952	1520/1522/8743/3710/329/4001/2353/597	8
hsa04060	Cytokine-cytokine receptor interaction	14/240	295/8093	0.0555715	0.379026	0.341979	10673/8718/8743/9235/3575/1236/4050/58191/4049/7293/959/3560/8807/5473	14
hsa05202	Transcriptional misregulation in cancer	10/240	192/8093	0.0592859	0.394251	0.355715	4318/3684/329/221037/604/3695/2209/3560/929/597	10
hsa00052	Galactose metabolism	3/240	31/8093	0.062952	0.398696	0.359725	231/3099/3101	3
hsa05310	Asthma	3/240	31/8093	0.062952	0.398696	0.359725	959/3119/3112	3
hsa05164	Influenza A	9/240	172/8093	0.0697136	0.431252	0.389099	8743/5610/29107/7099/3119/4600/3112/6772/91543	9
hsa00051	Fructose and mannose metabolism	3/240	33/8093	0.0732313	0.440572	0.397508	231/3099/3101	3
hsa05133	Pertussis	5/240	76/8093	0.0745328	0.440572	0.397508	3684/7099/2353/929/23643	5
hsa04061	Viral protein interaction with cytokine and cytokine receptor	6/240	100/8093	0.0762144	0.440718	0.39764	8743/1236/4049/3560/8807/5473	6
hsa05146	Amoebiasis	6/240	102/8093	0.0820999	0.464651	0.419234	383/3684/7097/7099/87/929	6
hsa00500	Starch and sucrose metabolism	3/240	36/8093	0.0899405	0.49842	0.449702	5836/3099/3101	3
hsa00480	Glutathione metabolism	4/240	58/8093	0.092544	0.501074	0.452097	2882/6723/290/5226	4
hsa04650	Natural killer cell mediated cytotoxicity	7/240	131/8093	0.0941868	0.501074	0.452097	5534/3384/259197/8743/5533/919/2215	7
hsa00061	Fatty acid biosynthesis	2/240	18/8093	0.0981922	0.506009	0.456549	7923/2180	2
hsa05416	Viral myocarditis	4/240	60/8093	0.101736	0.506009	0.456549	959/1604/3119/3112	4
hsa05330	Allograft rejection	3/240	38/8093	0.101882	0.506009	0.456549	959/3119/3112	3
hsa00190	Oxidative phosphorylation	7/240	134/8093	0.103059	0.506009	0.456549	54539/523/4728/526/55967/4725/4708	7
hsa04066	HIF-1 signaling pathway	6/240	109/8093	0.104626	0.506009	0.456549	6774/7099/3099/3101/3091/3945	6
hsa05219	Bladder cancer	3/240	41/8093	0.120891	0.56933	0.513681	4318/1871/7057	3
hsa04670	Leukocyte transendothelial migration	6/240	114/8093	0.122493	0.56933	0.513681	3702/4318/3684/1495/4688/87	6
hsa04140	Autophagy - animal	7/240	141/8093	0.125451	0.56933	0.513681	3920/58528/5588/8660/51100/3091/83452	7
hsa05208	Chemical carcinogenesis - reactive oxygen species	10/240	223/8093	0.12628	0.56933	0.513681	54539/4728/55967/4725/4688/1545/2353/4708/3091/8644	10
hsa04940	Type I diabetes mellitus	3/240	43/8093	0.134232	0.590171	0.532485	4049/3119/3112	3
hsa05222	Small cell lung cancer	5/240	92/8093	0.137289	0.590171	0.532485	329/1871/2272/5743/3674	5
hsa04935	Growth hormone synthesis, secretion and action	6/240	119/8093	0.14176	0.590171	0.532485	3710/6774/8660/8835/2353/6772	6
hsa03040	Spliceosome	7/240	147/8093	0.146451	0.590171	0.532485	84321/10465/25804/6636/6627/51690/3303	7
hsa03060	Protein export	2/240	23/8093	0.147724	0.590171	0.532485	6727/58477	2
hsa04920	Adipocytokine signaling pathway	4/240	69/8093	0.147846	0.590171	0.532485	6774/5588/8660/2180	4
hsa05415	Diabetic cardiomyopathy	9/240	203/8093	0.149051	0.590171	0.532485	5166/54539/4728/4318/55967/4725/9882/4688/4708	9
hsa04723	Retrograde endocannabinoid signaling	7/240	148/8093	0.150106	0.590171	0.532485	3710/54539/4728/55967/4725/4708/5743	7
hsa04917	Prolactin signaling pathway	4/240	70/8093	0.153404	0.590171	0.532485	6774/8835/2353/6772	4
hsa05230	Central carbon metabolism in cancer	4/240	70/8093	0.153404	0.590171	0.532485	3099/3101/3091/3945	4
hsa05205	Proteoglycans in cancer	9/240	205/8093	0.155308	0.590171	0.532485	3710/8826/6774/4318/1975/7097/7057/7099/3091	9
hsa04520	Adherens junction	4/240	71/8093	0.15904	0.595841	0.537601	8826/51176/1495/87	4
hsa04010	MAPK signaling pathway	12/240	294/8093	0.163534	0.604168	0.545114	6788/2323/5534/5533/5062/1843/994/57551/10746/2353/3303/929	12
hsa00520	Amino sugar and nucleotide sugar metabolism	3/240	48/8093	0.169596	0.61798	0.557576	80896/3099/3101	3
hsa04932	Non-alcoholic fatty liver disease	7/240	155/8093	0.17685	0.622863	0.561981	54539/4728/55967/8660/4725/2353/4708	7
hsa00790	Folate biosynthesis	2/240	26/8093	0.179413	0.622863	0.561981	231/8644	2
hsa04142	Lysosome	6/240	128/8093	0.179667	0.622863	0.561981	3920/1520/1522/3482/2799/6556	6
hsa00270	Cysteine and methionine metabolism	3/240	50/8093	0.184429	0.622863	0.561981	6723/1786/3945	3
hsa05160	Hepatitis C	7/240	157/8093	0.184846	0.622863	0.561981	5610/6774/1871/975/4600/6772/91543	7
hsa00230	Purine metabolism	6/240	130/8093	0.188602	0.622863	0.561981	353/22978/100/5631/3615/2272	6
hsa04966	Collecting duct acid secretion	2/240	27/8093	0.190196	0.622863	0.561981	523/526	2
hsa04913	Ovarian steroidogenesis	3/240	51/8093	0.191972	0.622863	0.561981	1545/5743/8644	3
hsa04217	Necroptosis	7/240	159/8093	0.19299	0.622863	0.561981	8743/5610/6774/5836/329/7099/6772	7
hsa05412	Arrhythmogenic right ventricular cardiomyopathy	4/240	77/8093	0.194352	0.622863	0.561981	51176/1495/3695/3674	4
hsa05131	Shigellosis	10/240	247/8093	0.198153	0.627485	0.566152	58528/3710/7094/5588/7099/87/3099/929/3101/7100	10
hsa05132	Salmonella infection	10/240	249/8093	0.204835	0.633753	0.571808	8743/51176/6188/329/7097/7099/2353/929/23643/7100	10
hsa05161	Hepatitis B	7/240	162/8093	0.205471	0.633753	0.571808	6774/4318/1871/7097/7099/2353/6772	7
hsa05320	Autoimmune thyroid disease	3/240	53/8093	0.20728	0.633753	0.571808	959/3119/3112	3
hsa04922	Glucagon signaling pathway	5/240	107/8093	0.211361	0.638885	0.576438	5534/3710/5533/5836/3945	5
hsa05322	Systemic lupus erythematosus	6/240	136/8093	0.216394	0.640489	0.577885	959/2209/3119/87/3112/2215	6
hsa04931	Insulin resistance	5/240	108/8093	0.216707	0.640489	0.577885	6774/5588/5836/8660/9882	5
hsa00030	Pentose phosphate pathway	2/240	30/8093	0.222996	0.651834	0.588121	5631/5226	2
hsa04915	Estrogen signaling pathway	6/240	138/8093	0.225958	0.653313	0.589455	3858/3710/4318/2353/3303/2289	6
hsa04668	TNF signaling pathway	5/240	112/8093	0.238498	0.668217	0.602903	4318/4049/329/2353/5743	5
hsa01212	Fatty acid metabolism	3/240	57/8093	0.238649	0.668217	0.602903	7923/2180/60481	3
hsa04923	Regulation of lipolysis in adipocytes	3/240	57/8093	0.238649	0.668217	0.602903	51099/8660/5743	3
hsa05213	Endometrial cancer	3/240	58/8093	0.246618	0.683338	0.616546	8313/51176/1495	3
hsa04370	VEGF signaling pathway	3/240	59/8093	0.254629	0.688351	0.621068	5534/5533/5743	3
hsa03410	Base excision repair	2/240	33/8093	0.256191	0.688351	0.621068	328/54107	2
hsa04130	SNARE interactions in vesicular transport	2/240	33/8093	0.256191	0.688351	0.621068	2054/8676	2
hsa04978	Mineral absorption	3/240	60/8093	0.262676	0.698718	0.630422	4501/79901/30061	3
hsa00140	Steroid hormone biosynthesis	3/240	61/8093	0.270755	0.706086	0.63707	7923/1545/8644	3
hsa00590	Arachidonic acid metabolism	3/240	61/8093	0.270755	0.706086	0.63707	2882/5743/8644	3
hsa04015	Rap1 signaling pathway	8/240	210/8093	0.284691	0.735221	0.663357	51466/7094/8631/3684/54518/7057/3674/57568	8
hsa05020	Prion disease	10/240	273/8093	0.291548	0.74569	0.672803	5534/3710/54539/5533/4728/55967/4725/4688/3303/4708	10
hsa04921	Oxytocin signaling pathway	6/240	154/8093	0.306612	0.770137	0.69486	5997/5534/3710/5533/2353/5743	6
hsa04611	Platelet activation	5/240	124/8093	0.306897	0.770137	0.69486	3710/7094/54518/5023/3674	5
hsa04218	Cellular senescence	6/240	156/8093	0.317078	0.780072	0.703825	5534/3710/5533/1871/1875/677	6
hsa00010	Glycolysis / Gluconeogenesis	3/240	67/8093	0.319654	0.780072	0.703825	3099/3101/3945	3
hsa04720	Long-term potentiation	3/240	67/8093	0.319654	0.780072	0.703825	5534/3710/5533	3
hsa04666	Fc gamma R-mediated phagocytosis	4/240	97/8093	0.324488	0.78467	0.707973	4082/274/2209/2215	4
hsa04750	Inflammatory mediator regulation of TRP channels	4/240	98/8093	0.331257	0.790979	0.713665	3710/5588/5583/2150	4
hsa04924	Renin secretion	3/240	69/8093	0.336017	0.790979	0.713665	5534/3710/5533	3
hsa05031	Amphetamine addiction	3/240	69/8093	0.336017	0.790979	0.713665	5534/5533/2353	3
hsa04216	Ferroptosis	2/240	41/8093	0.344429	0.803668	0.725114	30061/2180	2
hsa04068	FoxO signaling pathway	5/240	131/8093	0.348082	0.803804	0.725236	8743/3575/6774/8660/604	5
hsa05332	Graft-versus-host disease	2/240	42/8093	0.355276	0.803804	0.725236	3119/3112	2
hsa04270	Vascular smooth muscle contraction	5/240	133/8093	0.359927	0.803804	0.725236	3710/4627/5588/133/5583	5
hsa04137	Mitophagy - animal	3/240	72/8093	0.36052	0.803804	0.725236	9958/3091/665	3
hsa05223	Non-small cell lung cancer	3/240	72/8093	0.36052	0.803804	0.725236	6774/1871/2272	3
hsa00604	Glycosphingolipid biosynthesis - ganglio series	1/240	15/8093	0.363617	0.803804	0.725236	30815	1
hsa05130	Pathogenic Escherichia coli infection	7/240	197/8093	0.367568	0.803804	0.725236	8743/4627/5062/6188/7099/2353/7100	7
hsa00562	Inositol phosphate metabolism	3/240	73/8093	0.368662	0.803804	0.725236	3705/9651/9107	3
hsa04910	Insulin signaling pathway	5/240	137/8093	0.383647	0.822986	0.742544	5836/8660/8835/3099/3101	5
hsa05135	Yersinia infection	5/240	137/8093	0.383647	0.822986	0.742544	926/8935/7099/2353/925	5
hsa04510	Focal adhesion	7/240	201/8093	0.387128	0.823808	0.743285	7094/5062/329/7057/3695/87/3674	7
hsa05212	Pancreatic cancer	3/240	76/8093	0.392968	0.828371	0.747402	6774/1871/6772	3
hsa05418	Fluid shear stress and atherosclerosis	5/240	139/8093	0.3955	0.828371	0.747402	4318/1843/4688/2353/3674	5
hsa00910	Nitrogen metabolism	1/240	17/8093	0.400872	0.833062	0.751635	762	1
hsa04973	Carbohydrate digestion and absorption	2/240	47/8093	0.408441	0.836963	0.755155	3099/3101	2
hsa04721	Synaptic vesicle cycle	3/240	78/8093	0.409042	0.836963	0.755155	2054/523/526	3
hsa03018	RNA degradation	3/240	79/8093	0.417032	0.846798	0.764028	25804/23016/51690	3
hsa00531	Glycosaminoglycan degradation	1/240	19/8093	0.435954	0.865608	0.780999	2799	1
hsa05206	MicroRNAs in cancer	10/240	310/8093	0.43881	0.865608	0.780999	4082/6774/4318/994/8660/1871/7057/1786/1545/5743	10
hsa04979	Cholesterol metabolism	2/240	50/8093	0.439312	0.865608	0.780999	26119/19	2
hsa05110	Vibrio cholerae infection	2/240	50/8093	0.439312	0.865608	0.780999	523/526	2
hsa01200	Carbon metabolism	4/240	115/8093	0.445852	0.872034	0.786798	5631/3099/3101/5226	4
hsa00330	Arginine and proline metabolism	2/240	51/8093	0.449408	0.872573	0.787284	383/6723	2
hsa05010	Alzheimer disease	12/240	384/8093	0.46863	0.887025	0.800323	5534/8313/3710/54539/5610/5533/4728/55967/8660/4725/4708/5743	12
hsa04810	Regulation of actin cytoskeleton	7/240	218/8093	0.469985	0.887025	0.800323	8826/4627/5062/3684/3695/87/3674	7
hsa05210	Colorectal cancer	3/240	86/8093	0.471855	0.887025	0.800323	8313/51176/2353	3
hsa04144	Endocytosis	8/240	252/8093	0.473506	0.887025	0.800323	274/3482/11031/26119/51100/3560/3303/2352	8
hsa00220	Arginine biosynthesis	1/240	22/8093	0.484779	0.887025	0.800323	383	1
hsa00340	Histidine metabolism	1/240	22/8093	0.484779	0.887025	0.800323	3034	1
hsa00900	Terpenoid backbone biosynthesis	1/240	22/8093	0.484779	0.887025	0.800323	3156	1
hsa04512	ECM-receptor interaction	3/240	88/8093	0.487098	0.887025	0.800323	7057/3695/3674	3
hsa04934	Cushing syndrome	5/240	155/8093	0.48885	0.887025	0.800323	8313/3710/51176/9049/1871	5
hsa00240	Pyrimidine metabolism	2/240	56/8093	0.498291	0.887025	0.800323	22978/1806	2
hsa04614	Renin-angiotensin system	1/240	23/8093	0.500099	0.887025	0.800323	290	1
hsa04964	Proximal tubule bicarbonate reclamation	1/240	23/8093	0.500099	0.887025	0.800323	762	1
hsa04390	Hippo signaling pathway	5/240	157/8093	0.500202	0.887025	0.800323	6788/8313/51176/1495/329	5
hsa04062	Chemokine signaling pathway	6/240	192/8093	0.50709	0.889676	0.802715	3702/6774/1236/58191/6772/5473	6
hsa00534	Glycosaminoglycan biosynthesis - heparan sulfate / heparin	1/240	24/8093	0.514966	0.889676	0.802715	3340	1
hsa05165	Human papillomavirus infection	10/240	331/8093	0.522524	0.889676	0.802715	8313/5610/523/526/7057/3695/4600/6772/5743/3674	10
hsa05014	Amyotrophic lateral sclerosis	11/240	365/8093	0.522726	0.889676	0.802715	5534/3710/54539/2882/5533/4728/55967/29107/8021/4725/4708	11
hsa04330	Notch signaling pathway	2/240	59/8093	0.526266	0.889676	0.802715	8650/7091	2
hsa04630	JAK-STAT signaling pathway	5/240	162/8093	0.528148	0.889676	0.802715	3575/6774/8835/3560/6772	5
hsa04350	TGF-beta signaling pathway	3/240	94/8093	0.531498	0.889676	0.802715	3399/7057/1875	3
hsa04657	IL-17 signaling pathway	3/240	94/8093	0.531498	0.889676	0.802715	4318/2353/5743	3
hsa04310	Wnt signaling pathway	5/240	166/8093	0.550006	0.889676	0.802715	5534/7091/8313/5533/51176	5
hsa04070	Phosphatidylinositol signaling system	3/240	97/8093	0.55288	0.889676	0.802715	3710/3705/9107	3
hsa05215	Prostate cancer	3/240	97/8093	0.55288	0.889676	0.802715	4318/51176/1871	3
hsa04213	Longevity regulating pathway - multiple species	2/240	62/8093	0.553173	0.889676	0.802715	8660/3303	2
hsa04022	cGMP-PKG signaling pathway	5/240	167/8093	0.555395	0.889676	0.802715	5997/5534/3710/5533/8660	5
hsa00062	Fatty acid elongation	1/240	27/8093	0.556977	0.889676	0.802715	60481	1
hsa01040	Biosynthesis of unsaturated fatty acids	1/240	27/8093	0.556977	0.889676	0.802715	60481	1
hsa01522	Endocrine resistance	3/240	98/8093	0.559879	0.889676	0.802715	4318/1871/2353	3
hsa05231	Choline metabolism in cancer	3/240	98/8093	0.559879	0.889676	0.802715	6583/2353/3091	3
hsa05217	Basal cell carcinoma	2/240	63/8093	0.561901	0.889676	0.802715	8313/51176	2
hsa04392	Hippo signaling pathway - multiple species	1/240	29/8093	0.58295	0.898963	0.811094	6788	1
hsa00830	Retinol metabolism	2/240	68/8093	0.603699	0.898963	0.811094	9249/216	2
hsa05207	Chemical carcinogenesis - receptor activation	6/240	212/8093	0.604776	0.898963	0.811094	6774/9049/604/1545/85315/2353	6
hsa00410	beta-Alanine metabolism	1/240	31/8093	0.607406	0.898963	0.811094	1806	1
hsa01523	Antifolate resistance	1/240	31/8093	0.607406	0.898963	0.811094	2352	1
hsa04151	PI3K-Akt signaling pathway	10/240	354/8093	0.609227	0.898963	0.811094	2323/3575/1975/7097/7057/3695/3560/7099/930/3674	10
hsa05204	Chemical carcinogenesis - DNA adducts	2/240	69/8093	0.611689	0.898963	0.811094	1545/5743	2
hsa05211	Renal cell carcinoma	2/240	69/8093	0.611689	0.898963	0.811094	5062/3091	2
hsa04928	Parathyroid hormone synthesis, secretion and action	3/240	106/8093	0.613429	0.898963	0.811094	3710/9935/2353	3
hsa04215	Apoptosis - multiple species	1/240	32/8093	0.619094	0.898963	0.811094	329	1
hsa05120	Epithelial cell signaling in Helicobacter pylori infection	2/240	70/8093	0.619557	0.898963	0.811094	523/526	2
hsa04360	Axon guidance	5/240	182/8093	0.63215	0.898963	0.811094	5534/5533/3983/5062/10154	5
hsa03013	Nucleocytoplasmic transport	3/240	109/8093	0.632353	0.898963	0.811094	84321/29107/8021	3
hsa03008	Ribosome biogenesis in eukaryotes	3/240	110/8093	0.638517	0.898963	0.811094	55127/2091/29107	3
hsa05224	Breast cancer	4/240	147/8093	0.639214	0.898963	0.811094	8313/51176/1871/2353	4
hsa00040	Pentose and glucuronate interconversions	1/240	34/8093	0.641439	0.898963	0.811094	231	1
hsa00640	Propanoate metabolism	1/240	34/8093	0.641439	0.898963	0.811094	3945	1
hsa04621	NOD-like receptor signaling pathway	5/240	184/8093	0.64176	0.898963	0.811094	118429/3710/329/7099/6772	5
hsa04115	p53 signaling pathway	2/240	73/8093	0.642424	0.898963	0.811094	7057/143686	2
hsa05226	Gastric cancer	4/240	149/8093	0.64976	0.898963	0.811094	8313/51176/1495/1871	4
hsa00760	Nicotinate and nicotinamide metabolism	1/240	35/8093	0.652117	0.898963	0.811094	22978	1
hsa01230	Biosynthesis of amino acids	2/240	75/8093	0.657061	0.898963	0.811094	383/5631	2
hsa04918	Thyroid hormone synthesis	2/240	75/8093	0.657061	0.898963	0.811094	3710/2882	2
hsa05163	Human cytomegalovirus infection	6/240	225/8093	0.66231	0.898963	0.811094	5534/3710/5533/6774/1871/5743	6
hsa04724	Glutamatergic synapse	3/240	114/8093	0.662451	0.898963	0.811094	5534/3710/5533	3
hsa00512	Mucin type O-glycan biosynthesis	1/240	36/8093	0.662478	0.898963	0.811094	9334	1
hsa03030	DNA replication	1/240	36/8093	0.662478	0.898963	0.811094	54107	1
hsa04971	Gastric acid secretion	2/240	76/8093	0.664199	0.898963	0.811094	3710/3772	2
hsa04726	Serotonergic synapse	3/240	115/8093	0.668252	0.898963	0.811094	3710/1843/5743	3
hsa05143	African trypanosomiasis	1/240	37/8093	0.672532	0.898963	0.811094	2150	1
hsa05216	Thyroid cancer	1/240	37/8093	0.672532	0.898963	0.811094	51176	1
hsa04150	mTOR signaling pathway	4/240	155/8093	0.680162	0.900321	0.81232	58528/523/526/1975	4
hsa05012	Parkinson disease	7/240	266/8093	0.680318	0.900321	0.81232	3710/54539/4728/1843/55967/4725/4708	7
hsa04714	Thermogenesis	6/240	232/8093	0.691046	0.906184	0.81761	54539/4728/55967/2180/4725/4708	6
hsa00983	Drug metabolism - other enzymes	2/240	80/8093	0.691562	0.906184	0.81761	1806/3615	2
hsa04919	Thyroid hormone signaling pathway	3/240	121/8093	0.701538	0.914188	0.824831	9882/3091/6772	3
hsa04146	Peroxisome	2/240	82/8093	0.704543	0.914188	0.824831	4358/2180	2
hsa00380	Tryptophan metabolism	1/240	42/8093	0.718501	0.920723	0.830728	1545	1
hsa00071	Fatty acid degradation	1/240	43/8093	0.726892	0.920723	0.830728	2180	1
hsa00860	Porphyrin and chlorophyll metabolism	1/240	43/8093	0.726892	0.920723	0.830728	7390	1
hsa04975	Fat digestion and absorption	1/240	43/8093	0.726892	0.920723	0.830728	19	1
hsa04110	Cell cycle	3/240	126/8093	0.727295	0.920723	0.830728	994/1871/1875	3
hsa04540	Gap junction	2/240	88/8093	0.740786	0.920723	0.830728	3710/10746	2
hsa02010	ABC transporters	1/240	45/8093	0.742935	0.920723	0.830728	19	1
hsa04211	Longevity regulating pathway	2/240	89/8093	0.746444	0.920723	0.830728	8660/143686	2
hsa04976	Bile secretion	2/240	89/8093	0.746444	0.920723	0.830728	3156/366	2
hsa04114	Oocyte meiosis	3/240	131/8093	0.751288	0.920723	0.830728	5534/3710/5533	3
hsa05410	Hypertrophic cardiomyopathy	2/240	90/8093	0.751997	0.920723	0.830728	3695/3674	2
hsa04728	Dopaminergic synapse	3/240	132/8093	0.755879	0.920723	0.830728	3710/5533/2353	3
hsa00620	Pyruvate metabolism	1/240	47/8093	0.758039	0.920723	0.830728	3945	1
hsa03420	Nucleotide excision repair	1/240	47/8093	0.758039	0.920723	0.830728	54107	1
hsa04912	GnRH signaling pathway	2/240	93/8093	0.768033	0.928621	0.837854	3710/10746	2
hsa00565	Ether lipid metabolism	1/240	49/8093	0.77226	0.929507	0.838653	5050	1
hsa05414	Dilated cardiomyopathy	2/240	96/8093	0.783162	0.938383	0.846662	3695/3674	2
hsa04713	Circadian entrainment	2/240	97/8093	0.78801	0.939958	0.848083	3710/2353	2
hsa04933	AGE-RAGE signaling pathway in diabetic complications	2/240	100/8093	0.801988	0.948138	0.855463	6774/6772	2
hsa04550	Signaling pathways regulating pluripotency of stem cells	3/240	143/8093	0.801996	0.948138	0.855463	3399/8313/6774	3
hsa04730	Long-term depression	1/240	60/8093	0.836828	0.978237	0.88262	3710	1
hsa00561	Glycerolipid metabolism	1/240	61/8093	0.841703	0.978237	0.88262	231	1
hsa05022	Pathways of neurodegeneration - multiple diseases	11/240	476/8093	0.843728	0.978237	0.88262	5534/8313/3710/54539/2882/5533/4728/55967/4725/4708/5743	11
hsa04020	Calcium signaling pathway	5/240	240/8093	0.845502	0.978237	0.88262	5534/3710/5533/5023/255231	5
hsa04725	Cholinergic synapse	2/240	113/8093	0.853543	0.978237	0.88262	3710/2353	2
hsa04929	GnRH secretion	1/240	64/8093	0.855475	0.978237	0.88262	3710	1
hsa04927	Cortisol synthesis and secretion	1/240	65/8093	0.859795	0.978237	0.88262	3710	1
hsa05203	Viral carcinogenesis	4/240	204/8093	0.86048	0.978237	0.88262	9093/5610/6774/87	4
hsa04152	AMPK signaling pathway	2/240	120/8093	0.875951	0.978237	0.88262	3156/8660	2
hsa05168	Herpes simplex virus 1 infection	11/240	497/8093	0.879806	0.978237	0.88262	26152/147694/79891/6732/5610/4049/329/7097/3119/3112/6772	11
hsa05225	Hepatocellular carcinoma	3/240	168/8093	0.880234	0.978237	0.88262	8313/51176/1871	3
hsa05218	Melanoma	1/240	72/8093	0.88664	0.978237	0.88262	1871	1
hsa04141	Protein processing in endoplasmic reticulum	3/240	171/8093	0.887497	0.978237	0.88262	10970/5610/3303	3
hsa01524	Platinum drug resistance	1/240	73/8093	0.890032	0.978237	0.88262	329	1
hsa05214	Glioma	1/240	75/8093	0.896516	0.978237	0.88262	1871	1
hsa05016	Huntington disease	6/240	306/8093	0.896836	0.978237	0.88262	54539/2882/4728/55967/4725/4708	6
hsa03320	PPAR signaling pathway	1/240	76/8093	0.899613	0.978237	0.88262	2180	1
hsa05220	Chronic myeloid leukemia	1/240	76/8093	0.899613	0.978237	0.88262	1871	1
hsa04926	Relaxin signaling pathway	2/240	129/8093	0.900134	0.978237	0.88262	4318/2353	2
hsa05100	Bacterial invasion of epithelial cells	1/240	77/8093	0.902618	0.978237	0.88262	1495	1
hsa00980	Metabolism of xenobiotics by cytochrome P450	1/240	78/8093	0.905534	0.978237	0.88262	1545	1
hsa01521	EGFR tyrosine kinase inhibitor resistance	1/240	79/8093	0.908363	0.978237	0.88262	6774	1
hsa04012	ErbB signaling pathway	1/240	85/8093	0.923648	0.985197	0.888899	5062	1
hsa04742	Taste transduction	1/240	86/8093	0.925937	0.985197	0.888899	3710	1
hsa04911	Insulin secretion	1/240	86/8093	0.925937	0.985197	0.888899	3710	1
hsa04970	Salivary secretion	1/240	93/8093	0.940152	0.987934	0.891369	3710	1
hsa03015	mRNA surveillance pathway	1/240	98/8093	0.948608	0.987934	0.891369	29107	1
hsa04925	Aldosterone synthesis and secretion	1/240	98/8093	0.948608	0.987934	0.891369	3710	1
hsa01240	Biosynthesis of cofactors	2/240	156/8093	0.948886	0.987934	0.891369	9249/7390	2
hsa04916	Melanogenesis	1/240	101/8093	0.953099	0.987934	0.891369	51176	1
hsa04914	Progesterone-mediated oocyte maturation	1/240	102/8093	0.954508	0.987934	0.891369	994	1
hsa04972	Pancreatic secretion	1/240	102/8093	0.954508	0.987934	0.891369	3710	1
hsa04530	Tight junction	2/240	169/8093	0.963297	0.993167	0.896091	4627/87	2
hsa04014	Ras signaling pathway	3/240	232/8093	0.970954	0.994488	0.897283	2323/2114/5062	3
hsa04722	Neurotrophin signaling pathway	1/240	119/8093	0.972925	0.994488	0.897283	11213	1
hsa04080	Neuroactive ligand-receptor interaction	5/240	341/8093	0.976565	0.994488	0.897283	728/133/5023/5729/2150	5
hsa04371	Apelin signaling pathway	1/240	138/8093	0.98486	0.994488	0.897283	3710	1
hsa04120	Ubiquitin mediated proteolysis	1/240	140/8093	0.98576	0.994488	0.897283	329	1
hsa05017	Spinocerebellar ataxia	1/240	143/8093	0.987011	0.994488	0.897283	3710	1
hsa04024	cAMP signaling pathway	1/240	219/8093	0.99875	0.999999	0.902255	2353	1
hsa04740	Olfactory transduction	1/240	441/8093	0.999999	0.999999	0.902255	5997	1
