# Supplementary material for: Integrated Analysis of Competitive Endogenous RNA Networks in Acute Ischemic Stroke
Source: Front Genet. 2022 Mar 25;13:833545. doi: 10.3389/fgene.2022.833545 (PMC8990852; doi:10.3389/fgene.2022.833545)
Supplement: Supplementary file 5 [file DataSheet2.ZIP]

Archive with 14 entries (13 files):
- Supplementary Table 3/
- Supplementary Table 3/GO_ACTIN_FILAMENT_BASED_PROCESSGSVA_ Supplementary Table 3.pdf
- Supplementary Table 3/GO_ACTIN_FILAMENT_BUNDLE_ORGANIZATIONGSVA_ Supplementary Table 3.pdf
- Supplementary Table 3/GO_ACTIN_FILAMENT_ORGANIZATIONGSVA_ Supplementary Table 3.pdf
- Supplementary Table 3/GO_ACTIN_FILAMENT_POLYMERIZATIONGSVA_ Supplementary Table 3.pdf
- Supplementary Table 3/GO_ACTIN_MEDIATED_CELL_CONTRACTIONGSVA_ Supplementary Table 3.pdf
- Supplementary Table 3/GO_ACTIN_POLYMERIZATION_OR_DEPOLYMERIZATIONGSVA_ Supplementary Table 3.pdf
- Supplementary Table 3/GO_ACTIVATION_OF_IMMUNE_RESPONSEGSVA_ Supplementary Table 3.pdf
- Supplementary Table 3/GO_ACTIVATION_OF_INNATE_IMMUNE_RESPONSEGSVA_ Supplementary Table 3.pdf
- Supplementary Table 3/GO_ACTIVATION_OF_MAPKK_ACTIVITYGSVA_ Supplementary Table 3.pdf
- Supplementary Table 3/GO_ACTIVATION_OF_PROTEIN_KINASE_ACTIVITYGSVA_ Supplementary Table 3.pdf
- Supplementary Table 3/GO_ACUTE_INFLAMMATORY_RESPONSEGSVA_ Supplementary Table 3.pdf
- Supplementary Table 3/GO_ACUTE_PHASE_RESPONSEGSVA_ Supplementary Table 3.pdf
- Supplementary Table 3/GSVA_ Supplementary Table 3.csv
