# Supplementary material for: Integrated Analysis of Competitive Endogenous RNA Networks in Acute Ischemic Stroke
Source: Front Genet. 2022 Mar 25;13:833545. doi: 10.3389/fgene.2022.833545 (PMC8990852; doi:10.3389/fgene.2022.833545)
Supplement: Supplementary file 5 [file DataSheet2.ZIP › Supplementary Table 3/GSVA_ Supplementary Table 3.csv]

	logFC	AveExpr	t	P.Value	adj.P.Val	B
KEGG_DORSO_VENTRAL_AXIS_FORMATION	0.429048549	-0.011868331	6.643727774	4.60E-09	8.56E-07	10.51836825
KEGG_PPAR_SIGNALING_PATHWAY	0.321564604	0.010944811	6.028235182	6.08E-08	5.65E-06	8.071733123
KEGG_TYPE_II_DIABETES_MELLITUS	0.324877385	-0.015485701	5.535584848	4.54E-07	2.82E-05	6.167482916
KEGG_COMPLEMENT_AND_COAGULATION_CASCADES	0.368624806	0.009235358	4.786232898	8.55E-06	0.000154365	3.401297643
KEGG_PANTOTHENATE_AND_COA_BIOSYNTHESIS	0.339111484	0.025688237	4.296820323	5.23E-05	0.000694731	1.705394756
KEGG_PRIMARY_IMMUNODEFICIENCY	-0.334225211	-0.012736331	-3.946622264	0.000179549	0.001964477	0.558019149
KEGG_SULFUR_METABOLISM	0.306607877	0.022882635	3.536660276	0.000705615	0.004690226	-0.704194048
KEGG_AMINOACYL_TRNA_BIOSYNTHESIS	-0.336511343	-0.021765973	-3.51507766	0.000756488	0.004690226	-0.768016445
KEGG_RIBOSOME	-0.338812035	0.010152305	-3.121235345	0.002573555	0.011967031	-1.882636887
KEGG_DNA_REPLICATION	-0.32087995	0.004545166	-3.072744345	0.002973587	0.013489932	-2.013030988
HP_FOOT_ACROOSTEOLYSIS	0.746060658	0.005805794	9.695418641	2.35E-14	3.52E-10	22.22743336
GOBP_NEGATIVE_REGULATION_OF_ORGAN_GROWTH	0.480572346	-0.005951892	8.989350002	4.21E-13	2.39E-09	19.46969933
GOBP_REGULATION_OF_METALLOENDOPEPTIDASE_ACTIVITY	0.758870618	0.015075893	8.917011829	5.67E-13	2.39E-09	19.18510531
GOBP_DETECTION_OF_BIOTIC_STIMULUS	0.492278419	0.021199463	8.873081984	6.79E-13	2.39E-09	19.01211883
GOBP_PURINE_NUCLEOSIDE_MONOPHOSPHATE_CATABOLIC_PROCESS	-0.638852466	-0.02019594	-8.833935264	7.98E-13	2.39E-09	18.85787127
HP_OSTEOLYSIS_INVOLVING_BONES_OF_THE_FEET	0.65776208	-0.006499736	8.755266318	1.10E-12	2.75E-09	18.54763474
GOBP_NEGATIVE_REGULATION_OF_DENDRITE_MORPHOGENESIS	0.623380891	0.031540213	8.428774486	4.24E-12	9.07E-09	17.25684333
GOBP_POSITIVE_REGULATION_OF_VASCULAR_ENDOTHELIAL_GROWTH_FACTOR_PRODUCTION	0.525875758	0.017318568	8.351486674	5.84E-12	1.09E-08	16.95065015
GOBP_NEGATIVE_REGULATION_OF_METALLOENDOPEPTIDASE_ACTIVITY	0.819248211	-0.004303208	8.248001041	8.96E-12	1.49E-08	16.54037596
GOBP_CHEMOKINE_PRODUCTION	0.381744471	0.010057757	8.181777897	1.18E-11	1.76E-08	16.27768235
GOBP_CELLULAR_RESPONSE_TO_GROWTH_HORMONE_STIMULUS	0.46916418	-0.003423341	8.008049457	2.42E-11	3.29E-08	15.58813212
GOBP_GLUCOSE_IMPORT	0.363466549	-0.000759915	7.981732567	2.70E-11	3.36E-08	15.48364063
GOBP_OSTEOCLAST_FUSION	-0.770737532	0.021489431	-7.926734274	3.39E-11	3.72E-08	15.26525075
HP_ABNORMALITY_OF_DERMAL_MELANOSOMES	0.758689513	-0.002448107	7.920344228	3.48E-11	3.72E-08	15.2398756
GOBP_VASCULAR_ASSOCIATED_SMOOTH_MUSCLE_CELL_MIGRATION	0.481074247	-0.011412406	7.82752066	5.11E-11	4.50E-08	14.87125592
GOBP_PYRIMIDINE_RIBONUCLEOSIDE_TRIPHOSPHATE_BIOSYNTHETIC_PROCESS	-0.601142578	0.013219716	-7.800466781	5.71E-11	4.50E-08	14.76381996
GOMF_PATTERN_RECOGNITION_RECEPTOR_ACTIVITY	0.552759357	0.021856382	7.789476089	5.98E-11	4.50E-08	14.72017452
GOBP_RESPONSE_TO_PEPTIDE	0.30325587	-0.009709729	7.787977472	6.02E-11	4.50E-08	14.71422336
GOBP_NEGATIVE_REGULATION_OF_EXTRINSIC_APOPTOTIC_SIGNALING_PATHWAY	0.332814924	0.012777381	7.7611571	6.72E-11	4.79E-08	14.60771879
GOBP_HISTONE_H3_K9_DEMETHYLATION	0.7002345	-0.03360027	7.740430002	7.33E-11	4.88E-08	14.52541379
GOBP_POSITIVE_REGULATION_OF_JNK_CASCADE	0.360885144	0.00799237	7.721266016	7.93E-11	4.88E-08	14.44931868
GOBP_INFLAMMATORY_RESPONSE	0.303541354	0.012230154	7.714829461	8.14E-11	4.88E-08	14.42376155
GOMF_INOSITOL_1_3_4_5_TETRAKISPHOSPHATE_BINDING	-0.980443892	0.009219951	-7.714741407	8.15E-11	4.88E-08	14.42341192
GOBP_DETECTION_OF_EXTERNAL_BIOTIC_STIMULUS	0.522332773	0.009726394	7.696696005	8.78E-11	4.94E-08	14.35176263
GOBP_SMOOTH_MUSCLE_CELL_PROLIFERATION	0.31402368	-0.000663311	7.691210232	8.98E-11	4.94E-08	14.32998204
GOBP_PYRIMIDINE_RIBONUCLEOTIDE_BIOSYNTHETIC_PROCESS	-0.524353819	-0.004183766	-7.684339703	9.24E-11	4.94E-08	14.30270393
GOBP_OSTEOCLAST_DEVELOPMENT	0.522271108	-0.011885836	7.646672554	1.08E-10	5.42E-08	14.1531643
HP_REDUCED_FACTOR_XIII_ACTIVITY	0.724937046	0.011323264	7.63718576	1.12E-10	5.42E-08	14.11550456
GOCC_SECRETORY_GRANULE	0.357373254	0.003446529	7.632759467	1.14E-10	5.42E-08	14.09793397
HP_AXONAL_DEGENERATION_REGENERATION	0.662244008	0.005945339	7.622702749	1.19E-10	5.42E-08	14.05801401
HP_OVERTUBULATED_LONG_BONES	0.733140329	-0.021478925	7.622172506	1.19E-10	5.42E-08	14.05590927
GOBP_MONONUCLEAR_CELL_MIGRATION	0.313531689	-0.010085252	7.566544316	1.50E-10	6.62E-08	13.83512672
GOBP_PYRIMIDINE_NUCLEOTIDE_BIOSYNTHETIC_PROCESS	-0.506224804	-0.008514037	-7.549501919	1.61E-10	6.71E-08	13.76749936
GOMF_PROTEIN_DEMETHYLASE_ACTIVITY	0.669574986	-0.021180016	7.54600344	1.64E-10	6.71E-08	13.75361753
GOBP_RESPONSE_TO_ANGIOTENSIN	0.469504566	-0.001996792	7.529077062	1.76E-10	6.92E-08	13.6864582
GOCC_CELL_LEADING_EDGE	0.31593411	-0.010291953	7.511472977	1.89E-10	7.25E-08	13.61661706
GOBP_BONE_REMODELING	0.36363736	0.006491985	7.503112814	1.96E-10	7.31E-08	13.58345224
GOBP_POSITIVE_REGULATION_OF_HORMONE_BIOSYNTHETIC_PROCESS	0.675492012	0.021151103	7.494499662	2.03E-10	7.39E-08	13.54928568
GOBP_NEGATIVE_REGULATION_OF_METALLOPEPTIDASE_ACTIVITY	0.665704712	-0.03039734	7.466696318	2.27E-10	8.10E-08	13.43900917
GOBP_NEGATIVE_REGULATION_OF_GRANULOCYTE_DIFFERENTIATION	0.706973109	-0.002905206	7.407837538	2.90E-10	1.01E-07	13.20563184
GOBP_REGULATION_OF_MEMBRANE_PROTEIN_ECTODOMAIN_PROTEOLYSIS	0.433494458	0.015742728	7.399523212	3.00E-10	1.01E-07	13.17267408
GOMF_SERINE_TYPE_EXOPEPTIDASE_ACTIVITY	0.596454568	0.00092596	7.397058117	3.03E-10	1.01E-07	13.16290295
GOMF_HISTONE_DEMETHYLASE_ACTIVITY_H3_K9_SPECIFIC	0.723741608	0.003395127	7.363667357	3.48E-10	1.13E-07	13.03056975
GOBP_VASCULAR_ENDOTHELIAL_GROWTH_FACTOR_PRODUCTION	0.440551193	-0.011072259	7.324390832	4.09E-10	1.26E-07	12.87496283
HP_BUDD_CHIARI_SYNDROME	0.835346126	-0.014107486	7.322519073	4.12E-10	1.26E-07	12.86754873
HP_PROGRESSIVE_PERIPHERAL_NEUROPATHY	0.874930259	0.00875979	7.317508517	4.21E-10	1.26E-07	12.84770246
GOBP_NEGATIVE_REGULATION_OF_CARDIAC_MUSCLE_TISSUE_GROWTH	0.428357536	-0.017767653	7.28472384	4.82E-10	1.41E-07	12.71787144
GOBP_NEGATIVE_REGULATION_OF_CELL_SUBSTRATE_JUNCTION_ORGANIZATION	0.445244522	0.001697086	7.264537852	5.24E-10	1.51E-07	12.63795557
GOBP_GLOMERULAR_EPITHELIUM_DEVELOPMENT	0.44473609	0.010922867	7.185163584	7.26E-10	2.05E-07	12.32389875
HP_PERITONITIS	0.65720163	-0.027811964	7.171087217	7.70E-10	2.13E-07	12.26823616
GOBP_CELLULAR_MONOVALENT_INORGANIC_CATION_HOMEOSTASIS	0.33922443	-0.014182988	7.156194285	8.18E-10	2.23E-07	12.20935603
HP_SILVER_GRAY_HAIR	0.745778261	0.002738831	7.138426528	8.81E-10	2.33E-07	12.13912587
GOBP_NUCLEOBASE_BIOSYNTHETIC_PROCESS	-0.651152048	-0.016071197	-7.136546399	8.87E-10	2.33E-07	12.13169536
GOBP_CELLULAR_RESPONSE_TO_PEPTIDE_HORMONE_STIMULUS	0.301373285	-0.006603315	7.115072106	9.70E-10	2.50E-07	12.04684032
GOBP_POSITIVE_REGULATION_OF_CELLULAR_RESPONSE_TO_INSULIN_STIMULUS	0.422774852	-0.018655142	7.103383781	1.02E-09	2.58E-07	12.00066541
GOBP_MICROGLIAL_CELL_ACTIVATION	0.424280456	0.032856317	7.096311339	1.05E-09	2.60E-07	11.97272952
GOBP_DETECTION_OF_OTHER_ORGANISM	0.53053017	-0.012640138	7.093487827	1.06E-09	2.60E-07	11.96157758
GOBP_REGULATION_OF_T_HELPER_2_CELL_DIFFERENTIATION	0.563702658	-0.00586249	7.063626257	1.20E-09	2.82E-07	11.8436638
GOBP_POSITIVE_REGULATION_OF_ANION_TRANSMEMBRANE_TRANSPORT	0.388733668	0.004681868	7.061747389	1.21E-09	2.82E-07	11.83624659
GOCC_SECRETORY_VESICLE	0.324850406	0.00339513	7.059591378	1.22E-09	2.82E-07	11.82773557
GOBP_REGULATION_OF_METALLOPEPTIDASE_ACTIVITY	0.546421889	-0.013625583	7.053303739	1.25E-09	2.83E-07	11.80291632
GOMF_SULFURIC_ESTER_HYDROLASE_ACTIVITY	0.460188378	-0.015462172	7.048241756	1.28E-09	2.85E-07	11.78293692
GOCC_PLATELET_ALPHA_GRANULE_MEMBRANE	0.577640074	-0.016966487	7.037133329	1.34E-09	2.94E-07	11.73909828
GOCC_LAMELLIPODIUM	0.326319035	-0.019124945	7.028713395	1.38E-09	3.00E-07	11.70587491
GOMF_NUCLEOSIDE_DIPHOSPHATE_KINASE_ACTIVITY	-0.502810407	-0.013216452	-7.015967142	1.46E-09	3.12E-07	11.65558963
GOBP_REGULATION_OF_TOLL_LIKE_RECEPTOR_4_SIGNALING_PATHWAY	0.50428584	-0.003264969	7.010080796	1.49E-09	3.15E-07	11.63237104
GOBP_OSTEOCLAST_DIFFERENTIATION	0.344748681	0.024864922	6.982571346	1.67E-09	3.43E-07	11.52389174
GOMF_PHOSPHOTRANSFERASE_ACTIVITY_PHOSPHATE_GROUP_AS_ACCEPTOR	-0.424622031	-0.007829712	-6.98254667	1.67E-09	3.43E-07	11.52379446
GOMF_1_PHOSPHATIDYLINOSITOL_BINDING	0.486891435	-0.015102039	6.976141711	1.72E-09	3.47E-07	11.49854501
GOBP_GLOMERULAR_EPITHELIAL_CELL_DEVELOPMENT	0.499094384	0.008350745	6.965962719	1.79E-09	3.56E-07	11.45842365
GOBP_POSITIVE_REGULATION_OF_MACROPHAGE_CHEMOTAXIS	0.525347588	-0.014767269	6.963651958	1.81E-09	3.56E-07	11.44931662
GOBP_REGULATION_OF_OSTEOCLAST_DIFFERENTIATION	0.354559613	0.010579889	6.956133661	1.86E-09	3.62E-07	11.4196886
GOBP_EMBRYONIC_PLACENTA_DEVELOPMENT	0.337200242	0.004001442	6.943748505	1.96E-09	3.76E-07	11.37089026
GOBP_MEMBRANE_INVAGINATION	0.382906921	-0.012972956	6.921113268	2.15E-09	4.04E-07	11.28173519
GOBP_REGULATION_OF_ANION_TRANSMEMBRANE_TRANSPORT	0.334574909	-0.011942656	6.914281487	2.21E-09	4.04E-07	11.25483391
GOBP_TISSUE_REMODELING	0.334638097	0.003386281	6.914023492	2.22E-09	4.04E-07	11.25381809
GOBP_MUSCLE_CELL_MIGRATION	0.32152157	0.008561486	6.910624801	2.25E-09	4.05E-07	11.24043657
HP_ABNORMALITY_OF_THE_TONGUE_MUSCLE	-0.678774714	-0.007396233	-6.90508192	2.30E-09	4.07E-07	11.21861472
GOBP_NEGATIVE_REGULATION_OF_FAT_CELL_PROLIFERATION	0.684678669	-0.011011661	6.902310936	2.32E-09	4.07E-07	11.20770648
GOBP_NEGATIVE_REGULATION_OF_CELL_GROWTH_INVOLVED_IN_CARDIAC_MUSCLE_CELL_DEVELOPMENT	0.556671686	0.020849004	6.901054404	2.34E-09	4.07E-07	11.20276022
GOBP_POSITIVE_REGULATION_OF_GLYCOLYTIC_PROCESS	0.418862444	0.011742013	6.885978877	2.49E-09	4.28E-07	11.14342594
GOCC_SITE_OF_POLARIZED_GROWTH	0.309273102	-0.00709407	6.875444077	2.60E-09	4.41E-07	11.1019737
HP_ABNORMALITY_OF_VENOUS_PHYSIOLOGY	0.685698755	-0.012813265	6.851055052	2.87E-09	4.72E-07	11.00604221
GOBP_COMPLEMENT_RECEPTOR_MEDIATED_SIGNALING_PATHWAY	0.592514624	-0.040918612	6.848376076	2.90E-09	4.72E-07	10.99550772
HP_SOMATIC_MUTATION	0.308950373	-0.001718143	6.83192646	3.10E-09	4.98E-07	10.93083624
HP_MULTIPLE_LENTIGINES	0.612752613	0.000135773	6.82967967	3.13E-09	4.98E-07	10.92200477
GOBP_UTP_METABOLIC_PROCESS	-0.518534372	-0.003671772	-6.824357148	3.20E-09	5.04E-07	10.9010852
GOMF_ARYLSULFATASE_ACTIVITY	0.476178802	0.04577595	6.819891811	3.26E-09	5.08E-07	10.88353655
GOBP_REGULATION_OF_BONE_REMODELING	0.357014564	-0.003708792	6.815045031	3.32E-09	5.13E-07	10.86449078
GOMF_LYSOPHOSPHATIDIC_ACID_BINDING	0.636892732	-0.027960182	6.80599697	3.45E-09	5.27E-07	10.82894116
GOMF_LONG_CHAIN_FATTY_ACID_COA_LIGASE_ACTIVITY	0.41270722	-0.006066087	6.80073418	3.53E-09	5.30E-07	10.80826704
GOBP_POSITIVE_REGULATION_OF_VASCULAR_ASSOCIATED_SMOOTH_MUSCLE_CELL_MIGRATION	0.484128663	-0.026541178	6.799651635	3.54E-09	5.30E-07	10.80401472
GOBP_ACTIN_CYTOSKELETON_REORGANIZATION	0.329575859	-0.011216512	6.782802555	3.79E-09	5.59E-07	10.73784344
HP_OSTEOPETROSIS	0.445259665	0.016897879	6.781522788	3.81E-09	5.59E-07	10.73281845
HP_HYPOPLASIA_OF_THE_PONS	-0.354409949	-0.013045535	-6.743929475	4.45E-09	6.40E-07	10.58527461
GOBP_REGULATION_OF_PROTEIN_MATURATION	0.360326019	-0.018539595	6.736456615	4.59E-09	6.52E-07	10.55596107
GOMF_PHOSPHOLIPASE_BINDING	0.469689099	0.015261972	6.734656677	4.62E-09	6.52E-07	10.54890129
GOBP_MACROPHAGE_ACTIVATION	0.351693351	0.002744193	6.724261334	4.82E-09	6.69E-07	10.50813429
GOBP_POSITIVE_REGULATION_OF_EXOCYTOSIS	0.331711404	-0.020222665	6.723652285	4.83E-09	6.69E-07	10.50574612
GOBP_CAVEOLIN_MEDIATED_ENDOCYTOSIS	0.51445153	-0.018277037	6.715532329	4.99E-09	6.86E-07	10.47391
GOBP_REGULATION_OF_JNK_CASCADE	0.307928475	-0.002421528	6.696490923	5.40E-09	7.34E-07	10.3992787
GOMF_CLASS_I_DNA_APURINIC_OR_APYRIMIDINIC_SITE_ENDONUCLEASE_ACTIVITY	-0.602542682	-0.013674282	-6.687862998	5.59E-09	7.54E-07	10.36547384
GOBP_REGULATION_OF_OSTEOCLAST_DEVELOPMENT	0.513080047	-0.002025943	6.677315506	5.84E-09	7.80E-07	10.32415793
GOBP_REGULATION_OF_TISSUE_REMODELING	0.332845159	0.000710907	6.657059109	6.34E-09	8.22E-07	10.24484211
HP_POOR_GROSS_MOTOR_COORDINATION	-0.523444739	0.002276779	-6.65461852	6.41E-09	8.22E-07	10.23528855
GOBP_G2_DNA_DAMAGE_CHECKPOINT	0.405620954	0.025388172	6.654354897	6.41E-09	8.22E-07	10.23425665
HP_GINGIVAL_BLEEDING	0.397869241	0.003296042	6.652421911	6.46E-09	8.22E-07	10.22669056
GOBP_NEURON_PROJECTION_REGENERATION	0.357867773	0.013970442	6.649854944	6.53E-09	8.22E-07	10.21664353
GOMF_IGG_BINDING	0.568504304	-0.036693806	6.649738692	6.53E-09	8.22E-07	10.21618854
GOBP_ROUNDABOUT_SIGNALING_PATHWAY	0.618168946	-0.026513563	6.643555692	6.70E-09	8.36E-07	10.19199133
GOBP_GROWTH_HORMONE_RECEPTOR_SIGNALING_PATHWAY_VIA_JAK_STAT	0.515988396	-0.010378853	6.639954037	6.80E-09	8.41E-07	10.17789803
GOBP_REGULATION_OF_RECEPTOR_MEDIATED_ENDOCYTOSIS	0.326800103	-0.000849378	6.625273275	7.22E-09	8.78E-07	10.12046607
GOBP_REGULATION_OF_PH	0.340231054	-0.011167948	6.599596709	8.02E-09	9.37E-07	10.02007243
HP_POSTEXERTIONAL_MALAISE	0.563566063	-0.002934132	6.595897118	8.14E-09	9.42E-07	10.00561308
GOBP_BONE_RESORPTION	0.357717673	0.009671403	6.594488104	8.19E-09	9.42E-07	10.00010653
GOBP_NEGATIVE_REGULATION_OF_VASCULAR_ASSOCIATED_SMOOTH_MUSCLE_CELL_MIGRATION	0.561421561	0.023701681	6.59238769	8.26E-09	9.42E-07	9.991898322
GOMF_MRF_BINDING	0.890229868	0.037382337	6.590723746	8.31E-09	9.42E-07	9.985396137
GOBP_CELLULAR_RESPONSE_TO_EXTERNAL_STIMULUS	0.316858767	0.003303104	6.575221668	8.85E-09	9.89E-07	9.92483323
GOCC_FLOTILLIN_COMPLEX	0.646199948	0.022098464	6.569761839	9.05E-09	1.00E-06	9.903509266
GOBP_REGULATION_OF_MONONUCLEAR_CELL_MIGRATION	0.311979506	0.001914509	6.558013934	9.50E-09	1.04E-06	9.857637729
GOBP_CELLULAR_RESPONSE_TO_EXTRACELLULAR_STIMULUS	0.312776778	0.005729583	6.541048498	1.02E-08	1.10E-06	9.791420825
GOBP_UTP_BIOSYNTHETIC_PROCESS	-0.533327047	0.026896452	-6.538729384	1.03E-08	1.11E-06	9.782371742
HP_GASTROINTESTINAL_INFARCTIONS	0.579453125	-0.016195125	6.536443976	1.04E-08	1.11E-06	9.773454778
GOBP_GRANULOCYTE_MIGRATION	0.320285765	-0.003544882	6.529864457	1.06E-08	1.13E-06	9.747786838
GOBP_PYRIMIDINE_NUCLEOTIDE_METABOLIC_PROCESS	-0.403970066	-0.002173838	-6.499697057	1.20E-08	1.26E-06	9.630162274
GOBP_GRANULOCYTE_CHEMOTAXIS	0.324101094	0.009438206	6.499597504	1.20E-08	1.26E-06	9.629774286
HP_INCREASED_CUP_TO_DISC_RATIO	0.685543202	0.000804589	6.484242508	1.28E-08	1.32E-06	9.56994547
GOBP_NEGATIVE_REGULATION_OF_TRIGLYCERIDE_CATABOLIC_PROCESS	0.702058281	0.011946392	6.471870251	1.35E-08	1.36E-06	9.521759037
GOBP_REGULATION_OF_GLUCOSE_TRANSMEMBRANE_TRANSPORT	0.31513342	-0.005607873	6.471019128	1.35E-08	1.36E-06	9.518444836
GOMF_INSULIN_RECEPTOR_SUBSTRATE_BINDING	0.549250754	-0.00090189	6.470397119	1.36E-08	1.36E-06	9.516022839
GOBP_NEURON_NEURON_SYNAPTIC_TRANSMISSION	0.571041273	0.020920932	6.469646602	1.36E-08	1.36E-06	9.513100514
GOBP_REGULATION_OF_FATTY_ACID_BIOSYNTHETIC_PROCESS	0.343273184	0.007636477	6.463103149	1.40E-08	1.38E-06	9.487624871
GOBP_REGULATION_OF_NEUTROPHIL_ACTIVATION	0.652793482	-0.012038734	6.460273451	1.41E-08	1.39E-06	9.476609613
GOCC_SECRETORY_GRANULE_MEMBRANE	0.390812895	-0.001140982	6.453100418	1.45E-08	1.42E-06	9.448691316
GOBP_ASYMMETRIC_CELL_DIVISION	0.472886369	-0.047308751	6.450210577	1.47E-08	1.43E-06	9.437445497
GOBP_RETROGRADE_NEURONAL_DENSE_CORE_VESICLE_TRANSPORT	0.614158783	-0.003679246	6.443619328	1.51E-08	1.44E-06	9.411799506
GOBP_REGULATION_OF_RECEPTOR_LOCALIZATION_TO_SYNAPSE	0.424160674	-0.000341434	6.443021035	1.52E-08	1.44E-06	9.409471867
GOBP_PYRIMIDINE_RIBONUCLEOSIDE_TRIPHOSPHATE_METABOLIC_PROCESS	-0.511736099	-0.01107818	-6.439247058	1.54E-08	1.45E-06	9.394790349
GOBP_POSITIVE_REGULATION_OF_STRESS_ACTIVATED_PROTEIN_KINASE_SIGNALING_CASCADE	0.313003508	0.009501134	6.438758042	1.54E-08	1.45E-06	9.39288811
HP_ORTHOSTATIC_HYPOTENSION_DUE_TO_AUTONOMIC_DYSFUNCTION	0.512841104	-0.00512822	6.433843542	1.57E-08	1.47E-06	9.373772693
GOBP_POSITIVE_REGULATION_OF_ENDOCYTOSIS	0.324605874	0.007188341	6.427271779	1.62E-08	1.50E-06	9.348215922
GOCC_FICOLIN_1_RICH_GRANULE_MEMBRANE	0.464752326	-0.009259817	6.418287842	1.68E-08	1.55E-06	9.313287308
HP_PREDOMINANTLY_LOWER_LIMB_LYMPHEDEMA	-0.548576633	-0.005314686	-6.403067805	1.78E-08	1.61E-06	9.254136805
HP_ABNORMAL_VISUAL_FIXATION	0.465668111	-0.015101526	6.402999185	1.78E-08	1.61E-06	9.253870191
GOBP_N_TERMINAL_PROTEIN_AMINO_ACID_ACETYLATION	0.670121966	0.005711125	6.388704803	1.89E-08	1.69E-06	9.198344352
HP_PERSISTENCE_OF_PRIMARY_TEETH	0.446559882	0.001082561	6.385313781	1.92E-08	1.71E-06	9.185175981
GOCC_ACTIN_FILAMENT	0.34409022	-0.031278171	6.383170406	1.93E-08	1.71E-06	9.176853375
HP_HYPERLIPIDEMIA	0.303308806	-0.009934355	6.355979439	2.16E-08	1.89E-06	9.07132491
GOBP_REGULATION_OF_MULTI_ORGANISM_PROCESS	0.356621095	0.022545439	6.349575607	2.21E-08	1.92E-06	9.046485869
GOBP_NEGATIVE_REGULATION_OF_SMOOTH_MUSCLE_CELL_PROLIFERATION	0.343955989	0.006793099	6.349366733	2.22E-08	1.92E-06	9.045675785
GOBP_REGULATION_OF_LAMELLIPODIUM_ASSEMBLY	0.422838657	0.017080584	6.339873782	2.30E-08	1.98E-06	9.008865165
GOBP_REGULATION_OF_MEMBRANE_REPOLARIZATION_DURING_CARDIAC_MUSCLE_CELL_ACTION_POTENTIAL	0.689908688	0.049707348	6.33755188	2.32E-08	1.99E-06	8.999863428
HP_NONPROGRESSIVE_ENCEPHALOPATHY	0.673260234	-0.011691996	6.316568664	2.53E-08	2.14E-06	8.918547403
GOBP_POSITIVE_REGULATION_OF_LAMELLIPODIUM_ORGANIZATION	0.398333893	0.023080149	6.295203275	2.76E-08	2.29E-06	8.835812875
HP_ABNORMALITY_OF_THE_COMMON_COAGULATION_PATHWAY	0.342681292	-0.017945904	6.276059633	2.98E-08	2.46E-06	8.761736253
GOBP_PROTEIN_DEMETHYLATION	0.480372787	-0.000288744	6.268727789	3.07E-08	2.51E-06	8.733379383
GOBP_REGULATION_OF_GLUCOSE_IMPORT	0.328098393	0.007405583	6.268569247	3.07E-08	2.51E-06	8.732766286
GOBP_REGULATION_OF_NEUTROPHIL_DEGRANULATION	0.726073804	-0.029874737	6.246920217	3.35E-08	2.70E-06	8.649081548
GOCC_SECONDARY_LYSOSOME	0.543259235	-0.033135111	6.246424322	3.36E-08	2.70E-06	8.647165454
GOBP_POSITIVE_REGULATION_OF_TOLL_LIKE_RECEPTOR_SIGNALING_PATHWAY	0.484759609	-0.012865314	6.245637829	3.37E-08	2.70E-06	8.644126588
GOMF_COMPLEMENT_RECEPTOR_ACTIVITY	0.587841326	-0.041842037	6.238241714	3.47E-08	2.76E-06	8.615553797
GOBP_POSITIVE_REGULATION_OF_MEMBRANE_PROTEIN_ECTODOMAIN_PROTEOLYSIS	0.425137037	0.038491321	6.23301269	3.54E-08	2.79E-06	8.595357796
GOBP_POSITIVE_REGULATION_OF_CELL_GROWTH_INVOLVED_IN_CARDIAC_MUSCLE_CELL_DEVELOPMENT	-0.532360898	0.003514141	-6.231862246	3.56E-08	2.79E-06	8.590914992
HP_POROKERATOSIS	-0.654284725	-0.009335914	-6.212712479	3.85E-08	3.00E-06	8.516990961
GOBP_MULTINUCLEAR_OSTEOCLAST_DIFFERENTIATION	-0.592007164	-0.0194486	-6.198305293	4.08E-08	3.16E-06	8.461411
GOMF_LAMIN_BINDING	0.461968288	-0.022891936	6.190037982	4.21E-08	3.23E-06	8.429531617
GOBP_GLOMERULAR_EPITHELIAL_CELL_DIFFERENTIATION	0.404157351	0.022276222	6.18875741	4.24E-08	3.23E-06	8.424594564
GOMF_LOW_DENSITY_LIPOPROTEIN_PARTICLE_RECEPTOR_ACTIVITY	0.476912687	-0.016751547	6.186662553	4.27E-08	3.24E-06	8.416518699
GOBP_MEIOTIC_CYTOKINESIS	0.640777758	0.020259424	6.18213745	4.35E-08	3.29E-06	8.399076312
HP_GINGIVAL_FIBROMATOSIS	0.392066903	0.009493999	6.178854528	4.41E-08	3.31E-06	8.386423987
GOBP_POSITIVE_REGULATION_OF_VASCULAR_ENDOTHELIAL_GROWTH_FACTOR_RECEPTOR_SIGNALING_PATHWAY	0.521813196	-0.015064731	6.177505381	4.43E-08	3.31E-06	8.381224875
GOBP_NEGATIVE_REGULATION_OF_CELL_MATRIX_ADHESION	0.354093299	0.023732853	6.176474667	4.45E-08	3.31E-06	8.377253076
GOBP_RECEPTOR_INTERNALIZATION	0.318211161	-0.01320604	6.175246343	4.47E-08	3.31E-06	8.372520013
GOBP_NUCLEOTIDE_SALVAGE	-0.481843715	-0.007172349	-6.170723507	4.55E-08	3.36E-06	8.355094318
GOBP_BARBED_END_ACTIN_FILAMENT_CAPPING	0.456746348	0.008147923	6.168785795	4.59E-08	3.36E-06	8.347629624
GOBP_RECEPTOR_METABOLIC_PROCESS	0.306188487	-0.019697996	6.167863172	4.61E-08	3.36E-06	8.344075584
GOBP_CENTRAL_NERVOUS_SYSTEM_MYELIN_MAINTENANCE	0.711067737	0.002142252	6.160607675	4.74E-08	3.45E-06	8.316131281
GOBP_ACTIN_FILAMENT_BASED_TRANSPORT	0.413028785	0.000345326	6.156657535	4.82E-08	3.48E-06	8.300920904
GOBP_ASYMMETRIC_NEUROBLAST_DIVISION	0.577683871	0.026947795	6.151972052	4.91E-08	3.53E-06	8.282882185
GOBP_REGULATION_OF_TOLL_LIKE_RECEPTOR_SIGNALING_PATHWAY	0.386456516	0.003930749	6.137336473	5.21E-08	3.73E-06	8.226558724
HP_KNEE_DISLOCATION	-0.533506022	0.014236691	-6.125308937	5.47E-08	3.86E-06	8.1802975
GOBP_MAMMARY_GLAND_INVOLUTION	0.604988287	-0.03228274	6.123239157	5.51E-08	3.86E-06	8.172338889
GOBP_NEGATIVE_REGULATION_OF_HUMORAL_IMMUNE_RESPONSE	0.481909814	0.017046913	6.118022217	5.63E-08	3.92E-06	8.152282033
GOBP_NEUROBLAST_PROLIFERATION	0.336998528	-0.013499529	6.116559679	5.66E-08	3.92E-06	8.146660002
GOBP_PYRIMIDINE_NUCLEOSIDE_TRIPHOSPHATE_BIOSYNTHETIC_PROCESS	-0.475124551	0.021348446	-6.114599516	5.71E-08	3.93E-06	8.139125627
GOBP_ANGIOTENSIN_ACTIVATED_SIGNALING_PATHWAY	0.478744084	-0.014874671	6.109299524	5.83E-08	4.00E-06	8.118756902
HP_HIGH_FREQUENCY_HEARING_IMPAIRMENT	0.54449744	-0.018168824	6.106338408	5.90E-08	4.03E-06	8.107378839
HP_SPONTANEOUS_HEMATOMAS	0.476333232	-0.007185356	6.09981466	6.05E-08	4.09E-06	8.082316426
GOBP_BONE_CELL_DEVELOPMENT	0.425951739	-0.002467596	6.099356388	6.07E-08	4.09E-06	8.080556134
GOBP_REGULATION_OF_BARBED_END_ACTIN_FILAMENT_CAPPING	0.965129758	0.023201521	6.08503352	6.42E-08	4.31E-06	8.025557205
GOMF_FOLIC_ACID_BINDING	0.535796152	0.015293449	6.082013457	6.50E-08	4.34E-06	8.013964666
HP_UPPER_AIRWAY_OBSTRUCTION	0.443389672	-0.025298281	6.080640359	6.54E-08	4.35E-06	8.008694514
HP_EXOSTOSES	0.411956135	-0.005920301	6.077887358	6.61E-08	4.38E-06	7.998129035
GOBP_FREE_UBIQUITIN_CHAIN_POLYMERIZATION	0.622779772	-0.000714207	6.076010726	6.66E-08	4.39E-06	7.990927608
GOBP_PURINE_NUCLEOSIDE_BIOSYNTHETIC_PROCESS	-0.473523848	-0.020451927	-6.059993332	7.10E-08	4.62E-06	7.92948604
GOBP_REGULATION_OF_ENDOTHELIAL_CELL_DIFFERENTIATION	0.366683389	-0.012862	6.05289255	7.31E-08	4.73E-06	7.90226173
GOBP_NEGATIVE_REGULATION_OF_MUSCLE_HYPERTROPHY	0.400267279	0.001585331	6.046923592	7.48E-08	4.83E-06	7.879383406
GOBP_NEGATIVE_REGULATION_OF_TRIGLYCERIDE_METABOLIC_PROCESS	0.581055455	0.013533422	6.044699282	7.55E-08	4.85E-06	7.870859433
GOBP_CD4_POSITIVE_ALPHA_BETA_T_CELL_CYTOKINE_PRODUCTION	0.380876943	0.002902435	6.034094499	7.88E-08	5.04E-06	7.830231492
GOBP_POSITIVE_REGULATION_OF_REACTIVE_OXYGEN_SPECIES_METABOLIC_PROCESS	0.345147385	-0.012482108	6.03220313	7.94E-08	5.05E-06	7.822987495
GOBP_GUANOSINE_CONTAINING_COMPOUND_BIOSYNTHETIC_PROCESS	-0.505326502	0.021771572	-6.029936347	8.01E-08	5.08E-06	7.814306462
GOBP_REGULATION_OF_CELLULAR_EXTRAVASATION	0.362316403	-0.008925768	6.028770395	8.05E-08	5.08E-06	7.809841593
GOBP_POSITIVE_REGULATION_OF_TRANSCRIPTION_FROM_RNA_POLYMERASE_II_PROMOTER_IN_RESPONSE_TO_STRESS	0.402829045	-0.00226519	6.022374426	8.26E-08	5.19E-06	7.785353188
GOBP_NAD_BIOSYNTHESIS_VIA_NICOTINAMIDE_RIBOSIDE_SALVAGE_PATHWAY	0.513421822	0.028413325	6.012138036	8.60E-08	5.38E-06	7.746175582
HP_MULTIPLE_EXOSTOSES	0.527759862	-0.009897823	5.998776602	9.07E-08	5.66E-06	7.69506499
GOBP_NEGATIVE_REGULATION_OF_CELL_JUNCTION_ASSEMBLY	0.347890581	0.001440561	5.992913834	9.29E-08	5.74E-06	7.672648421
GOBP_GLYCOSYL_COMPOUND_BIOSYNTHETIC_PROCESS	-0.397064537	0.001620514	-5.991734035	9.33E-08	5.75E-06	7.668138135
GOBP_REGULATION_OF_KERATINOCYTE_MIGRATION	0.494560271	0.01407304	5.989175069	9.43E-08	5.78E-06	7.658356238
GOBP_LABYRINTHINE_LAYER_DEVELOPMENT	0.332955845	0.010089029	5.982305185	9.69E-08	5.89E-06	7.632101173
GOBP_RECEPTOR_RECYCLING	0.394640775	0.012878459	5.980554428	9.76E-08	5.91E-06	7.625411535
GOBP_PYRIMIDINE_NUCLEOSIDE_TRIPHOSPHATE_METABOLIC_PROCESS	-0.461163672	-0.011221906	-5.970499475	1.02E-07	6.13E-06	7.587002162
GOBP_ESTABLISHMENT_OF_MEIOTIC_SPINDLE_LOCALIZATION	0.630593192	-0.004226503	5.967121195	1.03E-07	6.19E-06	7.574101374
HP_BONE_PAIN	0.308176403	0.004482004	5.964113419	1.04E-07	6.24E-06	7.562617171
GOMF_PROTEIN_KINASE_A_BINDING	0.323832736	-0.012389955	5.959428517	1.06E-07	6.33E-06	7.544732659
HP_DECREASED_METHYLMALONYL_COA_MUTASE_ACTIVITY	-0.710693932	0.001759239	-5.954478659	1.08E-07	6.40E-06	7.525840984
GOBP_NEGATIVE_REGULATION_OF_ENDOCYTOSIS	0.339634592	-0.022786783	5.95436019	1.08E-07	6.40E-06	7.525388892
GOCC_ACTOMYOSIN	0.359434462	-0.019354726	5.949560864	1.10E-07	6.46E-06	7.507076078
HP_EEG_WITH_GENERALIZED_SLOW_ACTIVITY	0.456806647	0.027005385	5.949185649	1.11E-07	6.46E-06	7.505644546
HP_PATELLAR_SUBLUXATION	0.676408606	0.048268023	5.9414223	1.14E-07	6.63E-06	7.476031296
GOBP_POSITIVE_REGULATION_OF_GLUCOSE_IMPORT	0.358326353	-0.006697491	5.940707987	1.14E-07	6.63E-06	7.473307106
GOMF_CALCIUM_DEPENDENT_PROTEIN_SERINE_THREONINE_PHOSPHATASE_REGULATOR_ACTIVITY	0.795716567	-0.008624236	5.934187997	1.17E-07	6.76E-06	7.448446001
GOBP_REGULATION_OF_LAMELLIPODIUM_ORGANIZATION	0.368488214	-0.003019684	5.931398121	1.19E-07	6.81E-06	7.437810423
GOMF_SOLUTE_PROTON_ANTIPORTER_ACTIVITY	0.440977996	-0.010227721	5.920379	1.24E-07	6.97E-06	7.395817302
GOBP_REGULATION_OF_NEURONAL_SYNAPTIC_PLASTICITY	0.345862328	0.002445915	5.920339574	1.24E-07	6.97E-06	7.395667096
GOBP_STRIATED_MUSCLE_CELL_APOPTOTIC_PROCESS	0.344353599	-0.007682683	5.919685775	1.24E-07	6.97E-06	7.39317622
HP_EYELID_APRAXIA	0.540906658	-0.023199446	5.917489008	1.25E-07	6.98E-06	7.384807458
GOBP_HISTONE_H2A_PHOSPHORYLATION	0.719349836	-0.045479109	5.905943905	1.31E-07	7.24E-06	7.34084022
GOBP_REGULATION_OF_NEUROBLAST_PROLIFERATION	0.359862908	0.002490053	5.905537696	1.32E-07	7.24E-06	7.339293708
GOMF_SOLUTE_CATION_ANTIPORTER_ACTIVITY	0.376167444	-0.001831838	5.902255346	1.33E-07	7.31E-06	7.326798324
GOBP_HIPPO_SIGNALING	0.322504135	-0.011689331	5.894354934	1.38E-07	7.46E-06	7.296731012
GOBP_SPLEEN_DEVELOPMENT	0.34200601	0.001106737	5.886484848	1.42E-07	7.67E-06	7.266790821
GOBP_CELLULAR_RESPONSE_TO_INCREASED_OXYGEN_LEVELS	0.479977489	-0.006236269	5.877096415	1.47E-07	7.93E-06	7.231089745
HP_FUSION_OF_THE_CEREBELLAR_HEMISPHERES	-0.680179304	-0.034155962	-5.872019925	1.50E-07	8.06E-06	7.21179255
GOMF_PEPTIDOGLYCAN_IMMUNE_RECEPTOR_ACTIVITY	0.597203181	-7.86E-05	5.867910431	1.53E-07	8.14E-06	7.196174792
GOBP_NEGATIVE_REGULATION_OF_CHEMOKINE_PRODUCTION	0.371155978	0.026189625	5.867704386	1.53E-07	8.14E-06	7.195391823
GOMF_ARRESTIN_FAMILY_PROTEIN_BINDING	0.487651287	-0.030219918	5.865215116	1.54E-07	8.19E-06	7.185933258
GOMF_TOLL_LIKE_RECEPTOR_BINDING	0.551602546	0.025118034	5.834102191	1.75E-07	9.19E-06	7.06781355
GOBP_POSITIVE_REGULATION_OF_LYMPHOCYTE_MIGRATION	0.333919872	-0.011875097	5.831987824	1.76E-07	9.19E-06	7.059793241
GOCC_ACTIN_FILAMENT_BUNDLE	0.358846634	-0.025622706	5.831924066	1.76E-07	9.19E-06	7.059551406
GOCC_PSEUDOPODIUM	0.44301734	-0.004128484	5.831800258	1.76E-07	9.19E-06	7.0590818
GOBP_NEGATIVE_REGULATION_OF_RESPONSE_TO_OXIDATIVE_STRESS	0.403971538	-0.022635675	5.829303094	1.78E-07	9.25E-06	7.049610674
HP_GIANT_PLATELETS	0.565021948	-0.021012519	5.825034586	1.81E-07	9.38E-06	7.033424123
GOBP_REGULATION_OF_KILLING_OF_CELLS_OF_OTHER_ORGANISM	0.417475151	0.016918555	5.814500673	1.89E-07	9.69E-06	6.99349403
GOBP_TRANSCYTOSIS	0.437655748	-0.021519398	5.814234677	1.89E-07	9.69E-06	6.992486025
GOCC_TERTIARY_GRANULE	0.398197742	-0.010043032	5.806600061	1.95E-07	9.92E-06	6.963560259
GOBP_AMYLOID_BETA_CLEARANCE	0.374103209	0.000917995	5.805212453	1.96E-07	9.94E-06	6.958304187
GOBP_APOLIPOPROTEIN_A_I_MEDIATED_SIGNALING_PATHWAY	0.602300689	0.02639044	5.798460785	2.01E-07	1.02E-05	6.932735286
GOBP_RESPONSE_TO_GROWTH_HORMONE	0.337111006	-0.002101497	5.78991999	2.08E-07	1.05E-05	6.900403991
GOBP_GTP_BIOSYNTHETIC_PROCESS	-0.483702549	0.014660684	-5.775434429	2.20E-07	1.10E-05	6.845602436
GOBP_PYRIMIDINE_CONTAINING_COMPOUND_BIOSYNTHETIC_PROCESS	-0.383213992	0.004946504	-5.762676178	2.32E-07	1.15E-05	6.797371032
GOBP_NEGATIVE_REGULATION_OF_REGULATED_SECRETORY_PATHWAY	0.431937967	-0.014692002	5.751455056	2.42E-07	1.20E-05	6.754978244
GOBP_TOLL_LIKE_RECEPTOR_4_SIGNALING_PATHWAY	0.429699698	0.008314351	5.745350325	2.48E-07	1.22E-05	6.731925838
GOBP_NEUTRAL_LIPID_BIOSYNTHETIC_PROCESS	0.324215915	0.000304013	5.745020781	2.49E-07	1.22E-05	6.730681648
HP_ABNORMAL_HDL_CHOLESTEROL_CONCENTRATION	0.377570192	0.005830222	5.738406016	2.55E-07	1.24E-05	6.705712469
GOBP_NEGATIVE_REGULATION_OF_EXOCYTOSIS	0.392534322	-0.012664335	5.720800722	2.74E-07	1.32E-05	6.639301234
GOMF_GLUCOSIDASE_ACTIVITY	0.486490289	-0.006051624	5.711766295	2.83E-07	1.37E-05	6.605246635
GOBP_FOREBRAIN_RADIAL_GLIAL_CELL_DIFFERENTIATION	-0.587242065	-0.021922584	-5.699913439	2.97E-07	1.42E-05	6.56059446
HP_OPTIC_NERVE_COMPRESSION	0.515363331	-0.026723803	5.698658658	2.98E-07	1.43E-05	6.555869197
GOBP_REGULATION_OF_GRANULOCYTE_DIFFERENTIATION	0.425501454	0.002113568	5.696182024	3.01E-07	1.43E-05	6.546543652
GOBP_NEGATIVE_REGULATION_OF_RESPONSE_TO_CYTOKINE_STIMULUS	0.303417581	-0.001410421	5.692107696	3.06E-07	1.45E-05	6.531204993
HP_DISTAL_ARTHROGRYPOSIS	0.444065572	-0.011869808	5.688986527	3.10E-07	1.46E-05	6.519457112
HP_SCAPHOCEPHALY	0.357804832	-0.005207843	5.678670855	3.23E-07	1.51E-05	6.480644515
GOBP_POSITIVE_REGULATION_OF_CELL_CELL_ADHESION_MEDIATED_BY_INTEGRIN	-0.564164229	-0.002411483	-5.66168847	3.45E-07	1.61E-05	6.416798765
GOBP_HEMATOPOIETIC_STEM_CELL_HOMEOSTASIS	0.429784213	-0.010001996	5.661372405	3.46E-07	1.61E-05	6.415611103
GOBP_KERATINOCYTE_MIGRATION	0.452913336	0.030922982	5.658871063	3.49E-07	1.62E-05	6.406212729
HP_PROMINENT_EAR_HELIX	0.542528282	0.019369732	5.654756494	3.55E-07	1.64E-05	6.390755908
GOBP_REGULATION_OF_SYNAPTIC_VESICLE_CLUSTERING	0.521915685	-0.005392364	5.651458841	3.59E-07	1.65E-05	6.378370606
GOBP_POSITIVE_REGULATION_OF_CELLULAR_EXTRAVASATION	0.400912387	0.017983894	5.650802598	3.60E-07	1.65E-05	6.375906176
HP_ARTERIAL_THROMBOSIS	0.380283696	-0.00248658	5.649275783	3.62E-07	1.66E-05	6.370172805
GOBP_PLATELET_DEGRANULATION	0.324398922	-0.004859563	5.640304887	3.75E-07	1.71E-05	6.336496433
HP_MENORRHAGIA	0.434347217	-0.005143311	5.638440165	3.78E-07	1.72E-05	6.329498582
GOMF_NUCLEOBASE_CONTAINING_COMPOUND_KINASE_ACTIVITY	-0.36451593	-0.008812068	-5.633424714	3.86E-07	1.75E-05	6.310680632
GOBP_MONOCYTE_ACTIVATION	0.477335798	0.038709419	5.628084801	3.94E-07	1.78E-05	6.290651459
HP_VENTRICULAR_SEPTAL_HYPERTROPHY	0.480798677	-0.026856621	5.620608432	4.06E-07	1.82E-05	6.262619485
GOBP_REGULATION_OF_GOLGI_ORGANIZATION	0.477928674	-0.021552607	5.619597594	4.07E-07	1.82E-05	6.258830398
HP_DECREASED_PROPORTION_OF_CD3_POSITIVE_T_CELLS	-0.538263432	-0.006021333	-5.617609074	4.10E-07	1.83E-05	6.251377179
GOBP_NEGATIVE_REGULATION_OF_TOLL_LIKE_RECEPTOR_SIGNALING_PATHWAY	0.366885085	-0.00194573	5.617591991	4.10E-07	1.83E-05	6.251313156
GOBP_PARALLEL_ACTIN_FILAMENT_BUNDLE_ASSEMBLY	0.525243582	-0.020304903	5.614523238	4.15E-07	1.84E-05	6.239812847
GOBP_REGULATION_OF_TAU_PROTEIN_KINASE_ACTIVITY	0.425109644	0.01874807	5.614359029	4.16E-07	1.84E-05	6.239197524
GOBP_PYRIMIDINE_NUCLEOSIDE_MONOPHOSPHATE_BIOSYNTHETIC_PROCESS	-0.504388271	-0.022107841	-5.614171312	4.16E-07	1.84E-05	6.238494121
GOBP_MICROGLIA_DIFFERENTIATION	0.612044235	0.025771641	5.613333361	4.17E-07	1.84E-05	6.235354292
HP_SACCADIC_OSCILLATION	0.513356334	-0.043084852	5.607582902	4.27E-07	1.86E-05	6.213811411
GOBP_NEUROTRANSMITTER_RECEPTOR_INTERNALIZATION	0.376167276	0.018792135	5.606617201	4.29E-07	1.86E-05	6.210194352
GOBP_PROTEIN_O_LINKED_MANNOSYLATION	-0.534630081	-0.004377235	-5.605264283	4.31E-07	1.87E-05	6.205127311
HP_ANAL_FISSURE	0.574465812	0.048666526	5.59257768	4.53E-07	1.95E-05	6.157632792
GOBP_CELLULAR_RESPONSE_TO_BACTERIAL_LIPOPROTEIN	0.623987919	-0.00969154	5.591622144	4.54E-07	1.95E-05	6.154057063
HP_TYPE_II_LISSENCEPHALY	-0.495472303	0.019327354	-5.589726005	4.58E-07	1.96E-05	6.146962094
GOBP_MALE_MATING_BEHAVIOR	0.480421975	0.021650597	5.588982825	4.59E-07	1.96E-05	6.144181491
HP_EPISTAXIS	0.320015283	-0.009981578	5.583028888	4.70E-07	1.99E-05	6.121909425
HP_INTESTINAL_BLEEDING	0.568980579	-0.024267456	5.576453609	4.82E-07	2.04E-05	6.097322542
GOBP_RESPONSE_TO_BACTERIAL_LIPOPROTEIN	0.557854426	-0.016242461	5.575230108	4.85E-07	2.04E-05	6.092748613
GOCC_F_ACTIN_CAPPING_PROTEIN_COMPLEX	0.569121904	0.006659329	5.574147277	4.87E-07	2.04E-05	6.088700854
HP_MACULAR_THICKENING	-0.379869147	0.010584375	-5.570875868	4.93E-07	2.05E-05	6.076473551
GOBP_POSITIVE_REGULATION_OF_SIGNALING_RECEPTOR_ACTIVITY	0.320074531	0.014884462	5.568411858	4.98E-07	2.07E-05	6.067265633
HP_ACNE	0.308272798	-0.009272405	5.566905877	5.01E-07	2.08E-05	6.061638529
GOBP_RESPONSE_TO_INTERLEUKIN_9	0.49844406	-0.028199004	5.564617987	5.05E-07	2.09E-05	6.053090825
GOBP_POSITIVE_REGULATION_OF_NEURON_PROJECTION_REGENERATION	0.514157071	-0.006349013	5.563040247	5.08E-07	2.10E-05	6.047196995
HP_DYSTROPHIC_TOENAIL	0.402562148	-0.004064336	5.559923425	5.14E-07	2.11E-05	6.035555441
GOBP_REGULATION_OF_SEQUESTERING_OF_TRIGLYCERIDE	0.507907217	-0.052527488	5.549972572	5.35E-07	2.19E-05	5.99840344
GOBP_POSITIVE_REGULATION_OF_TRANSCRIPTION_OF_NOTCH_RECEPTOR_TARGET	0.39971572	0.004019923	5.547933597	5.39E-07	2.20E-05	5.990793682
GOBP_NEGATIVE_REGULATION_OF_ANOIKIS	0.411469303	0.00453002	5.545230852	5.45E-07	2.21E-05	5.980708134
GOBP_MUSCLE_CELL_APOPTOTIC_PROCESS	0.301237187	-0.009018582	5.544814992	5.46E-07	2.21E-05	5.979156467
GOBP_NAD_BIOSYNTHETIC_PROCESS	0.377608455	0.017143098	5.537212912	5.62E-07	2.27E-05	5.950798534
GOBP_MEMBRANE_TO_MEMBRANE_DOCKING	0.621897123	-0.040780126	5.536991182	5.63E-07	2.27E-05	5.949971621
GOMF_LIPOPROTEIN_PARTICLE_RECEPTOR_ACTIVITY	0.419424391	-0.011425065	5.534903399	5.67E-07	2.28E-05	5.942186087
HP_AMEGAKARYOCYTIC_THROMBOCYTOPENIA	0.590384842	-0.020532017	5.5321653	5.73E-07	2.29E-05	5.931977019
GOBP_PYRIMIDINE_RIBONUCLEOTIDE_METABOLIC_PROCESS	-0.388110555	-0.008784799	-5.529039593	5.80E-07	2.30E-05	5.920324916
GOBP_RESPONSE_TO_COLD	0.300846526	0.000644283	5.527793759	5.83E-07	2.30E-05	5.915681303
HP_ERYSIPELAS	0.461945027	0.002210754	5.527656108	5.84E-07	2.30E-05	5.915168256
HP_ABNORMALITY_OF_THE_PERITONEUM	0.39120897	-0.000771175	5.527442079	5.84E-07	2.30E-05	5.914370549
GOBP_REGULATION_OF_VASCULOGENESIS	0.392610772	0.001627881	5.527031155	5.85E-07	2.30E-05	5.912839022
GOBP_POSTSYNAPTIC_NEUROTRANSMITTER_RECEPTOR_INTERNALIZATION	0.40385732	0.024568825	5.525164276	5.89E-07	2.31E-05	5.905881603
GOBP_PROTEIN_NITROSYLATION	0.408233282	0.023325784	5.524820348	5.90E-07	2.31E-05	5.904599957
GOBP_POSITIVE_REGULATION_OF_FATTY_ACID_BIOSYNTHETIC_PROCESS	0.354597775	-0.002451738	5.519804285	6.02E-07	2.33E-05	5.885910788
GOCC_SPECIFIC_GRANULE_LUMEN	0.419464208	-0.008805049	5.510232202	6.25E-07	2.42E-05	5.850263149
GOBP_POSITIVE_REGULATION_OF_LAMELLIPODIUM_ASSEMBLY	0.417715282	0.017663137	5.505691757	6.36E-07	2.45E-05	5.833361624
GOBP_REGULATION_OF_SYSTEMIC_ARTERIAL_BLOOD_PRESSURE_BY_CIRCULATORY_RENIN_ANGIOTENSIN	0.456256902	0.017978089	5.503938471	6.40E-07	2.45E-05	5.826836453
GOMF_VINCULIN_BINDING	0.461986821	-0.017939274	5.503880639	6.40E-07	2.45E-05	5.82662123
HP_JOINT_HEMORRHAGE	0.462728474	0.008349713	5.501821165	6.45E-07	2.45E-05	5.818957494
GOBP_NEGATIVE_REGULATION_OF_OSTEOCLAST_DEVELOPMENT	0.564539987	0.005406587	5.501152421	6.47E-07	2.45E-05	5.816469176
GOBP_REGULATION_OF_ANGIOTENSIN_LEVELS_IN_BLOOD	0.486633361	0.01094748	5.497042184	6.58E-07	2.48E-05	5.801177833
HP_INTRAVENTRICULAR_HEMORRHAGE	0.552953894	0.04429943	5.494528217	6.64E-07	2.49E-05	5.791827113
GOBP_SYNAPTIC_VESICLE_BUDDING_FROM_PRESYNAPTIC_ENDOCYTIC_ZONE_MEMBRANE	0.510280344	-0.016203552	5.492810067	6.69E-07	2.50E-05	5.785437314
GOBP_REGULATION_OF_DOPAMINE_RECEPTOR_SIGNALING_PATHWAY	0.422500872	-0.001735699	5.481816124	6.98E-07	2.60E-05	5.744567802
GOBP_POSITIVE_REGULATION_OF_OXIDATIVE_STRESS_INDUCED_NEURON_DEATH	0.660228677	-0.007609965	5.479111346	7.05E-07	2.62E-05	5.734517407
GOMF_DNA_APURINIC_OR_APYRIMIDINIC_SITE_ENDONUCLEASE_ACTIVITY	-0.474326946	0.008550324	-5.474304177	7.18E-07	2.67E-05	5.716659363
GOBP_POSITIVE_REGULATION_OF_GLUCOSE_TRANSMEMBRANE_TRANSPORT	0.338677231	-0.004901158	5.470466674	7.29E-07	2.70E-05	5.702407563
GOBP_REGULATION_OF_GRANULOCYTE_CHEMOTAXIS	0.30108682	-0.020360883	5.468699782	7.34E-07	2.71E-05	5.695846854
HP_IRON_DEFICIENCY_ANEMIA	0.3557726	0.030929871	5.459490226	7.61E-07	2.81E-05	5.661662941
GOBP_UBIQUITIN_RECYCLING	0.453708242	0.01030692	5.452370652	7.82E-07	2.86E-05	5.635250917
GOBP_REGULATION_OF_GROWTH_HORMONE_RECEPTOR_SIGNALING_PATHWAY	0.541919914	-0.01128616	5.452318145	7.83E-07	2.86E-05	5.635056174
GOCC_WNT_SIGNALOSOME	0.433632823	0.032634849	5.450103774	7.89E-07	2.87E-05	5.626843939
GOBP_NEGATIVE_REGULATION_OF_CELL_SUBSTRATE_ADHESION	0.304147662	0.004569265	5.446648256	8.00E-07	2.90E-05	5.614031201
GOBP_EXTRACELLULAR_MATRIX_CONSTITUENT_SECRETION	0.488811163	-0.011204247	5.446614537	8.00E-07	2.90E-05	5.61390619
HP_RENAL_AMYLOIDOSIS	0.561218849	0.00098834	5.439297253	8.23E-07	2.98E-05	5.586784238
GOBP_DENDRITIC_CELL_DIFFERENTIATION	0.343904373	0.002296829	5.430124012	8.53E-07	3.05E-05	5.552801937
GOBP_NEGATIVE_REGULATION_OF_LIPID_LOCALIZATION	0.307715062	-0.002357098	5.427441237	8.62E-07	3.07E-05	5.542867569
GOBP_RIBONUCLEOSIDE_MONOPHOSPHATE_BIOSYNTHETIC_PROCESS	-0.421958999	-0.005725116	-5.422436878	8.79E-07	3.12E-05	5.524341157
GOBP_REGULATION_OF_PINOCYTOSIS	0.456955394	0.024939006	5.419062169	8.90E-07	3.15E-05	5.511851359
HP_PULMONARY_EMBOLISM	0.339877815	0.008080047	5.418721752	8.92E-07	3.15E-05	5.510591635
GOMF_MAP_KINASE_SCAFFOLD_ACTIVITY	0.487039028	0.007575529	5.415894326	9.01E-07	3.17E-05	5.500129782
GOCC_PHAGOLYSOSOME	0.622040457	-0.020857389	5.41435596	9.07E-07	3.19E-05	5.494438471
GOBP_REGULATION_OF_PLASMA_MEMBRANE_ORGANIZATION	0.435629342	-0.027787497	5.412002153	9.15E-07	3.21E-05	5.485731528
HP_MENINGOENCEPHALOCELE	-0.702075006	-0.060434604	-5.408174275	9.29E-07	3.25E-05	5.471574864
GOBP_NEGATIVE_REGULATION_OF_LIPOPOLYSACCHARIDE_MEDIATED_SIGNALING_PATHWAY	0.40768114	-0.00791508	5.403748674	9.45E-07	3.29E-05	5.455212267
HP_AORTIC_VALVE_CALCIFICATION	0.465638263	-0.008174624	5.402476529	9.50E-07	3.29E-05	5.450509737
GOBP_POSITIVE_REGULATION_OF_INTERLEUKIN_8_PRODUCTION	0.356196032	0.005293039	5.402417293	9.50E-07	3.29E-05	5.450290778
HP_CARDIAC_VALVE_CALCIFICATION	0.410126513	-0.01628688	5.395254381	9.76E-07	3.37E-05	5.423820626
GOBP_LIVER_MORPHOGENESIS	0.362343848	-0.027906908	5.391064652	9.92E-07	3.42E-05	5.408343783
GOBP_NEGATIVE_REGULATION_OF_CELL_VOLUME	0.579237264	0.013298376	5.390720392	9.94E-07	3.42E-05	5.407072288
GOBP_SYNAPTIC_VESICLE_PRIMING	0.400614036	-0.018094446	5.388638027	1.00E-06	3.44E-05	5.399381893
GOBP_LABYRINTHINE_LAYER_MORPHOGENESIS	0.37604849	0.012403722	5.38610242	1.01E-06	3.46E-05	5.390019131
GOBP_SYNAPTIC_VESICLE_LOCALIZATION	0.338370359	0.011886156	5.382398773	1.03E-06	3.50E-05	5.376346336
GOBP_POSITIVE_REGULATION_OF_TRANSCRIPTION_FROM_RNA_POLYMERASE_II_PROMOTER_IN_RESPONSE_TO_ENDOPLASMIC_RETICULUM_STRESS	0.444058034	0.005601713	5.381670979	1.03E-06	3.50E-05	5.373659943
GOMF_SELENOCYSTEINE_INSERTION_SEQUENCE_BINDING	-0.647552013	0.004490325	-5.374256068	1.06E-06	3.59E-05	5.346298239
GOBP_REGULATION_OF_CLATHRIN_DEPENDENT_ENDOCYTOSIS	0.346817617	-0.013890163	5.372800279	1.07E-06	3.61E-05	5.340927909
GOBP_POSITIVE_REGULATION_OF_T_HELPER_2_CELL_DIFFERENTIATION	0.513293662	-0.018053509	5.36511906	1.10E-06	3.70E-05	5.312601389
GOMF_CATION_CATION_ANTIPORTER_ACTIVITY	0.361139158	-0.00343195	5.351995947	1.15E-06	3.86E-05	5.264241952
GOBP_PLATELET_ACTIVATING_FACTOR_METABOLIC_PROCESS	0.488021566	-0.014623657	5.343034097	1.19E-06	3.99E-05	5.231242886
GOBP_DETECTION_OF_MOLECULE_OF_BACTERIAL_ORIGIN	0.503361722	0.020836256	5.335942304	1.23E-06	4.09E-05	5.205144656
GOMF_CALCIUM_INDEPENDENT_PHOSPHOLIPASE_A2_ACTIVITY	0.470406589	-0.013885931	5.335130084	1.23E-06	4.09E-05	5.202156486
HP_TYPE_I_DIABETES_MELLITUS	0.309635648	0.004513951	5.334971769	1.23E-06	4.09E-05	5.201574062
HP_SEVERE_HEARING_IMPAIRMENT	0.478994681	0.010707899	5.332686451	1.24E-06	4.12E-05	5.193167363
GOBP_POSITIVE_REGULATION_OF_NITRIC_OXIDE_SYNTHASE_BIOSYNTHETIC_PROCESS	0.422698572	0.008413872	5.328976272	1.26E-06	4.16E-05	5.179522159
GOMF_GLUCOSE_BINDING	0.452112801	0.024493123	5.326098833	1.28E-06	4.19E-05	5.168942099
GOBP_PURINE_NUCLEOBASE_BIOSYNTHETIC_PROCESS	-0.668995644	-0.022597938	-5.323422469	1.29E-06	4.19E-05	5.159103345
GOBP_MITOTIC_G2_M_TRANSITION_CHECKPOINT	0.344189874	-0.020809795	5.321092016	1.30E-06	4.22E-05	5.150537763
GOBP_POSITIVE_REGULATION_OF_CHEMOKINE_PRODUCTION	0.328827094	-0.000739726	5.311773317	1.35E-06	4.36E-05	5.116301349
GOBP_REGULATION_OF_ACTIN_CYTOSKELETON_REORGANIZATION	0.301564059	0.000852011	5.310661455	1.35E-06	4.37E-05	5.112217976
GOMF_G_PROTEIN_ALPHA_SUBUNIT_BINDING	0.360645325	0.005355621	5.308171716	1.37E-06	4.40E-05	5.103075471
GOBP_POSITIVE_REGULATION_OF_LONG_TERM_NEURONAL_SYNAPTIC_PLASTICITY	0.585637706	-0.024271659	5.304372782	1.39E-06	4.45E-05	5.08912871
GOMF_DEOXYRIBONUCLEASE_ACTIVITY	-0.35921211	-0.008188641	-5.301888684	1.40E-06	4.48E-05	5.080011108
HP_ABNORMAL_THALAMIC_SIZE	-0.588521555	0.010803214	-5.298035032	1.42E-06	4.53E-05	5.06587
GOCC_PLATELET_ALPHA_GRANULE	0.337987267	0.002243793	5.295094781	1.44E-06	4.57E-05	5.055083341
GOBP_REGULATION_OF_ACTIN_NUCLEATION	0.342811393	-0.013628168	5.29418151	1.44E-06	4.57E-05	5.051733372
GOMF_GLUCOCORTICOID_RECEPTOR_BINDING	0.440130024	-0.014183825	5.292083248	1.45E-06	4.59E-05	5.044037591
GOCC_LAMELLIPODIUM_MEMBRANE	0.359272462	0.009071538	5.291770507	1.46E-06	4.59E-05	5.042890653
GOMF_TAU_PROTEIN_KINASE_ACTIVITY	0.383519874	-0.000706998	5.291240205	1.46E-06	4.59E-05	5.040945903
GOBP_KERATAN_SULFATE_METABOLIC_PROCESS	0.310631119	-0.004363937	5.286775777	1.48E-06	4.65E-05	5.024576733
GOMF_DNA_N_GLYCOSYLASE_ACTIVITY	-0.446662975	-0.004359844	-5.281894756	1.51E-06	4.70E-05	5.006686275
HP_HYPERURICOSURIA	-0.500815084	0.012782284	-5.27978357	1.52E-06	4.73E-05	4.998950128
GOBP_PROTEIN_HETEROOLIGOMERIZATION	-0.365250378	0.010536967	-5.27690916	1.54E-06	4.77E-05	4.988419203
GOBP_POSITIVE_REGULATION_OF_MULTI_ORGANISM_PROCESS	0.388062377	0.024272939	5.272250087	1.57E-06	4.83E-05	4.971354624
GOBP_CHOLINE_TRANSPORT	0.508561231	-0.013516014	5.26344234	1.62E-06	4.96E-05	4.939111093
GOBP_NEGATIVE_REGULATION_OF_PLATELET_AGGREGATION	0.501509658	-0.018565016	5.262883406	1.63E-06	4.96E-05	4.937065658
GOBP_REGULATION_OF_SYNAPTIC_VESICLE_TRANSPORT	0.627305766	-0.01341433	5.260224053	1.64E-06	4.99E-05	4.927334849
GOBP_NEGATIVE_REGULATION_OF_COMPLEMENT_ACTIVATION	0.491893918	-0.024572451	5.259397949	1.65E-06	4.99E-05	4.924312455
GOBP_RESPONSE_TO_MUSCLE_STRETCH	0.387522102	0.000407111	5.257105109	1.66E-06	5.03E-05	4.915924832
GOBP_MEMBRANE_FISSION	0.45586036	-0.000889286	5.25405699	1.68E-06	5.07E-05	4.904776503
GOBP_PROTEIN_MANNOSYLATION	-0.462506886	-0.010764092	-5.248743493	1.72E-06	5.14E-05	4.885348809
GOBP_NEGATIVE_REGULATION_OF_HOMOTYPIC_CELL_CELL_ADHESION	0.481802344	-0.03404376	5.248659561	1.72E-06	5.14E-05	4.885041991
GOBP_RESPONSE_TO_LIPOTEICHOIC_ACID	0.492057572	0.007520686	5.233306233	1.82E-06	5.44E-05	4.828950071
GOBP_FOLIC_ACID_TRANSPORT	0.482674639	0.036560571	5.230060501	1.85E-06	5.49E-05	4.817100495
HP_PERIODIC_HYPOKALEMIC_PARESIS	0.507468745	0.004263569	5.227592275	1.86E-06	5.53E-05	4.808091426
HP_ABNORMAL_PLATELET_VOLUME	0.454779016	-0.007666252	5.21480893	1.96E-06	5.76E-05	4.761459291
HP_OPSOCLONUS	0.563269536	-0.033551372	5.214171912	1.96E-06	5.76E-05	4.759136726
HP_OCCIPITAL_ENCEPHALOCELE	-0.350549679	0.004400418	-5.213548511	1.97E-06	5.77E-05	4.756863921
GOBP_POSTSYNAPTIC_MODULATION_OF_CHEMICAL_SYNAPTIC_TRANSMISSION	0.433109521	0.0340602	5.212921479	1.97E-06	5.77E-05	4.754577985
GOBP_NEGATIVE_REGULATION_OF_TYPE_2_IMMUNE_RESPONSE	0.421344772	0.002104472	5.209282217	2.00E-06	5.83E-05	4.741312727
GOBP_SEQUESTERING_OF_TRIGLYCERIDE	0.411761496	-0.014563916	5.207515593	2.01E-06	5.86E-05	4.734874658
GOBP_POSITIVE_REGULATION_OF_PHAGOCYTOSIS_ENGULFMENT	0.481238738	-0.029429918	5.202208465	2.05E-06	5.96E-05	4.715539318
GOBP_POSITIVE_REGULATION_OF_PROTEIN_MATURATION	0.373777299	-0.011538568	5.20068287	2.06E-06	5.99E-05	4.70998263
GOBP_REGULATION_OF_MEMBRANE_INVAGINATION	0.40752552	0.007103396	5.19972714	2.07E-06	6.00E-05	4.7065019
GOBP_COBALAMIN_METABOLIC_PROCESS	-0.338370167	0.034591045	-5.198542973	2.08E-06	6.01E-05	4.702189574
GOMF_PROTON_TRANSPORTING_ATP_SYNTHASE_ACTIVITY_ROTATIONAL_MECHANISM	0.741745154	0.01532052	5.196145475	2.10E-06	6.05E-05	4.693459936
GOMF_CHROMO_SHADOW_DOMAIN_BINDING	0.509935926	-0.013519408	5.195758501	2.10E-06	6.05E-05	4.692051058
GOCC_SPECIFIC_GRANULE	0.397097989	0.000614653	5.194922248	2.11E-06	6.06E-05	4.689006617
GOBP_AMYLOID_FIBRIL_FORMATION	0.316017098	-0.024969109	5.180405245	2.23E-06	6.38E-05	4.636188154
GOBP_ALANINE_TRANSPORT	0.410387643	-0.023299608	5.178388403	2.25E-06	6.41E-05	4.628854874
GOBP_NEGATIVE_REGULATION_OF_RECEPTOR_MEDIATED_ENDOCYTOSIS	0.348671466	-0.015701399	5.17359792	2.29E-06	6.51E-05	4.611441261
GOBP_DISACCHARIDE_METABOLIC_PROCESS	0.446552544	-0.033058411	5.171436352	2.31E-06	6.55E-05	4.603586025
GOMF_DNA_METHYLTRANSFERASE_ACTIVITY	-0.541777426	-0.048236471	-5.171139562	2.31E-06	6.55E-05	4.602507583
GOBP_REGULATION_OF_PLATELET_DERIVED_GROWTH_FACTOR_RECEPTOR_BETA_SIGNALING_PATHWAY	0.442330266	0.007576459	5.170679424	2.32E-06	6.55E-05	4.600835633
HP_PERIPHERAL_VISUAL_FIELD_LOSS	0.365283745	0.000433218	5.16648703	2.35E-06	6.64E-05	4.58560504
GOBP_REGULATION_OF_CELL_CELL_ADHESION_MEDIATED_BY_INTEGRIN	-0.473839328	-0.001751381	-5.15618751	2.45E-06	6.88E-05	4.548209379
GOBP_PURINE_DEOXYRIBONUCLEOSIDE_MONOPHOSPHATE_METABOLIC_PROCESS	-0.535857608	-0.01322443	-5.153016054	2.48E-06	6.92E-05	4.536700596
GOBP_STRIATED_MUSCLE_ATROPHY	0.443931045	-0.041646739	5.15270851	2.48E-06	6.92E-05	4.535584718
GOMF_CYTOSKELETAL_ANCHOR_ACTIVITY	0.359573751	-0.007950057	5.152487233	2.48E-06	6.92E-05	4.534781862
GOBP_REGULATION_OF_DENDRITIC_CELL_DIFFERENTIATION	0.523663064	0.022623242	5.152267223	2.48E-06	6.92E-05	4.533983617
HP_HEMATEMESIS	0.408861987	-0.0125764	5.150700193	2.50E-06	6.94E-05	4.5282985
GOBP_POSITIVE_REGULATION_OF_FERTILIZATION	0.722405822	0.027946783	5.150686826	2.50E-06	6.94E-05	4.528250009
HP_ABNORMAL_MUSCLE_FIBER_ALPHA_DYSTROGLYCAN	-0.588997879	0.000665073	-5.150029284	2.51E-06	6.94E-05	4.525864691
GOBP_POSITIVE_REGULATION_OF_LONG_TERM_SYNAPTIC_POTENTIATION	0.348141895	0.012049486	5.149092575	2.51E-06	6.95E-05	4.522466876
GOCC_EARLY_PHAGOSOME	0.505623853	0.005520313	5.141136709	2.59E-06	7.13E-05	4.493618109
HP_PERIODIC_PARALYSIS	0.471027921	-0.002762202	5.138404152	2.62E-06	7.18E-05	4.483713853
GOBP_EXOCYST_LOCALIZATION	0.740359591	-0.0248079	5.137541656	2.63E-06	7.19E-05	4.480588156
GOBP_ODONTOBLAST_DIFFERENTIATION	0.565152013	0.013112213	5.136771872	2.63E-06	7.19E-05	4.477798634
GOBP_BRANCHING_INVOLVED_IN_LABYRINTHINE_LAYER_MORPHOGENESIS	0.433970301	-0.017288935	5.133626941	2.67E-06	7.26E-05	4.466403927
HP_ABNORMAL_PERISTALSIS	0.394684907	-0.00141192	5.132194362	2.68E-06	7.28E-05	4.46121437
HP_SPONTANEOUS_RECURRENT_EPISTAXIS	0.525879479	-0.023565138	5.129617416	2.71E-06	7.34E-05	4.451880836
GOBP_REGULATION_OF_RECEPTOR_RECYCLING	0.378646951	0.01876728	5.12389686	2.77E-06	7.46E-05	4.431168328
HP_HIGH_FREQUENCY_SENSORINEURAL_HEARING_IMPAIRMENT	0.533388125	0.034676371	5.123457975	2.77E-06	7.46E-05	4.42957965
GOBP_LONG_CHAIN_FATTY_ACYL_COA_METABOLIC_PROCESS	0.375164585	0.00592832	5.123143578	2.77E-06	7.46E-05	4.428441626
GOBP_ACTIN_FILAMENT_NETWORK_FORMATION	0.442562301	0.002018993	5.119873826	2.81E-06	7.53E-05	4.416607849
HP_ANGIOEDEMA	0.441552053	0.038182972	5.119689565	2.81E-06	7.53E-05	4.415941072
GOBP_FRUCTOSE_2_6_BISPHOSPHATE_METABOLIC_PROCESS	0.635346738	-0.001181374	5.11849889	2.82E-06	7.53E-05	4.411632669
GOMF_FRUCTOSE_2_6_BISPHOSPHATE_2_PHOSPHATASE_ACTIVITY	0.635346738	-0.001181374	5.11849889	2.82E-06	7.53E-05	4.411632669
GOBP_NEUROTRANSMITTER_RECEPTOR_TRANSPORT	0.306177934	0.017363154	5.111152062	2.90E-06	7.72E-05	4.385057805
GOBP_ESTABLISHMENT_OF_LYMPHOCYTE_POLARITY	0.424714261	-0.000368997	5.105282634	2.97E-06	7.84E-05	4.363838495
GOBP_INTERKINETIC_NUCLEAR_MIGRATION	0.566983474	0.040462734	5.100134485	3.03E-06	7.95E-05	4.345235216
GOMF_UREA_TRANSMEMBRANE_TRANSPORTER_ACTIVITY	0.508802545	0.033270537	5.100033783	3.03E-06	7.95E-05	4.3448714
GOBP_DNA_STRAND_ELONGATION_INVOLVED_IN_DNA_REPLICATION	-0.499138916	0.001117777	-5.097951594	3.05E-06	7.99E-05	4.33734954
GOBP_INTERLEUKIN_8_PRODUCTION	0.324125656	-0.008231331	5.096030202	3.08E-06	8.02E-05	4.330409708
GOBP_RESPONSE_TO_DIACYL_BACTERIAL_LIPOPEPTIDE	0.675759615	0.024120643	5.091883123	3.12E-06	8.12E-05	4.315434734
GOMF_PHOSPHATIDYLCHOLINE_FLIPPASE_ACTIVITY	-0.541491546	0.006084841	-5.089803848	3.15E-06	8.17E-05	4.307928476
GOCC_INTERCALATED_DISC	0.344182126	-0.002788761	5.08262498	3.24E-06	8.36E-05	4.282022493
GOBP_INOSITOL_TRISPHOSPHATE_BIOSYNTHETIC_PROCESS	0.493705386	-0.032619174	5.080625888	3.26E-06	8.41E-05	4.274811244
HP_APLASIA_CUTIS_CONGENITA	0.341341715	0.017915285	5.0694127	3.40E-06	8.73E-05	4.234384702
GOBP_CELLULAR_RESPONSE_TO_INSULIN_LIKE_GROWTH_FACTOR_STIMULUS	0.508318306	0.003328818	5.06556856	3.45E-06	8.82E-05	4.220534317
GOBP_ESTABLISHMENT_OR_MAINTENANCE_OF_MONOPOLAR_CELL_POLARITY	0.368808968	-0.008749459	5.062765588	3.49E-06	8.85E-05	4.210438078
HP_VEGETATIVE_STATE	0.46160794	-0.00086727	5.06246754	3.49E-06	8.85E-05	4.209364656
GOBP_RUFFLE_ASSEMBLY	0.328329909	-0.015634812	5.04539042	3.73E-06	9.38E-05	4.147906607
GOBP_CHROMOSOME_MOVEMENT_TOWARDS_SPINDLE_POLE	0.544366768	-0.006145074	5.045252061	3.73E-06	9.38E-05	4.147409038
GOMF_DNA_BINDING_BENDING	0.329894882	-0.021539054	5.038597612	3.82E-06	9.54E-05	4.123485135
GOBP_NEGATIVE_REGULATION_OF_ADENYLATE_CYCLASE_ACTIVITY	0.407969408	0.023018986	5.036432681	3.85E-06	9.56E-05	4.115704769
GOBP_P38MAPK_CASCADE	0.343018243	0.001962154	5.036122118	3.86E-06	9.56E-05	4.114588779
GOBP_REGULATION_OF_MACROPHAGE_CHEMOTAXIS	0.326934648	-0.014636265	5.033004242	3.90E-06	9.66E-05	4.103386542
GOMF_RETINOID_X_RECEPTOR_BINDING	0.384562625	-0.055972358	5.02593912	4.01E-06	9.90E-05	4.078013336
GOBP_NUCLEOSIDE_MONOPHOSPHATE_BIOSYNTHETIC_PROCESS	-0.380418557	0.003520635	-5.020922797	4.09E-06	0.000100429	4.060007435
GOBP_POSITIVE_REGULATION_OF_HORMONE_METABOLIC_PROCESS	0.392307939	0.018367031	5.015185333	4.18E-06	0.000101957	4.039422618
GOBP_NEGATIVE_REGULATION_OF_PROTEIN_MATURATION	0.341800476	0.013174074	5.010995878	4.24E-06	0.000103296	4.024398208
HP_EXTRAMEDULLARY_HEMATOPOIESIS	0.415314975	-0.021804826	5.010862264	4.25E-06	0.000103296	4.023919127
HP_ABNORMAL_MANDIBULAR_RAMUS_MORPHOLOGY	0.512727636	-0.008877709	5.00906975	4.27E-06	0.000103659	4.017492479
GOBP_ENDOCARDIUM_DEVELOPMENT	0.41000461	-0.020828224	5.000903754	4.41E-06	0.000106387	3.988227908
GOBP_POSITIVE_REGULATION_OF_PATTERN_RECOGNITION_RECEPTOR_SIGNALING_PATHWAY	0.409494437	0.025591112	4.99498768	4.51E-06	0.000108429	3.967039469
GOBP_CELLULAR_RESPONSE_TO_ESTROGEN_STIMULUS	0.415773127	-0.006683767	4.989494005	4.60E-06	0.000110341	3.94737372
HP_PROSTATE_NEOPLASM	0.307289813	-0.006403438	4.988796094	4.61E-06	0.000110454	3.944876082
HP_ABNORMALITY_OF_URINARY_URIC_ACID_CONCENTRATION	-0.549186618	0.018333178	-4.9874748	4.64E-06	0.000110827	3.940147948
GOBP_POSITIVE_REGULATION_OF_REGULATED_SECRETORY_PATHWAY	0.302500979	-0.012096477	4.97590183	4.84E-06	0.000114842	3.898758687
GOBP_PROTEIN_LOCALIZATION_TO_ENDOSOME	0.424352643	0.010003236	4.974589808	4.87E-06	0.000115021	3.894069087
GOBP_DETECTION_OF_TEMPERATURE_STIMULUS_INVOLVED_IN_SENSORY_PERCEPTION	0.392564738	0.004680581	4.974226944	4.87E-06	0.000115021	3.892772187
GOBP_POSITIVE_REGULATION_OF_MACROPHAGE_MIGRATION	0.350839036	-0.012758454	4.970274779	4.95E-06	0.000116558	3.878649608
GOCC_90S_PRERIBOSOME	-0.435947342	-0.001972715	-4.966311317	5.02E-06	0.000117936	3.864491656
GOBP_FAT_CELL_PROLIFERATION	0.472616467	0.012985459	4.964318755	5.06E-06	0.00011845	3.857375884
HP_FOOD_INTOLERANCE	-0.451186396	-0.015092935	-4.961516292	5.11E-06	0.000119331	3.847369966
GOBP_POSITIVE_REGULATION_OF_NEUROBLAST_PROLIFERATION	0.3396709	-0.00312895	4.956690681	5.21E-06	0.000121324	3.830146486
GOBP_REGULATION_OF_LONG_TERM_NEURONAL_SYNAPTIC_PLASTICITY	0.340704881	0.014914569	4.954290909	5.25E-06	0.000122227	3.821584043
GOBP_REGULATION_OF_NEURON_PROJECTION_REGENERATION	0.332768766	0.007703835	4.953885836	5.26E-06	0.000122227	3.820138916
GOCC_TERTIARY_GRANULE_LUMEN	0.374375975	-0.013048573	4.952115167	5.30E-06	0.000122851	3.813822541
GOBP_SUBSTRATE_DEPENDENT_CELL_MIGRATION	0.343515752	-0.015043173	4.950457999	5.33E-06	0.000123426	3.807911964
GOMF_OXIDOREDUCTASE_ACTIVITY_ACTING_ON_NAD_P_H_OXYGEN_AS_ACCEPTOR	0.376878514	0.004165172	4.949467996	5.35E-06	0.000123503	3.804381366
GOBP_SUPEROXIDE_ANION_GENERATION	0.338848145	-0.012198878	4.948851694	5.36E-06	0.000123599	3.802183642
GOBP_PROTEIN_LOCALIZATION_TO_ADHERENS_JUNCTION	0.53193353	-0.003993544	4.94463053	5.45E-06	0.000124994	3.787134301
GOBP_RNA_GUANINE_N7_METHYLATION	-0.673275867	-0.016575742	-4.939211702	5.56E-06	0.000126976	3.767823463
GOBP_PIGMENT_BIOSYNTHETIC_PROCESS	-0.318128346	-0.01457014	-4.935473433	5.64E-06	0.000128376	3.754507089
GOMF_PHOSPHOLIPASE_A2_INHIBITOR_ACTIVITY	0.530123986	-0.062308045	4.934396394	5.66E-06	0.000128609	3.750671323
GOBP_REGULATION_OF_PHENOTYPIC_SWITCHING	-0.634604247	-0.040539785	-4.934177652	5.66E-06	0.000128609	3.749892344
HP_PROTRACTED_DIARRHEA	-0.394660424	-0.0172797	-4.9290079	5.77E-06	0.000130926	3.731486406
HP_PROGRESSIVE_SPASTIC_QUADRIPLEGIA	0.4308011	-0.018919641	4.92320623	5.90E-06	0.000133398	3.710840987
GOBP_MACROPHAGE_DIFFERENTIATION	0.304975725	-0.007063102	4.922122103	5.93E-06	0.000133649	3.706984302
GOBP_REGULATION_OF_ARP2_3_COMPLEX_MEDIATED_ACTIN_NUCLEATION	0.346167643	-0.013129447	4.915484549	6.07E-06	0.000136486	3.683380163
GOBP_REGULATION_OF_PROTEIN_LOCALIZATION_TO_ENDOSOME	0.516621263	-0.031383046	4.905489707	6.31E-06	0.000140629	3.647864198
GOBP_POSITIVE_REGULATION_OF_UBIQUITIN_PROTEIN_LIGASE_ACTIVITY	0.42660715	0.005334899	4.903557027	6.35E-06	0.000141439	3.641000338
GOBP_POSITIVE_REGULATION_OF_LEUKOCYTE_DEGRANULATION	0.395760985	-0.014574883	4.900242736	6.43E-06	0.000142496	3.629232584
GOBP_POSITIVE_REGULATION_OF_REACTIVE_OXYGEN_SPECIES_BIOSYNTHETIC_PROCESS	0.311265237	0.01308828	4.898164605	6.48E-06	0.000143041	3.621855799
GOBP_MITOTIC_G2_DNA_DAMAGE_CHECKPOINT	0.370882979	-0.00523527	4.896044706	6.53E-06	0.000143966	3.614332213
GOCC_DENSE_CORE_GRANULE_MEMBRANE	0.491538144	-0.000854988	4.894367843	6.57E-06	0.000144234	3.608382029
GOBP_BASE_EXCISION_REPAIR_AP_SITE_FORMATION	-0.439179922	-0.005670262	-4.891728061	6.64E-06	0.00014545	3.5990169
GOBP_NEGATIVE_REGULATION_OF_AMINO_ACID_TRANSPORT	0.401078752	-0.022193769	4.890611332	6.67E-06	0.000145844	3.595055784
HP_AMYLOIDOSIS	0.312373216	0.018735466	4.888806973	6.71E-06	0.000146616	3.58865647
GOBP_REGULATION_OF_VASCULAR_ENDOTHELIAL_GROWTH_FACTOR_RECEPTOR_SIGNALING_PATHWAY	0.344538974	-0.015610888	4.888148037	6.73E-06	0.000146763	3.586319768
GOBP_RIBOSOMAL_LARGE_SUBUNIT_ASSEMBLY	-0.46173645	0.002787374	-4.881432669	6.90E-06	0.000150051	3.562514085
GOBP_POSITIVE_REGULATION_OF_TUMOR_NECROSIS_FACTOR_SUPERFAMILY_CYTOKINE_PRODUCTION	0.317751794	0.006513489	4.878985841	6.96E-06	0.000151207	3.553843914
GOCC_BOX_C_D_RNP_COMPLEX	-0.773346093	-0.039050829	-4.878261805	6.98E-06	0.000151397	3.55127872
GOMF_ARP2_3_COMPLEX_BINDING	0.379240477	-0.014580838	4.874338166	7.08E-06	0.000153406	3.537380669
GOCC_PODOSOME	0.386546801	-0.004277836	4.873701929	7.10E-06	0.000153549	3.535127516
GOBP_PHYSIOLOGICAL_CARDIAC_MUSCLE_HYPERTROPHY	0.321740424	-0.001141881	4.86326748	7.38E-06	0.000158494	3.498194535
HP_J_SHAPED_SELLA_TURCICA	-0.46030475	0.005252393	-4.861271447	7.44E-06	0.000159241	3.491133681
GOMF_C_METHYLTRANSFERASE_ACTIVITY	-0.705054036	-0.015054619	-4.861235419	7.44E-06	0.000159241	3.491006246
GOBP_CEREBRAL_CORTEX_CELL_MIGRATION	0.36619973	-0.003691019	4.855943306	7.59E-06	0.000161948	3.472292233
HP_WOOLLY_HAIR	0.3623318	-0.00417557	4.85468946	7.62E-06	0.000162474	3.467859751
HP_FRONTAL_LOBE_DEMENTIA	0.32922512	0.015026923	4.853166831	7.67E-06	0.000163165	3.462477805
GOBP_NUCLEOSIDE_MONOPHOSPHATE_METABOLIC_PROCESS	-0.311797062	-0.01441917	-4.848150978	7.81E-06	0.000166004	3.44475409
GOMF_ENDODEOXYRIBONUCLEASE_ACTIVITY	-0.333564407	-0.031218557	-4.846443247	7.86E-06	0.000166826	3.43872169
GOBP_NEGATIVE_REGULATION_OF_VASCULAR_ASSOCIATED_SMOOTH_MUSCLE_CELL_PROLIFERATION	0.331622254	-0.012072558	4.846062249	7.87E-06	0.000166826	3.437375985
HP_GENERALIZED_LYMPHADENOPATHY	0.524354123	0.00764885	4.841648419	8.00E-06	0.000168832	3.421789687
HP_ANKYLOGLOSSIA	0.392784213	-0.002281733	4.841329992	8.01E-06	0.000168832	3.420665496
HP_ABNORMAL_CIRCULATING_GLUTAMINE_CONCENTRATION	0.449847811	-0.005606126	4.838623839	8.09E-06	0.000169584	3.411112969
GOMF_PHOSPHODIESTERASE_I_ACTIVITY	-0.516928688	-0.020959294	-4.836789632	8.15E-06	0.000170506	3.404639762
HP_FAILURE_TO_THRIVE_SECONDARY_TO_RECURRENT_INFECTIONS	-0.504025208	-0.011802972	-4.828499439	8.40E-06	0.000175596	3.375396604
GOBP_UMP_BIOSYNTHETIC_PROCESS	-0.470756962	-0.018379442	-4.826159592	8.48E-06	0.000176763	3.367147169
GOCC_NEUROFIBRILLARY_TANGLE	0.526506721	-0.019385033	4.825906158	8.48E-06	0.000176763	3.366253765
GOBP_VERY_LOW_DENSITY_LIPOPROTEIN_PARTICLE_ASSEMBLY	0.433311235	-0.00729208	4.824871189	8.52E-06	0.000176763	3.362605531
GOBP_POSITIVE_REGULATION_OF_ACUTE_INFLAMMATORY_RESPONSE	0.319002236	-0.022264311	4.824841588	8.52E-06	0.000176763	3.362501194
GOBP_ACTIN_FILAMENT_SEVERING	0.375922484	-0.002018222	4.823830109	8.55E-06	0.000177183	3.358936126
HP_LOW_FRUSTRATION_TOLERANCE	0.507968137	0.002088609	4.82289448	8.58E-06	0.000177554	3.355638709
HP_ABNORMAL_SUBCLAVIAN_ARTERY_MORPHOLOGY	0.610516006	-0.020507662	4.821941499	8.61E-06	0.000177692	3.352280449
HP_KELOIDS	0.503259736	-0.034488227	4.82114515	8.63E-06	0.000177972	3.349474388
GOBP_NEGATIVE_REGULATION_OF_LIPOPROTEIN_LIPASE_ACTIVITY	0.530464301	-0.027845462	4.810693677	8.98E-06	0.000184757	3.312667114
GOCC_AUTOLYSOSOME	0.490764715	0.030710549	4.808778528	9.04E-06	0.000185818	3.305926539
GOBP_REGULATION_OF_AXON_GUIDANCE	0.374771871	0.012985262	4.804156432	9.20E-06	0.000188513	3.28966376
GOBP_REGULATION_OF_CHOLESTEROL_EFFLUX	0.30573505	0.014743695	4.796292754	9.47E-06	0.000193578	3.262012444
GOCC_LIPOPOLYSACCHARIDE_RECEPTOR_COMPLEX	0.584870281	0.018357304	4.79344387	9.57E-06	0.000195344	3.252000091
GOCC_TERTIARY_GRANULE_MEMBRANE	0.380187126	-0.030134053	4.791064529	9.65E-06	0.000196805	3.243640093
GOBP_CELLULAR_RESPONSE_TO_HYPEROXIA	0.474066176	-0.011091101	4.789588798	9.71E-06	0.00019746	3.23845598
GOBP_RESPONSE_TO_MANGANESE_ION	0.36798593	9.44E-05	4.782262671	9.97E-06	0.000202084	3.212731151
GOBP_PURINE_RIBONUCLEOSIDE_MONOPHOSPHATE_CATABOLIC_PROCESS	-0.477024711	-0.047383556	-4.782080006	9.98E-06	0.000202084	3.212089981
GOBP_CLEAVAGE_FURROW_FORMATION	0.490373906	-0.001378598	4.773487947	1.03E-05	0.000208328	3.18194433
GOBP_FOAM_CELL_DIFFERENTIATION	0.302490362	0.007654457	4.759160458	1.09E-05	0.000218768	3.131733066
GOBP_POSITIVE_REGULATION_OF_REGULATORY_T_CELL_DIFFERENTIATION	0.379197958	-0.000605642	4.755379141	1.10E-05	0.000221248	3.118493313
GOBP_POSITIVE_REGULATION_OF_MACROPHAGE_CYTOKINE_PRODUCTION	0.419008424	-0.03037879	4.753517591	1.11E-05	0.00022209	3.111977202
GOBP_PROTEIN_AUTOPROCESSING	0.322604797	0.01488211	4.751313885	1.12E-05	0.000223096	3.104265001
GOBP_PROTEIN_LOCALIZATION_TO_EARLY_ENDOSOME	0.481465135	-0.033374843	4.748531829	1.13E-05	0.00022425	3.094531226
GOBP_RESPONSE_TO_INDOLE_3_METHANOL	0.482868088	0.018606473	4.744588792	1.15E-05	0.000226861	3.080740132
HP_HYPERCOAGULABILITY	0.368211021	0.011076303	4.737620595	1.18E-05	0.00023126	3.056381758
GOBP_ARGININE_METABOLIC_PROCESS	0.32148073	-7.70E-05	4.737167097	1.18E-05	0.000231343	3.054797083
GOBP_REGULATION_OF_T_HELPER_1_CELL_DIFFERENTIATION	0.406741793	-0.021655284	4.731530123	1.20E-05	0.000235672	3.03510572
GOBP_REGULATION_OF_PROTEIN_LOCALIZATION_TO_SYNAPSE	0.307475015	0.029459334	4.73142449	1.20E-05	0.000235672	3.034736827
HP_RETINAL_DYSPLASIA	-0.365382429	0.013842102	-4.726617737	1.22E-05	0.000239241	3.017954756
GOBP_RESPONSE_TO_HYDROPEROXIDE	0.42054744	0.014024755	4.726280054	1.23E-05	0.000239241	3.016776094
HP_PARTIAL_ALBINISM	0.477908271	0.012440228	4.72575534	1.23E-05	0.000239391	3.014944693
GOBP_MODIFICATION_OF_POSTSYNAPTIC_STRUCTURE	0.41315593	-0.007555272	4.722917912	1.24E-05	0.000241277	3.005042975
GOBP_POSITIVE_REGULATION_OF_T_CELL_RECEPTOR_SIGNALING_PATHWAY	-0.489785723	0.016209036	-4.722506826	1.24E-05	0.000241329	3.003608655
HP_CHRONIC_HEPATITIS	-0.398187068	0.005294127	-4.713109997	1.29E-05	0.000248529	2.970838672
GOBP_DOPAMINE_RECEPTOR_SIGNALING_PATHWAY	0.3079541	0.002376508	4.711466366	1.29E-05	0.000249353	2.965110018
GOBP_NEUROBLAST_DIVISION	0.35436789	-0.007786191	4.710868553	1.30E-05	0.000249353	2.963026663
GOMF_PHOSPHATIDYLINOSITOL_3_5_BISPHOSPHATE_3_PHOSPHATASE_ACTIVITY	0.475945586	-0.030651675	4.710809654	1.30E-05	0.000249353	2.962821409
GOMF_PHOSPHATIDYLINOSITOL_3_5_BISPHOSPHATE_PHOSPHATASE_ACTIVITY	0.475945586	-0.030651675	4.710809654	1.30E-05	0.000249353	2.962821409
GOBP_POSITIVE_REGULATION_OF_INTERLEUKIN_1_PRODUCTION	0.324565774	0.01086971	4.710258835	1.30E-05	0.000249533	2.960901951
GOBP_COP9_SIGNALOSOME_ASSEMBLY	-0.550769126	0.027317941	-4.709916458	1.30E-05	0.000249533	2.959708912
GOBP_POSITIVE_REGULATION_OF_SENSORY_PERCEPTION_OF_PAIN	0.532697279	0.069300873	4.708917473	1.31E-05	0.000250131	2.956228117
GOBP_NEGATIVE_REGULATION_OF_RESPONSE_TO_REACTIVE_OXYGEN_SPECIES	0.350727696	0.00317279	4.705318134	1.32E-05	0.000252415	2.943689802
GOBP_CHOLESTEROL_STORAGE	0.348988434	-0.042034026	4.704710181	1.33E-05	0.000252415	2.941572454
GOBP_NEGATIVE_REGULATION_OF_PROTEIN_LOCALIZATION_TO_MEMBRANE	0.388017818	-0.000750401	4.701457015	1.34E-05	0.000254855	2.930244761
GOCC_A_BAND	0.30224031	0.013085781	4.701372676	1.34E-05	0.000254855	2.929951141
GOBP_EXTRACELLULAR_EXOSOME_ASSEMBLY	0.454199928	-0.007339215	4.700522925	1.35E-05	0.000255032	2.926992919
GOBP_POSITIVE_REGULATION_OF_VASCULAR_ASSOCIATED_SMOOTH_MUSCLE_CELL_APOPTOTIC_PROCESS	0.50885919	0.046699403	4.695692904	1.37E-05	0.000258616	2.910183217
HP_HYPOPLASIA_OF_THE_EAR_CARTILAGE	-0.525678998	-0.009461518	-4.694100585	1.38E-05	0.000259805	2.904643391
GOBP_ENZYME_DIRECTED_RRNA_PSEUDOURIDINE_SYNTHESIS	-0.653365455	0.026506636	-4.691628803	1.39E-05	0.000261188	2.896045653
GOBP_RRNA_PSEUDOURIDINE_SYNTHESIS	-0.653365455	0.026506636	-4.691628803	1.39E-05	0.000261188	2.896045653
GOBP_MANNOSYLATION	-0.39305607	-0.008819601	-4.689528681	1.40E-05	0.000262597	2.888742419
GOBP_NEGATIVE_REGULATION_OF_SEQUESTERING_OF_TRIGLYCERIDE	0.512702769	-0.027753875	4.689481333	1.40E-05	0.000262597	2.888577785
GOBP_REGULATION_OF_CONNECTIVE_TISSUE_REPLACEMENT	0.503572196	-0.013850512	4.68852919	1.41E-05	0.000263187	2.885267225
GOBP_NEGATIVE_REGULATION_OF_NIK_NF_KAPPAB_SIGNALING	0.362913485	-0.004835015	4.686375641	1.42E-05	0.000264614	2.877780642
GOBP_REGULATION_OF_LIPOPOLYSACCHARIDE_MEDIATED_SIGNALING_PATHWAY	0.333183404	0.01367351	4.684989021	1.43E-05	0.000265633	2.872961096
GOBP_INTERLEUKIN_27_MEDIATED_SIGNALING_PATHWAY	0.418364383	-0.000972642	4.681076674	1.45E-05	0.000269137	2.859366528
GOBP_REGULATION_OF_TOLL_LIKE_RECEPTOR_2_SIGNALING_PATHWAY	0.472389542	0.006392012	4.676866508	1.47E-05	0.000272984	2.844743334
GOBP_ACTIN_CROSSLINK_FORMATION	0.403812684	-0.01950105	4.674423806	1.48E-05	0.000274758	2.836262046
GOBP_NITRIC_OXIDE_SYNTHASE_BIOSYNTHETIC_PROCESS	0.351423015	0.019613876	4.671126162	1.50E-05	0.000277754	2.824815777
GOCC_SMALL_SUBUNIT_PROCESSOME	-0.430258296	-0.007116383	-4.668991236	1.51E-05	0.000279589	2.817407478
GOBP_POSITIVE_REGULATION_OF_HUMORAL_IMMUNE_RESPONSE_MEDIATED_BY_CIRCULATING_IMMUNOGLOBULIN	-0.505732896	0.001240996	-4.667030521	1.52E-05	0.000280565	2.810605169
HP_CONGENITAL_THROMBOCYTOPENIA	0.519896285	-0.056715713	4.664312785	1.54E-05	0.000282676	2.801178857
GOCC_AZUROPHIL_GRANULE_MEMBRANE	0.421054379	-0.006484282	4.663602637	1.54E-05	0.000283065	2.798716197
GOCC_RIBONUCLEASE_MRP_COMPLEX	-0.502073156	0.002803019	-4.661892881	1.55E-05	0.000284493	2.792787839
GOBP_NEGATIVE_REGULATION_OF_FATTY_ACID_BETA_OXIDATION	-0.590963546	-0.009918452	-4.658380719	1.57E-05	0.00028747	2.780613246
GOBP_GLUTAMINE_METABOLIC_PROCESS	-0.379094375	0.001187392	-4.654485928	1.60E-05	0.000291202	2.767117614
HP_DYSURIA	-0.400902312	-0.037224534	-4.654188271	1.60E-05	0.000291202	2.766086449
HP_CHOLANGITIS	-0.382323566	-0.004624069	-4.651673313	1.61E-05	0.000293536	2.757375247
GOBP_HYPOTONIC_RESPONSE	0.386618343	0.009745512	4.648595109	1.63E-05	0.000295998	2.746716274
GOMF_ALDO_KETO_REDUCTASE_NADP_ACTIVITY	-0.318336845	0.004089462	-4.648291601	1.63E-05	0.000295998	2.7456655
HP_MADELUNG_DEFORMITY	0.446660621	0.022993034	4.645385144	1.65E-05	0.000298546	2.735604783
GOMF_ATP_TRANSMEMBRANE_TRANSPORTER_ACTIVITY	-0.493406381	-0.013157304	-4.643967022	1.66E-05	0.000299013	2.730697078
GOBP_REGULATION_OF_TRIGLYCERIDE_CATABOLIC_PROCESS	0.431895688	0.032756135	4.640032745	1.68E-05	0.000302613	2.717085604
GOCC_GROWTH_CONE_MEMBRANE	-0.45828368	-0.019442182	-4.639601672	1.69E-05	0.000302726	2.715594562
GOCC_R2TP_COMPLEX	-0.74468226	-0.018831767	-4.638983003	1.69E-05	0.000303047	2.713454767
GOBP_MORPHOGENESIS_OF_AN_ENDOTHELIUM	0.32257817	-0.034130234	4.632432842	1.73E-05	0.000309271	2.690808378
GOBP_POSITIVE_REGULATION_OF_INTERLEUKIN_6_PRODUCTION	0.310854534	0.017835719	4.631145035	1.74E-05	0.000310322	2.686357818
GOBP_NEGATIVE_REGULATION_OF_PROTEIN_LOCALIZATION_TO_CELL_PERIPHERY	0.394878147	0.004648116	4.628026824	1.76E-05	0.000313162	2.675584085
GOBP_POSITIVE_REGULATION_OF_HISTONE_PHOSPHORYLATION	0.399593147	-0.005033888	4.626848286	1.77E-05	0.000313431	2.671513062
GOMF_IMMUNOGLOBULIN_BINDING	0.349340746	-0.017946367	4.626813758	1.77E-05	0.000313431	2.671393798
GOBP_DEFENSE_RESPONSE_TO_TUMOR_CELL	0.513933441	0.010999674	4.626155032	1.77E-05	0.000313813	2.669118597
GOBP_MODULATION_BY_SYMBIONT_OF_HOST_PROCESS	0.331969658	-0.023184833	4.624054123	1.78E-05	0.000315853	2.661863258
GOBP_EMBRYONIC_PLACENTA_MORPHOGENESIS	0.319206169	0.010933141	4.621103234	1.80E-05	0.000318894	2.651675355
GOBP_REGULATION_OF_SKELETAL_MUSCLE_CELL_PROLIFERATION	0.418813806	0.008155483	4.614960702	1.84E-05	0.000324199	2.630478804
GOBP_CHEMOKINE_C_X_C_MOTIF_LIGAND_1_PRODUCTION	0.576494337	-0.01963991	4.613250484	1.86E-05	0.000325843	2.624579729
GOBP_CONNECTIVE_TISSUE_REPLACEMENT	0.391288281	0.008591411	4.612052427	1.86E-05	0.000326885	2.620447909
GOCC_NUCLEAR_ENVELOPE_LUMEN	0.459109329	0.020789076	4.608927697	1.88E-05	0.000329468	2.609673984
GOBP_T_HELPER_1_CELL_DIFFERENTIATION	0.328870371	-0.003636789	4.601623286	1.94E-05	0.000337333	2.584503039
HP_HUMERORADIAL_SYNOSTOSIS	-0.386299831	0.024738604	-4.601487286	1.94E-05	0.000337333	2.584034577
GOBP_NEGATIVE_REGULATION_OF_T_HELPER_CELL_DIFFERENTIATION	0.340505032	0.01994242	4.599680258	1.95E-05	0.00033899	2.577810769
GOBP_POSITIVE_REGULATION_OF_MACROPHAGE_ACTIVATION	0.327270471	-0.014434134	4.599502205	1.95E-05	0.00033899	2.57719758
GOBP_POSITIVE_REGULATION_OF_SMOOTH_MUSCLE_CELL_APOPTOTIC_PROCESS	0.394894727	0.034907416	4.597931578	1.96E-05	0.000340537	2.571789095
GOBP_BONE_MARROW_DEVELOPMENT	-0.403129428	-0.02852819	-4.596930621	1.97E-05	0.000341384	2.568342768
GOBP_POSITIVE_REGULATION_OF_CHOLESTEROL_STORAGE	0.458055362	-0.025387497	4.59615125	1.97E-05	0.000341957	2.56565963
HP_DECREASED_ACTIVITY_OF_MITOCHONDRIAL_COMPLEX_III	-0.533630249	-0.025303807	-4.589528782	2.02E-05	0.00034819	2.542869758
GOBP_DETECTION_OF_BACTERIAL_LIPOPROTEIN	0.567719569	-0.002386391	4.589281033	2.02E-05	0.00034819	2.542017504
HP_METRORRHAGIA	0.382264248	0.024233823	4.585653648	2.05E-05	0.000352002	2.529541987
GOBP_SPERMATID_NUCLEUS_DIFFERENTIATION	0.335107375	-0.019650966	4.577758337	2.11E-05	0.000361416	2.502405255
GOBP_G_PROTEIN_COUPLED_RECEPTOR_INTERNALIZATION	0.355231604	-0.00749081	4.573106102	2.15E-05	0.000366733	2.486426323
HP_ORAL_CAVITY_BLEEDING	0.350995363	-0.008514186	4.571694906	2.16E-05	0.000368196	2.481580953
GOBP_RESPONSE_TO_PROTOZOAN	0.325317472	0.000473267	4.566854061	2.20E-05	0.000374293	2.464965593
GOMF_METAL_ION_PROTON_ANTIPORTER_ACTIVITY	0.407502623	0.000980378	4.564426351	2.22E-05	0.000376381	2.456636278
GOBP_LEUCINE_CATABOLIC_PROCESS	-0.511889635	-0.032555198	-4.564067057	2.22E-05	0.000376381	2.455403755
GOBP_ATTACHMENT_OF_MITOTIC_SPINDLE_MICROTUBULES_TO_KINETOCHORE	-0.396749029	0.034231654	-4.558686485	2.26E-05	0.000382927	2.436952162
GOBP_ONE_CARBON_COMPOUND_TRANSPORT	0.425409083	0.046665206	4.554864871	2.29E-05	0.000386519	2.423853459
GOBP_NEGATIVE_REGULATION_OF_STRIATED_MUSCLE_CELL_DIFFERENTIATION	0.307913052	0.000923808	4.554492897	2.30E-05	0.000386545	2.422578807
GOBP_REGULATION_OF_TRIGLYCERIDE_METABOLIC_PROCESS	0.305099329	0.015995977	4.55422521	2.30E-05	0.000386545	2.421661551
GOBP_ENDONUCLEOLYTIC_CLEAVAGE_IN_5_ETS_OF_TRICISTRONIC_RRNA_TRANSCRIPT_SSU_RRNA_5_8S_RRNA_LSU_RRNA	-0.530260911	-0.000161908	-4.551830436	2.32E-05	0.000389039	2.413456842
GOBP_GLYCOSIDE_TRANSPORT	0.530036026	0.049564481	4.551129552	2.32E-05	0.000389591	2.411055969
GOBP_LATE_ENDOSOME_TO_GOLGI_TRANSPORT	0.513151535	-0.029217962	4.550816141	2.33E-05	0.000389597	2.409982443
HP_EXCESSIVE_WRINKLED_SKIN	0.322959507	-0.030279789	4.549154074	2.34E-05	0.000391328	2.404290002
GOBP_POSITIVE_REGULATION_OF_EXTRINSIC_APOPTOTIC_SIGNALING_PATHWAY_VIA_DEATH_DOMAIN_RECEPTORS	0.352273057	-0.008023042	4.548912959	2.34E-05	0.000391328	2.403464291
GOBP_REGULATION_OF_CHAPERONE_MEDIATED_PROTEIN_FOLDING	-0.523469614	-0.024878497	-4.54866668	2.35E-05	0.000391328	2.402620921
GOMF_5_3_DNA_HELICASE_ACTIVITY	-0.51847481	-0.039555276	-4.546383113	2.37E-05	0.000394138	2.394802063
HP_BLOODY_DIARRHEA	0.306311167	0.003099181	4.542530697	2.40E-05	0.000398784	2.38161609
GOBP_OLIGOSACCHARIDE_LIPID_INTERMEDIATE_BIOSYNTHETIC_PROCESS	-0.419637581	-0.011451758	-4.541660777	2.41E-05	0.00039946	2.378639338
GOBP_NEGATIVE_REGULATION_OF_INTERFERON_ALPHA_PRODUCTION	0.48213506	-0.007254104	4.541449446	2.41E-05	0.00039946	2.377916236
GOBP_POSITIVE_REGULATION_OF_MYELINATION	0.348717456	-0.003188261	4.539752102	2.42E-05	0.000401475	2.37210913
GOCC_PROTON_TRANSPORTING_V_TYPE_ATPASE_V1_DOMAIN	0.46209532	0.011487467	4.539174939	2.43E-05	0.00040187	2.370134745
GOBP_NEGATIVE_REGULATION_OF_SYSTEMIC_ARTERIAL_BLOOD_PRESSURE	0.336533644	0.01328194	4.538246941	2.44E-05	0.000402775	2.366960476
GOMF_RNA_DNA_HYBRID_RIBONUCLEASE_ACTIVITY	-0.534317199	0.029112273	-4.536575544	2.45E-05	0.000404769	2.361244208
GOBP_POSITIVE_REGULATION_OF_ENDOCYTIC_RECYCLING	0.48501963	0.00044206	4.536271272	2.45E-05	0.000404769	2.3602037
GOBP_REGULATION_OF_TRANSPOSITION	0.34199203	-0.013346555	4.535848868	2.46E-05	0.000404942	2.358759277
HP_PROMINENT_ANTITRAGUS	-0.547771299	-0.065535835	-4.535259458	2.46E-05	0.000405348	2.356743888
GOCC_FILOPODIUM_MEMBRANE	0.337473167	0.011140702	4.530850551	2.50E-05	0.00040962	2.34167265
GOBP_REGULATION_OF_MITOCHONDRIAL_MRNA_STABILITY	-0.63509691	-0.036054056	-4.528749877	2.52E-05	0.000410943	2.334494446
GOBP_HYDROCARBON_METABOLIC_PROCESS	-0.423897797	-0.020900978	-4.52169956	2.59E-05	0.000420374	2.310415404
GOBP_REGULATION_OF_ADENYLATE_CYCLASE_ACTIVITY	0.354218973	0.0120006	4.517203159	2.63E-05	0.000426123	2.295068918
GOBP_SYNAPTIC_VESICLE_MATURATION	0.397379984	0.005487616	4.51379747	2.66E-05	0.00043046	2.283450361
HP_CALF_MUSCLE_PSEUDOHYPERTROPHY	-0.352586288	-0.004924719	-4.511558876	2.68E-05	0.000433052	2.27581584
GOBP_LYSOSOMAL_MICROAUTOPHAGY	0.69333238	-0.007736169	4.511535152	2.68E-05	0.000433052	2.275734942
GOBP_FLUID_TRANSPORT	0.313352744	0.022707727	4.507276841	2.72E-05	0.000438808	2.261217825
GOMF_PROTEIN_KINASE_A_REGULATORY_SUBUNIT_BINDING	0.327131687	-0.000994988	4.50273939	2.77E-05	0.000444134	2.245756923
GOBP_KERATINOCYTE_APOPTOTIC_PROCESS	0.450815814	-0.012404931	4.501515302	2.78E-05	0.000445143	2.241587354
GOMF_LIPID_PHOSPHATASE_ACTIVITY	-0.571783849	-0.005972524	-4.500100303	2.80E-05	0.000446941	2.23676823
GOBP_LEUKOTRIENE_SIGNALING_PATHWAY	0.491278047	-0.00725376	4.49350886	2.86E-05	0.000456705	2.214329858
GOBP_KETONE_BODY_METABOLIC_PROCESS	-0.369022199	-0.003701193	-4.491034535	2.89E-05	0.000460043	2.205911275
GOMF_PHOSPHOLIPASE_INHIBITOR_ACTIVITY	0.385798422	0.024831821	4.490822172	2.89E-05	0.000460043	2.205188849
GOCC_IPAF_INFLAMMASOME_COMPLEX	0.556306568	-0.079574034	4.49053335	2.89E-05	0.000460043	2.20420635
GOBP_MATURATION_OF_SSU_RRNA_FROM_TRICISTRONIC_RRNA_TRANSCRIPT_SSU_RRNA_5_8S_RRNA_LSU_RRNA	-0.437992037	0.011452864	-4.490304345	2.90E-05	0.000460043	2.203427356
GOMF_MUTSALPHA_COMPLEX_BINDING	-0.54927923	-0.02888049	-4.48739194	2.93E-05	0.000463415	2.193522202
GOBP_SYNAPTIC_VESICLE_TRANSPORT	0.311607812	0.002116729	4.485295689	2.95E-05	0.000465938	2.186394888
GOMF_C_X_C_CHEMOKINE_RECEPTOR_ACTIVITY	-0.557772902	-0.009829971	-4.484251421	2.96E-05	0.000467199	2.182844994
GOMF_LIPASE_INHIBITOR_ACTIVITY	0.3604527	0.033559958	4.474602346	3.06E-05	0.000481156	2.150064347
GOBP_MONOCYTE_CHEMOTACTIC_PROTEIN_1_PRODUCTION	0.327292334	-0.01173214	4.473365069	3.08E-05	0.000482299	2.145863644
HP_ECZEMATOID_DERMATITIS	0.386710497	-0.018010119	4.473317543	3.08E-05	0.000482299	2.145702301
GOBP_INOSITOL_TRISPHOSPHATE_METABOLIC_PROCESS	0.401007231	-0.053500416	4.473067807	3.08E-05	0.000482299	2.144854497
HP_HIATUS_HERNIA	-0.303477876	0.004027529	-4.472121254	3.09E-05	0.000483329	2.141641362
GOBP_RIBONUCLEOSIDE_MONOPHOSPHATE_METABOLIC_PROCESS	-0.309698399	-0.012079642	-4.471892578	3.09E-05	0.000483329	2.140865158
GOBP_POSITIVE_REGULATION_OF_MITOCHONDRIAL_TRANSLATION	-0.581644684	-0.003408336	-4.466100443	3.16E-05	0.000491611	2.121211696
GOBP_TANGENTIAL_MIGRATION_FROM_THE_SUBVENTRICULAR_ZONE_TO_THE_OLFACTORY_BULB	0.458753129	0.006154545	4.466003009	3.16E-05	0.000491611	2.120881206
GOBP_HYALURONAN_CATABOLIC_PROCESS	0.330616688	-0.005067512	4.465418764	3.17E-05	0.000492132	2.118899555
GOCC_MESSENGER_RIBONUCLEOPROTEIN_COMPLEX	0.366391434	-0.000467885	4.464121012	3.18E-05	0.000493917	2.114498303
GOBP_INTERLEUKIN_6_MEDIATED_SIGNALING_PATHWAY	0.345573997	-2.69E-05	4.458111938	3.25E-05	0.000503641	2.094127675
GOBP_NEGATIVE_REGULATION_OF_OSTEOCLAST_DIFFERENTIATION	0.309749467	-0.001361001	4.455870959	3.28E-05	0.000506658	2.086534511
GOBP_REGULATION_OF_NUCLEAR_CELL_CYCLE_DNA_REPLICATION	0.404602407	-0.015487447	4.454419139	3.29E-05	0.000508253	2.081616349
HP_DECREASED_LEVEL_OF_GABA_IN_SERUM	0.474684983	-0.015792868	4.451356179	3.33E-05	0.000513337	2.071243093
GOMF_MAP_KINASE_KINASE_ACTIVITY	0.347059723	-0.005258833	4.448705777	3.36E-05	0.000517173	2.062270086
GOMF_MANNOSYLTRANSFERASE_ACTIVITY	-0.395811514	-0.01331523	-4.448401731	3.37E-05	0.000517206	2.06124091
GOBP_PURINE_NUCLEOBASE_METABOLIC_PROCESS	-0.39825331	0.014326964	-4.447639646	3.38E-05	0.000518088	2.058661466
HP_LOWER_EYELID_COLOBOMA	-0.445371953	0.00864588	-4.444812967	3.41E-05	0.000522827	2.049095997
GOCC_GTPASE_COMPLEX	0.307391292	-0.014789102	4.44215509	3.44E-05	0.000525308	2.040104695
GOBP_L_SERINE_TRANSPORT	0.441211779	0.011995405	4.442065445	3.44E-05	0.000525308	2.039801486
GOMF_L_SERINE_TRANSMEMBRANE_TRANSPORTER_ACTIVITY	0.441211779	0.011995405	4.442065445	3.44E-05	0.000525308	2.039801486
GOMF_LIPOPOLYSACCHARIDE_IMMUNE_RECEPTOR_ACTIVITY	0.552784844	0.057178418	4.437380468	3.50E-05	0.000532888	2.023959842
HP_MACULOPAPULAR_EXANTHEMA	0.423802956	-0.02309356	4.437178665	3.50E-05	0.000532888	2.023277669
GOBP_REGULATION_OF_LIPOPROTEIN_LIPASE_ACTIVITY	0.373527365	0.042369641	4.437050329	3.51E-05	0.000532888	2.022843854
GOBP_POSITIVE_REGULATION_OF_PROTEIN_LOCALIZATION_TO_EARLY_ENDOSOME	0.516482638	-0.052148773	4.435474643	3.53E-05	0.000534584	2.01751808
GOBP_NEUTROPHIL_EXTRAVASATION	0.408010906	-0.042891939	4.434601085	3.54E-05	0.000535715	2.014565911
GOMF_DEAD_H_BOX_RNA_HELICASE_BINDING	-0.372409562	-0.047260624	-4.432791123	3.56E-05	0.000538652	2.008450174
HP_IRREGULAR_DENTITION	0.54489704	-0.004962537	4.431709331	3.57E-05	0.000540195	2.004795505
GOBP_MEMBRANE_RAFT_ASSEMBLY	0.418993279	0.004242086	4.430998236	3.58E-05	0.000541025	2.002393437
HP_ABNORMAL_INTRAOCULAR_PRESSURE	0.317850501	-0.027148174	4.424660052	3.67E-05	0.000550652	1.980992232
GOMF_GUANOSINE_DIPHOSPHATASE_ACTIVITY	0.377677065	0.008245525	4.421481261	3.71E-05	0.000554164	1.970265029
GOBP_PHOSPHATIDYLCHOLINE_CATABOLIC_PROCESS	0.328779806	-0.003973708	4.418110457	3.75E-05	0.00056032	1.958894347
GOBP_REGULATION_OF_APOPTOTIC_CELL_CLEARANCE	0.403718778	-0.016534792	4.416708597	3.77E-05	0.000562012	1.954166838
GOBP_NEGATIVE_REGULATION_OF_SISTER_CHROMATID_COHESION	0.574676421	0.067077432	4.415544789	3.79E-05	0.000562672	1.950242724
GOCC_WEIBEL_PALADE_BODY	0.497976281	-0.016810588	4.414599864	3.80E-05	0.000564014	1.947057044
HP_CONGENITAL_BILATERAL_HIP_DISLOCATION	0.449274548	-0.03041617	4.411856136	3.84E-05	0.000569004	1.937809024
GOBP_NEGATIVE_REGULATION_OF_LEUKOCYTE_DEGRANULATION	0.409033263	-0.009772403	4.407215532	3.90E-05	0.000577365	1.922174391
HP_PROLONGED_BLEEDING_FOLLOWING_CIRCUMCISION	0.482121048	0.024676577	4.402015401	3.97E-05	0.00058586	1.904665143
GOBP_POSITIVE_REGULATION_OF_TOLL_LIKE_RECEPTOR_2_SIGNALING_PATHWAY	0.458110162	0.009458842	4.399936767	4.00E-05	0.000589638	1.897669322
HP_PROLONGED_BLEEDING_FOLLOWING_PROCEDURE	0.428401509	0.027339697	4.397050774	4.04E-05	0.000593984	1.887959209
GOCC_SNO_S_RNA_CONTAINING_RIBONUCLEOPROTEIN_COMPLEX	-0.456075065	-0.022659755	-4.395118107	4.07E-05	0.000597504	1.881458541
GOMF_DOLICHYL_PHOSPHATE_MANNOSE_PROTEIN_MANNOSYLTRANSFERASE_ACTIVITY	-0.492205634	-0.018313123	-4.393990946	4.09E-05	0.000599322	1.87766796
HP_ABNORMALITY_OF_PINEAL_MORPHOLOGY	0.469360497	0.0273516	4.393128061	4.10E-05	0.000600579	1.874766478
GOBP_URINARY_BLADDER_SMOOTH_MUSCLE_CONTRACTION	0.436088223	-0.021679725	4.386929266	4.19E-05	0.000609228	1.853931835
GOBP_MODULATION_OF_AGE_RELATED_BEHAVIORAL_DECLINE	0.389803022	-0.012311942	4.386698111	4.20E-05	0.000609228	1.853155213
GOMF_ANAPHASE_PROMOTING_COMPLEX_BINDING	0.431574541	0.023806018	4.386466201	4.20E-05	0.000609228	1.852376073
GOMF_NUCLEOTIDE_DIPHOSPHATASE_ACTIVITY	-0.321802754	0.00168022	-4.386381553	4.20E-05	0.000609228	1.852091692
GOBP_REGULATION_OF_ENDOTHELIAL_CELL_DEVELOPMENT	0.32262019	0.014421254	4.382617078	4.26E-05	0.000613288	1.839447589
GOBP_NUCLEOBASE_CATABOLIC_PROCESS	0.481835602	-0.00204848	4.381854533	4.27E-05	0.000614364	1.836887068
HP_KETONURIA	-0.303989729	0.004291761	-4.378838302	4.32E-05	0.000620398	1.826761347
GOCC_ALPHA_BETA_T_CELL_RECEPTOR_COMPLEX	-0.577434804	0.035965622	-4.378373356	4.32E-05	0.000620829	1.825200821
HP_MODERATE_ALBUMINURIA	0.441994453	-0.037044056	4.376492527	4.35E-05	0.0006238	1.818889004
GOMF_NERVE_GROWTH_FACTOR_BINDING	0.529137987	-0.008651687	4.373461814	4.40E-05	0.000629957	1.808721412
GOBP_NEGATIVE_REGULATION_OF_CHROMATIN_ASSEMBLY_OR_DISASSEMBLY	0.539616109	0.017551832	4.369586851	4.46E-05	0.000635655	1.795727043
GOBP_REGULATION_OF_EXTRACELLULAR_MATRIX_CONSTITUENT_SECRETION	0.521780612	-0.023872894	4.368324232	4.48E-05	0.000637301	1.791494303
GOBP_MITOCHONDRIAL_RIBOSOME_ASSEMBLY	-0.621929686	0.009442563	-4.366762635	4.51E-05	0.000640239	1.786260202
GOBP_PEPTIDYL_LYSINE_DIMETHYLATION	-0.354469527	0.010571341	-4.36520061	4.53E-05	0.000642582	1.781025684
GOBP_ADP_TRANSPORT	-0.550725948	0.029162916	-4.364068258	4.55E-05	0.000643343	1.777231681
GOMF_ADP_TRANSMEMBRANE_TRANSPORTER_ACTIVITY	-0.550725948	0.029162916	-4.364068258	4.55E-05	0.000643343	1.777231681
HP_PILOMATRIXOMA	0.469497632	0.032332384	4.361980198	4.58E-05	0.000646539	1.770236937
GOBP_ARGININE_CATABOLIC_PROCESS	0.406933828	0.023170947	4.361875931	4.58E-05	0.000646539	1.769887701
GOBP_NEGATIVE_REGULATION_OF_MEGAKARYOCYTE_DIFFERENTIATION	-0.515933052	-0.039189039	-4.361412976	4.59E-05	0.000646993	1.768337126
GOBP_NEGATIVE_REGULATION_OF_MACROPHAGE_MIGRATION	-0.398062098	-0.002114502	-4.359979762	4.62E-05	0.000648463	1.763537425
GOMF_LOW_DENSITY_LIPOPROTEIN_PARTICLE_BINDING	0.361783432	0.008976334	4.356601731	4.67E-05	0.000655672	1.752228108
GOBP_PURINE_NUCLEOTIDE_SALVAGE	-0.417478521	0.013868308	-4.352812978	4.73E-05	0.000663303	1.739549411
HP_INAPPROPRIATE_SEXUAL_BEHAVIOR	0.47427666	0.028398052	4.351611199	4.75E-05	0.000665034	1.735529029
GOBP_POSITIVE_REGULATION_OF_INTRACELLULAR_ESTROGEN_RECEPTOR_SIGNALING_PATHWAY	0.418460317	-0.024432186	4.351551241	4.76E-05	0.000665034	1.735328465
GOMF_PROTEOGLYCAN_BINDING	0.31633243	-0.008883712	4.35115857	4.76E-05	0.000665339	1.734014979
GOCC_ZONA_PELLUCIDA_RECEPTOR_COMPLEX	-0.44119682	0.014968669	-4.350558565	4.77E-05	0.000666135	1.732008088
GOBP_COLUMNAR_CUBOIDAL_EPITHELIAL_CELL_MATURATION	0.44809365	0.018404089	4.349613856	4.79E-05	0.000667748	1.728848539
GOMF_IONOTROPIC_GLUTAMATE_RECEPTOR_BINDING	0.336003082	0.001007495	4.347571006	4.82E-05	0.000671978	1.722017572
GOBP_CONSTITUTIVE_SECRETORY_PATHWAY	0.524871686	-0.021864153	4.3427884	4.91E-05	0.000680963	1.706032151
GOBP_CELL_DIFFERENTIATION_INVOLVED_IN_EMBRYONIC_PLACENTA_DEVELOPMENT	0.305218011	0.017292064	4.342775749	4.91E-05	0.000680963	1.705989876
GOBP_POSITIVE_REGULATION_OF_TOLERANCE_INDUCTION	0.388678129	-0.004861481	4.342418551	4.91E-05	0.000681194	1.704796364
GOBP_REGULATION_OF_EOSINOPHIL_MIGRATION	0.48119416	-0.003002183	4.33954982	4.96E-05	0.000686881	1.695212952
GOCC_SCAR_COMPLEX	0.384432664	-0.018930998	4.339102277	4.97E-05	0.000687336	1.693718183
GOBP_POSITIVE_REGULATION_OF_P38MAPK_CASCADE	0.320714519	-0.009801031	4.33418409	5.06E-05	0.000698124	1.677297262
GOMF_LARGE_RIBOSOMAL_SUBUNIT_RRNA_BINDING	-0.615784034	0.041386912	-4.332583982	5.09E-05	0.000700165	1.671956995
HP_UNEXPLAINED_FEVERS	0.34309196	-0.01757116	4.332486144	5.09E-05	0.000700165	1.671630501
GOBP_PROSTATE_GLAND_GROWTH	0.38107892	-0.032234217	4.332348456	5.09E-05	0.000700165	1.671171033
GOBP_INTESTINAL_EPITHELIAL_CELL_DEVELOPMENT	0.351494406	0.028963731	4.331876132	5.10E-05	0.000700621	1.669594932
GOBP_REGULATION_OF_VITAMIN_D_RECEPTOR_SIGNALING_PATHWAY	0.457586424	0.010272569	4.331450227	5.11E-05	0.000701034	1.66817381
GOMF_SERINE_TYPE_CARBOXYPEPTIDASE_ACTIVITY	0.622677832	0.028847098	4.325795514	5.21E-05	0.000713894	1.649312911
GOBP_RRNA_BASE_METHYLATION	-0.693018287	-0.004631509	-4.324465732	5.23E-05	0.000715949	1.644879483
GOBP_REGULATION_OF_ASTROCYTE_DIFFERENTIATION	-0.312552201	0.009130325	-4.323626458	5.25E-05	0.000717422	1.64208177
GOMF_ARACHIDONATE_COA_LIGASE_ACTIVITY	0.337617266	-0.014704719	4.323152898	5.26E-05	0.000717969	1.640503294
GOBP_PERIPHERAL_NERVOUS_SYSTEM_MYELIN_MAINTENANCE	-0.379833578	0.004530385	-4.322525221	5.27E-05	0.000718909	1.638411259
GOBP_RENAL_FILTRATION	0.335703056	-0.010877988	4.320242284	5.31E-05	0.000723963	1.630803683
GOMF_PROTEIN_ARGININE_OMEGA_N_MONOMETHYLTRANSFERASE_ACTIVITY	-0.533412159	0.00209602	-4.320028847	5.32E-05	0.000723963	1.630092546
GOBP_MITOCHONDRIAL_DNA_METABOLIC_PROCESS	-0.373020531	0.00996378	-4.318496463	5.35E-05	0.000727214	1.624987464
GOBP_DETECTION_OF_TEMPERATURE_STIMULUS	0.353007335	-8.35E-06	4.317236266	5.37E-05	0.000728494	1.620789911
HP_SHORTENED_PR_INTERVAL	0.44570383	-0.037170589	4.316616986	5.38E-05	0.000729429	1.618727416
GOCC_U1_SNRNP	-0.456695991	0.004024431	-4.313502745	5.44E-05	0.000736167	1.608358
GOMF_COMPLEMENT_BINDING	0.31309981	0.010036315	4.312158077	5.47E-05	0.000739004	1.603881963
GOBP_REGULATION_OF_CYTOPLASMIC_TRANSPORT	0.376817154	-0.007732521	4.311176398	5.49E-05	0.000740902	1.600614706
GOBP_POSITIVE_REGULATION_OF_VASOCONSTRICTION	0.329947644	0.000884868	4.310398199	5.50E-05	0.000742271	1.598024969
GOBP_AMP_METABOLIC_PROCESS	-0.418230787	-0.01061834	-4.308795483	5.53E-05	0.00074514	1.59269217
GOBP_ACTIVATION_OF_MAPKK_ACTIVITY	0.302680222	-0.023350662	4.308380902	5.54E-05	0.000745561	1.591312891
GOMF_PROTON_CHANNEL_ACTIVITY	0.461338277	-0.028448924	4.305631399	5.59E-05	0.000750135	1.582167364
HP_ABNORMAL_PUPILLARY_LIGHT_REFLEX	0.325126395	-0.009242903	4.30176518	5.67E-05	0.000758402	1.569312823
HP_STILLBIRTH	0.308663269	-0.014327192	4.300407947	5.70E-05	0.000761362	1.564801761
GOBP_ALPHA_LINOLENIC_ACID_METABOLIC_PROCESS	0.394029661	0.006430063	4.297536638	5.76E-05	0.000767492	1.555260934
GOBP_PSEUDOURIDINE_SYNTHESIS	-0.500399748	0.007389642	-4.290554279	5.90E-05	0.000783383	1.532074591
GOMF_PSEUDOURIDINE_SYNTHASE_ACTIVITY	-0.500399748	0.007389642	-4.290554279	5.90E-05	0.000783383	1.532074591
GOBP_RESPONSE_TO_PEPTIDOGLYCAN	0.395320018	0.01496568	4.289699271	5.92E-05	0.00078505	1.529236799
GOBP_LINOLEIC_ACID_METABOLIC_PROCESS	0.310179647	0.007140116	4.286428509	5.99E-05	0.000792743	1.518383967
HP_ENDOCARDIAL_FIBROSIS	0.454349776	-0.014975512	4.281984959	6.08E-05	0.000803805	1.50364704
HP_INCREASED_VERTEBRAL_HEIGHT	0.386333949	-0.021691399	4.281397152	6.09E-05	0.000804067	1.501698228
GOBP_FOREBRAIN_CELL_MIGRATION	0.312540044	0.003486748	4.280327175	6.12E-05	0.000805604	1.498151218
GOBP_POSITIVE_REGULATION_OF_AMYLOID_BETA_CLEARANCE	0.41519752	-0.028676775	4.278104046	6.16E-05	0.000809871	1.490783043
HP_PROGRESSIVE_FLEXION_CONTRACTURES	0.461488432	-0.006226317	4.27679523	6.19E-05	0.000811472	1.4864462
HP_ACROMICRIA	-0.479788165	0.022143929	-4.273146123	6.27E-05	0.000820519	1.47435856
HP_DECREASED_ACTIVITY_OF_MITOCHONDRIAL_COMPLEX_IV	-0.465525633	0.027531399	-4.272364288	6.29E-05	0.000822059	1.471769484
HP_BREAST_APLASIA	0.356545535	-0.016382207	4.270325912	6.34E-05	0.000825809	1.465020576
GOBP_VASCULAR_ASSOCIATED_SMOOTH_MUSCLE_CONTRACTION	0.317677091	0.017010149	4.268549332	6.38E-05	0.000829538	1.459139918
HP_ABSENT_FRONTAL_SINUSES	0.366131345	-0.009074929	4.26418583	6.47E-05	0.000840165	1.4447021
GOBP_RESPONSE_TO_LITHIUM_ION	0.323989266	0.0056171	4.256229484	6.66E-05	0.00086173	1.418397667
GOBP_INFLAMMATORY_RESPONSE_TO_WOUNDING	0.3634481	0.006496555	4.253379445	6.72E-05	0.000867392	1.408981866
GOBP_MATURATION_OF_SSU_RRNA	-0.383794474	0.008462085	-4.249733935	6.81E-05	0.000877046	1.396943198
HP_ABNORMAL_PERIOSTEUM_MORPHOLOGY	0.459613833	0.001446089	4.246454711	6.89E-05	0.000885666	1.386119075
GOMF_4_GALACTOSYL_N_ACETYLGLUCOSAMINIDE_3_ALPHA_L_FUCOSYLTRANSFERASE_ACTIVITY	0.419466452	0.002823699	4.243785524	6.95E-05	0.000893225	1.377312047
GOBP_MITOCHONDRIAL_GENOME_MAINTENANCE	-0.346782465	0.015319729	-4.243229429	6.97E-05	0.000893434	1.375477593
HP_FATTY_REPLACEMENT_OF_SKELETAL_MUSCLE	-0.340130884	-0.01902235	-4.24201322	7.00E-05	0.000896483	1.371466018
HP_MYELOPATHY	0.357594947	0.002700493	4.241203152	7.02E-05	0.000898262	1.368794431
GOBP_PLASMA_MEMBRANE_REPAIR	0.395658506	0.002372589	4.239165732	7.07E-05	0.000903153	1.362076327
GOBP_RNA_5_END_PROCESSING	-0.352325691	0.01585908	-4.2380872	7.09E-05	0.000905798	1.358520758
GOBP_REGULATION_OF_MICROVILLUS_ASSEMBLY	0.482584624	0.028580878	4.236094791	7.14E-05	0.000910588	1.351953775
GOBP_REGULATION_OF_GERMINAL_CENTER_FORMATION	0.436649091	0.000238454	4.235097985	7.17E-05	0.00091218	1.348668951
HP_CENTRAL_OPACIFICATION_OF_THE_CORNEA	0.407436627	-0.013144724	4.234977058	7.17E-05	0.00091218	1.348270485
HP_DEPRESSED_NASAL_TIP	0.332720371	-0.015262912	4.234808618	7.18E-05	0.00091218	1.347715471
GOBP_MITOCHONDRIAL_RESPIRATORY_CHAIN_COMPLEX_III_ASSEMBLY	-0.6543166	-0.017419935	-4.233397062	7.21E-05	0.000914556	1.343064828
GOBP_RESPIRATORY_BURST_INVOLVED_IN_DEFENSE_RESPONSE	0.380408845	0.006599069	4.230758573	7.28E-05	0.000921481	1.334374173
GOBP_POSITIVE_REGULATION_OF_DOPAMINE_RECEPTOR_SIGNALING_PATHWAY	0.466870175	0.017159625	4.22983713	7.30E-05	0.000923676	1.331339845
HP_NEUROFIBRILLARY_TANGLES	0.305568376	0.02010054	4.228979118	7.32E-05	0.000925487	1.328514729
GOCC_OMEGASOME	0.580354368	0.007284947	4.228794847	7.33E-05	0.000925487	1.327908036
HP_REDUCED_FACTOR_XII_ACTIVITY	0.551636207	0.019447345	4.227319236	7.37E-05	0.000927989	1.323050278
GOBP_POSITIVE_REGULATION_OF_NUCLEOTIDE_BINDING_OLIGOMERIZATION_DOMAIN_CONTAINING_SIGNALING_PATHWAY	0.56476572	-0.001744256	4.22279792	7.48E-05	0.000939556	1.308171929
GOBP_POSITIVE_REGULATION_OF_NUCLEOTIDE_BINDING_OLIGOMERIZATION_DOMAIN_CONTAINING_2_SIGNALING_PATHWAY	0.56476572	-0.001744256	4.22279792	7.48E-05	0.000939556	1.308171929
GOBP_OVULATION	0.319863616	-0.004823656	4.221648129	7.51E-05	0.000942426	1.304389737
GOBP_MAINTENANCE_OF_CELL_POLARITY	0.324263555	0.01604057	4.221446407	7.52E-05	0.000942426	1.303726239
GOBP_REGULATION_OF_POTASSIUM_ION_IMPORT	0.391842714	0.002974094	4.220152438	7.55E-05	0.000945906	1.299470593
GOMF_CADHERIN_BINDING_INVOLVED_IN_CELL_CELL_ADHESION	0.304798129	0.014756225	4.219895991	7.56E-05	0.000945963	1.298627268
HP_PROLONGED_BLEEDING_AFTER_SURGERY	0.429435419	0.015303686	4.214682988	7.70E-05	0.000962549	1.281490654
GOBP_REGULATION_OF_INFLAMMATORY_RESPONSE_TO_WOUNDING	0.459499203	-0.040024539	4.213228922	7.74E-05	0.000966496	1.27671287
GOBP_NUCLEOBASE_METABOLIC_PROCESS	-0.305999552	-0.007668999	-4.213033674	7.74E-05	0.000966496	1.276071393
GOMF_BIOTIN_BINDING	-0.484656036	-0.03273058	-4.209811788	7.83E-05	0.000975805	1.265488508
GOCC_TRNA_METHYLTRANSFERASE_COMPLEX	-0.648463492	-0.022857961	-4.208955467	7.86E-05	0.000977912	1.262676535
GOMF_INTRAMOLECULAR_OXIDOREDUCTASE_ACTIVITY_TRANSPOSING_C_C_BONDS	-0.33571904	-0.042373435	-4.208333665	7.87E-05	0.000978476	1.260634875
GOBP_POSITIVE_REGULATION_OF_ASTROCYTE_DIFFERENTIATION	-0.341574492	0.022368972	-4.206658202	7.92E-05	0.000983332	1.255134421
GOMF_POTASSIUM_ION_ANTIPORTER_ACTIVITY	0.34682101	0.019314995	4.205820356	7.94E-05	0.000985394	1.252384286
GOMF_MHC_CLASS_II_PROTEIN_BINDING	-0.496368051	-0.02064221	-4.204961312	7.97E-05	0.000986716	1.249564895
GOBP_NEGATIVE_REGULATION_OF_CALCIUM_ION_DEPENDENT_EXOCYTOSIS	0.431845857	0.002790129	4.20417225	7.99E-05	0.000988618	1.246975474
HP_MITRAL_STENOSIS	0.324876038	0.013665218	4.202277108	8.04E-05	0.000993154	1.240757418
HP_PREMATURE_LOSS_OF_PERMANENT_TEETH	0.548922072	0.055695412	4.199200156	8.13E-05	0.001000124	1.230665189
GOMF_HSP70_PROTEIN_BINDING	-0.300859844	-0.031660925	-4.197729558	8.17E-05	0.001003641	1.2258432
GOBP_REGULATION_OF_MODIFICATION_OF_POSTSYNAPTIC_STRUCTURE	0.411964861	-0.022097935	4.197721894	8.17E-05	0.001003641	1.225818071
GOBP_REGULATION_OF_AMINO_ACID_IMPORT_ACROSS_PLASMA_MEMBRANE	0.354920374	-0.009213309	4.197140237	8.19E-05	0.001004854	1.223911126
GOBP_PANTOTHENATE_METABOLIC_PROCESS	0.434817451	0.010813453	4.190125989	8.39E-05	0.001027186	1.200926993
GOBP_IMMUNE_COMPLEX_CLEARANCE	0.47845412	-0.001712773	4.189892753	8.40E-05	0.001027186	1.200163111
GOBP_NEGATIVE_REGULATION_OF_MEMBRANE_PROTEIN_ECTODOMAIN_PROTEOLYSIS	0.373885454	-0.027669774	4.189428718	8.41E-05	0.001028007	1.198643392
GOBP_NERVE_GROWTH_FACTOR_SIGNALING_PATHWAY	0.382568299	-0.057352129	4.188364719	8.44E-05	0.001030141	1.195159154
GOBP_TOLL_LIKE_RECEPTOR_7_SIGNALING_PATHWAY	0.457969617	-0.017632866	4.183751962	8.58E-05	0.001041721	1.180059785
GOMF_ARGININE_BINDING	0.495884808	0.025003897	4.182747339	8.61E-05	0.001044523	1.17677252
GOBP_POSITIVE_REGULATION_OF_T_HELPER_17_TYPE_IMMUNE_RESPONSE	-0.42879233	-0.02728439	-4.174031648	8.87E-05	0.001072328	1.148272582
GOBP_RELAXATION_OF_SMOOTH_MUSCLE	0.396657897	-0.041335407	4.173262948	8.90E-05	0.00107433	1.145760605
GOBP_LONG_CHAIN_FATTY_ACYL_COA_BIOSYNTHETIC_PROCESS	0.348024084	-0.005063225	4.171812612	8.94E-05	0.00107889	1.141021881
GOMF_HISTONE_ACETYLTRANSFERASE_BINDING	0.344540866	0.020659764	4.170768909	8.97E-05	0.001081938	1.137612343
GOMF_RDNA_BINDING	-0.493799145	-0.045371017	-4.170407845	8.98E-05	0.001082425	1.136432947
HP_ABNORMALITY_OF_FRONTAL_SINUS	0.32784115	-0.006341031	4.168910606	9.03E-05	0.001087196	1.131542913
GOBP_REGULATION_OF_COMPLEMENT_ACTIVATION_ALTERNATIVE_PATHWAY	0.543693216	-0.018573254	4.168143357	9.06E-05	0.001089222	1.129037444
GOMF_HYDROXYMETHYL_FORMYL_AND_RELATED_TRANSFERASE_ACTIVITY	-0.354840085	-0.024519833	-4.167533208	9.07E-05	0.001090657	1.127045176
GOMF_HEXOKINASE_ACTIVITY	0.435546512	0.011422281	4.165297825	9.14E-05	0.001097396	1.119747609
GOMF_GABA_RECEPTOR_BINDING	0.314151421	0.005070918	4.16196437	9.25E-05	0.001106623	1.108869491
GOBP_NEGATIVE_REGULATION_OF_MULTICELLULAR_ORGANISM_GROWTH	-0.419255357	0.009172448	-4.16039273	9.30E-05	0.001109344	1.103742472
GOBP_CARDIAC_VENTRICLE_FORMATION	0.366691884	0.025536068	4.160228756	9.31E-05	0.001109344	1.103207621
GOBP_PURINE_NUCLEOSIDE_MONOPHOSPHATE_BIOSYNTHETIC_PROCESS	-0.389786425	-0.004272363	-4.160107883	9.31E-05	0.001109344	1.102813363
HP_BROAD_FEMORAL_NECK	0.40961536	-0.014576116	4.158830555	9.35E-05	0.001113387	1.098647438
HP_ELONGATED_SUPERIOR_CEREBELLAR_PEDUNCLE	-0.395623554	0.017818837	-4.156545448	9.43E-05	0.001119296	1.091196548
HP_FACIAL_ERYTHEMA	-0.372265047	0.039529788	-4.155834361	9.45E-05	0.001120566	1.088878439
GOBP_NEGATIVE_REGULATION_OF_CELL_MIGRATION_INVOLVED_IN_SPROUTING_ANGIOGENESIS	0.323597846	0.004947233	4.151174186	9.60E-05	0.001136124	1.073692155
GOBP_SPERMIDINE_METABOLIC_PROCESS	-0.464752027	-0.005936695	-4.149087764	9.67E-05	0.00114084	1.066896245
GOBP_URINARY_TRACT_SMOOTH_MUSCLE_CONTRACTION	0.376576148	-0.034833067	4.149068926	9.67E-05	0.00114084	1.066834895
GOBP_ESTABLISHMENT_OF_PROTEIN_LOCALIZATION_TO_POSTSYNAPTIC_MEMBRANE	0.335795599	0.013019356	4.147191335	9.74E-05	0.001145581	1.060720895
GOBP_CENTRIOLE_ASSEMBLY	-0.302860748	0.0061103	-4.145694974	9.79E-05	0.001150632	1.055849443
GOBP_NEGATIVE_REGULATION_OF_PLATELET_DERIVED_GROWTH_FACTOR_RECEPTOR_SIGNALING_PATHWAY	0.316202088	0.001828639	4.141300857	9.94E-05	0.00116371	1.04155013
GOMF_PROTEIN_KINASE_B_BINDING	0.414433183	0.00486004	4.140873581	9.95E-05	0.001164337	1.040160159
GOBP_CLEAVAGE_INVOLVED_IN_RRNA_PROCESSING	-0.439614205	-0.022381527	-4.135253747	0.000101489	0.001180938	1.02188603
GOBP_METANEPHRIC_PART_OF_URETERIC_BUD_DEVELOPMENT	0.389365034	-0.030217861	4.133928486	0.000101956	0.001185203	1.017578751
GOBP_RESPONSE_TO_GRAVITY	0.403980204	0.010166528	4.133762774	0.000102014	0.001185203	1.017040219
GOBP_ANTEROGRADE_NEURONAL_DENSE_CORE_VESICLE_TRANSPORT	0.389721034	0.006106066	4.133162334	0.000102226	0.001185827	1.015089018
GOMF_CROSSOVER_JUNCTION_ENDODEOXYRIBONUCLEASE_ACTIVITY	-0.646050146	0.008539172	-4.129046873	0.000103692	0.001198881	1.001719759
GOBP_PLASMA_MEMBRANE_TUBULATION	0.302762454	-0.02296565	4.128878735	0.000103752	0.001198881	1.001173718
GOBP_DIPEPTIDE_TRANSMEMBRANE_TRANSPORT	0.414655313	-0.031627099	4.128441834	0.000103909	0.001199749	0.999754915
GOBP_NEGATIVE_REGULATION_OF_ORGANIC_ACID_TRANSPORT	0.323467171	0.024214811	4.126772222	0.000104511	0.001204854	0.994333777
GOMF_INTERLEUKIN_6_RECEPTOR_BINDING	0.411849558	-0.008873813	4.126170207	0.000104729	0.001206435	0.992379379
HP_ABNORMALITY_OF_THE_ISCHIUM	0.331428976	0.00458469	4.120759163	0.000106705	0.001225884	0.97482028
GOMF_ANGIOTENSIN_RECEPTOR_BINDING	0.40808797	-0.003431357	4.120704673	0.000106725	0.001225884	0.974643523
GOBP_ACYLGLYCEROL_ACYL_CHAIN_REMODELING	0.437753383	-0.017686396	4.12065281	0.000106745	0.001225884	0.974475294
GOBP_POSITIVE_REGULATION_OF_RECEPTOR_BINDING	0.372854327	-0.005210256	4.118719051	0.00010746	0.001232208	0.9682035
GOBP_INTERLEUKIN_35_MEDIATED_SIGNALING_PATHWAY	0.37436789	-0.006405435	4.117990226	0.000107731	0.001234091	0.965840137
HP_LOW_SET_NIPPLES	-0.527295848	-0.012206171	-4.117833609	0.000107789	0.001234091	0.965332306
GOBP_RESPONSE_TO_MOLECULE_OF_FUNGAL_ORIGIN	0.552408313	0.055709299	4.114245669	0.000109133	0.001245979	0.953701492
GOBP_PURINE_NUCLEOSIDE_MONOPHOSPHATE_METABOLIC_PROCESS	-0.312966347	-0.013733376	-4.11396146	0.00010924	0.001245979	0.952780443
GOMF_DTTP_DIPHOSPHATASE_ACTIVITY	-0.434980056	0.017700661	-4.112789506	0.000109683	0.001250031	0.948982823
GOBP_NEGATIVE_REGULATION_OF_LYASE_ACTIVITY	0.307576493	0.009090645	4.112212351	0.000109901	0.001251571	0.947112835
GOBP_POSITIVE_REGULATION_OF_ALCOHOL_BIOSYNTHETIC_PROCESS	0.313323435	0.008268422	4.111645113	0.000110117	0.001253069	0.945275125
GOBP_KETONE_BODY_BIOSYNTHETIC_PROCESS	-0.374964241	0.010924646	-4.111287681	0.000110253	0.001253663	0.944117211
GOBP_MYELOID_DENDRITIC_CELL_DIFFERENTIATION	0.308732019	0.012378805	4.108811595	0.000111199	0.001261542	0.936097454
GOBP_REGULATION_OF_EARLY_ENDOSOME_TO_LATE_ENDOSOME_TRANSPORT	0.410731809	0.004882853	4.107856519	0.000111565	0.001264747	0.933004826
HP_OLIVOPONTOCEREBELLAR_HYPOPLASIA	-0.473363646	-0.020080194	-4.103014	0.000113444	0.001283591	0.917330769
GOBP_POSITIVE_REGULATION_OF_VASCULAR_WOUND_HEALING	-0.492142447	-0.003785823	-4.101345905	0.000114098	0.001286382	0.911934054
GOBP_MACROPHAGE_PROLIFERATION	0.390382592	-0.019327749	4.101014174	0.000114229	0.001286382	0.910860972
GOBP_ENDOCYTOSIS_INVOLVED_IN_VIRAL_ENTRY_INTO_HOST_CELL	0.44526464	0.039571195	4.100966019	0.000114248	0.001286382	0.910705206
HP_INTERSTITIAL_PNEUMONITIS	0.395552394	-0.0464944	4.100193166	0.000114552	0.001288843	0.908205401
GOBP_REGULATION_OF_SYSTEMIC_ARTERIAL_BLOOD_PRESSURE_BY_RENIN_ANGIOTENSIN	0.366318853	0.00011557	4.096380056	0.000116067	0.001302947	0.895875884
HP_SYNOVITIS	0.449551596	0.030672497	4.095839726	0.000116283	0.001304396	0.894129295
HP_PERCUSSION_MYOTONIA	0.41316181	-0.040497236	4.092598833	0.000117588	0.001316075	0.883656119
HP_ABNORMAL_CELLULAR_COMPOSITION_OF_BRONCHOALVEOLAR_FLUID	0.416678015	-0.043522337	4.090234519	0.000118549	0.001325838	0.876018741
HP_VISUAL_HALLUCINATIONS	0.321319342	-0.010164042	4.088261974	0.000119357	0.001332876	0.869648873
GOBP_PYRIMIDINE_NUCLEOSIDE_MONOPHOSPHATE_METABOLIC_PROCESS	-0.356116394	-0.016364378	-4.08754217	0.000119653	0.001335185	0.867324884
HP_PERSISTENT_BLEEDING_AFTER_TRAUMA	0.417616139	0.020017775	4.087261504	0.000119768	0.001335479	0.866418777
GOBP_REGULATION_OF_MACROPHAGE_PROLIFERATION	0.46960461	0.013268618	4.087040115	0.00011986	0.001335501	0.865704069
GOCC_CHROMATOID_BODY	0.30620022	-0.007093809	4.085164066	0.000120636	0.001343148	0.859648552
GOBP_POSITIVE_REGULATION_OF_NAD_P_H_OXIDASE_ACTIVITY	0.393631403	-0.022830211	4.081642803	0.000122105	0.001357491	0.848287026
HP_ORCHITIS	0.365981335	0.003948387	4.078335848	0.000123501	0.001369957	0.837622229
HP_THORACIC_AORTA_CALCIFICATION	0.419339443	-0.067088455	4.072472576	0.000126014	0.001393699	0.81872595
GOBP_POSITIVE_REGULATION_OF_TOLL_LIKE_RECEPTOR_4_SIGNALING_PATHWAY	0.436333496	0.018203504	4.071891149	0.000126266	0.001394553	0.81685299
GOBP_GAS_HOMEOSTASIS	0.343334067	0.000340518	4.068389829	0.000127793	0.001408169	0.805577471
GOBP_AMINOGLYCOSIDE_ANTIBIOTIC_METABOLIC_PROCESS	-0.355699791	-0.016537395	-4.06690655	0.000128445	0.0014109	0.800802503
GOMF_CHOLINE_TRANSMEMBRANE_TRANSPORTER_ACTIVITY	0.450205921	-0.040780014	4.066754446	0.000128512	0.0014109	0.800312908
GOBP_KERATAN_SULFATE_CATABOLIC_PROCESS	0.339189709	0.018381493	4.066319667	0.000128704	0.001411671	0.798913497
HP_PRIMARY_HYPERCORTISOLISM	0.380391609	-0.02817918	4.065954599	0.000128865	0.001411671	0.797738528
GOBP_REVERSIBLE_DIFFERENTIATION	-0.43519667	-0.016697584	-4.065039428	0.000129271	0.001415075	0.794793335
HP_BREECH_PRESENTATION	-0.303305348	0.003958514	-4.064336198	0.000129583	0.001417456	0.792530474
HP_NOCTURIA	-0.401397718	0.007937612	-4.062499207	0.000130402	0.001425374	0.786620479
HP_ADRENOCORTICAL_ABNORMALITY	0.361700989	-0.03559141	4.061986415	0.000130632	0.001426841	0.784970999
HP_POST_PARTUM_HEMORRHAGE	0.453311954	0.013873446	4.061046433	0.000131053	0.001430404	0.781947713
GOBP_POSITIVE_REGULATION_OF_HYDROGEN_PEROXIDE_METABOLIC_PROCESS	0.459603643	0.009909799	4.060285494	0.000131396	0.001433096	0.779500592
GOBP_PURINE_NUCLEOSIDE_CATABOLIC_PROCESS	-0.446178994	0.021713607	-4.059665283	0.000131676	0.001433753	0.777506241
GOBP_DNA_STRAND_ELONGATION	-0.349191236	-0.006935944	-4.058994463	0.000131979	0.001435269	0.775349354
GOBP_PYRAMIDAL_NEURON_DIFFERENTIATION	0.377132426	-0.005092553	4.055152908	0.000133728	0.001451817	0.763001683
HP_RENAL_CORTICAL_CYSTS	-0.423508257	-3.09E-05	-4.05501462	0.000133791	0.001451817	0.762557321
GOBP_FOLATE_IMPORT_ACROSS_PLASMA_MEMBRANE	0.483002378	0.010321799	4.054525383	0.000134016	0.001452146	0.760985329
GOBP_AMINO_ACID_ACTIVATION	-0.382387646	-0.011138966	-4.05363093	0.000134427	0.00145555	0.758111603
HP_OVAL_FACE	-0.390287151	-0.01365012	-4.053131406	0.000134658	0.001456988	0.756506883
GOBP_HEPARAN_SULFATE_PROTEOGLYCAN_BIOSYNTHETIC_PROCESS_POLYSACCHARIDE_CHAIN_BIOSYNTHETIC_PROCESS	0.388602843	0.026515326	4.052283331	0.000135049	0.001460172	0.753782708
GOBP_FUNGIFORM_PAPILLA_DEVELOPMENT	-0.389095233	-0.047647207	-4.050359948	0.000135942	0.001468762	0.747605704
GOBP_CELLULAR_RESPONSE_TO_ELECTRICAL_STIMULUS	0.421533993	-0.009127025	4.048218035	0.000136943	0.001476718	0.740728931
GOBP_BRANCHING_MORPHOGENESIS_OF_A_NERVE	0.356085074	0.003922261	4.048150243	0.000136974	0.001476718	0.740511317
GOBP_POSITIVE_REGULATION_OF_COAGULATION	0.305129884	0.002723044	4.045472703	0.000138236	0.001488171	0.731918004
GOBP_REGULATION_OF_RESTING_MEMBRANE_POTENTIAL	0.378059111	-0.026856746	4.044893772	0.00013851	0.001489576	0.730060422
GOBP_BONE_MATURATION	0.321404815	-0.009912247	4.042933264	0.000139442	0.001496852	0.723771037
GOCC_PROTON_TRANSPORTING_V_TYPE_ATPASE_COMPLEX	0.34217826	-0.008413991	4.041634545	0.000140063	0.001501516	0.719605695
GOCC_ELONGATOR_HOLOENZYME_COMPLEX	-0.608016496	-0.009276968	-4.041604851	0.000140077	0.001501516	0.719510471
HP_REDUCED_PANCREATIC_BETA_CELLS	0.490758417	0.001257127	4.040085776	0.000140807	0.001508258	0.71463942
HP_PROMINENT_NASOLABIAL_FOLD	0.430790358	0.007188677	4.039121454	0.000141272	0.001512158	0.711547802
GOBP_MAINTENANCE_OF_ANIMAL_ORGAN_IDENTITY	-0.446363148	-0.004535279	-4.033754647	0.000143888	0.00153686	0.694349851
HP_DECREASED_ADENOSYLCOBALAMIN	-0.433333143	-0.000904458	-4.033303508	0.00014411	0.001538134	0.692904796
GOBP_POSITIVE_REGULATION_OF_T_HELPER_17_CELL_DIFFERENTIATION	-0.408147208	-0.04009358	-4.029890374	0.0001458	0.001552852	0.681975227
GOBP_CHONDROCYTE_DIFFERENTIATION_INVOLVED_IN_ENDOCHONDRAL_BONE_MORPHOGENESIS	-0.306878085	0.011888952	-4.026590905	0.000147453	0.001567102	0.671414892
HP_ERYTHEMATOUS_PLAQUE	0.386493627	-0.028076745	4.023369106	0.000149083	0.001578967	0.661108144
GOCC_PIP_BODY	0.415765855	-0.012805647	4.023135627	0.000149202	0.001578967	0.66036142
GOMF_PLATELET_DERIVED_GROWTH_FACTOR_RECEPTOR_BINDING	0.336980002	-0.002493902	4.022770945	0.000149388	0.001579816	0.659195129
GOBP_TRNA_THREONYLCARBAMOYLADENOSINE_METABOLIC_PROCESS	-0.405792874	-0.005468166	-4.019342327	0.000151146	0.001594538	0.648233155
GOBP_GAP_JUNCTION_ASSEMBLY	0.391467772	0.007088277	4.019225093	0.000151206	0.001594538	0.647858433
GOBP_PROTEIN_HETEROTETRAMERIZATION	-0.349481222	0.03473246	-4.017247346	0.00015223	0.0016042	0.641537838
HP_PERIVENTRICULAR_WHITE_MATTER_HYPERDENSITIES	0.391172417	0.000211854	4.015596102	0.000153089	0.001609712	0.636262128
GOBP_NEGATIVE_REGULATION_OF_HUMORAL_IMMUNE_RESPONSE_MEDIATED_BY_CIRCULATING_IMMUNOGLOBULIN	0.39478594	0.036068497	4.015424902	0.000153179	0.001609712	0.635715221
HP_INTESTINAL_HYPOPLASIA	0.338255421	0.014317258	4.015416409	0.000153183	0.001609712	0.635688089
GOBP_REGULATION_OF_SUPEROXIDE_ANION_GENERATION	0.345020381	-0.005328004	4.014751059	0.000153531	0.001612236	0.633562729
HP_RAGGED_RED_MUSCLE_FIBERS	-0.386928435	-0.025111346	-4.013462891	0.000154207	0.001617061	0.629448466
GOMF_ACETYLCHOLINE_RECEPTOR_BINDING	0.35191978	-0.018790325	4.011727344	0.000155121	0.001625516	0.623906581
GOBP_N_ACYLETHANOLAMINE_METABOLIC_PROCESS	0.583943442	0.001385238	4.010818665	0.000155602	0.001629416	0.621005594
HP_ABSENT_TOENAIL	0.343820764	0.016254676	4.008544166	0.000156813	0.001638724	0.613745914
GOCC_EXTRINSIC_COMPONENT_OF_PRESYNAPTIC_MEMBRANE	0.441322625	-0.000344934	4.004395878	0.000159044	0.001657336	0.600511901
GOBP_NEGATIVE_REGULATION_OF_T_CELL_CYTOKINE_PRODUCTION	0.370889192	0.016120004	4.003368222	0.000159601	0.001661987	0.597234711
HP_PROGEROID_FACIAL_APPEARANCE	-0.369917243	-0.023636745	-4.001230792	0.000160767	0.001670635	0.590420082
GOBP_SYNAPTIC_VESICLE_BUDDING	0.384595159	0.008016794	3.999528246	0.000161701	0.001678011	0.584993531
HP_CERVICAL_MYELOPATHY	0.459764631	-0.005618519	3.998665959	0.000162176	0.001680611	0.58224568
GOBP_PURINE_RIBONUCLEOSIDE_SALVAGE	-0.480130815	0.007060587	-3.996674256	0.000163279	0.001690113	0.575900087
HP_HYPOLIPIDEMIA	0.355966389	0.027081093	3.99158843	0.000166127	0.001715609	0.559705224
GOBP_G_PROTEIN_COUPLED_ACETYLCHOLINE_RECEPTOR_SIGNALING_PATHWAY	0.313083385	-0.006354967	3.989008025	0.00016759	0.001725956	0.551493166
HP_BILE_DUCT_PROLIFERATION	-0.33623502	0.001145201	-3.988182847	0.00016806	0.001728423	0.548867739
HP_MOTTLED_PIGMENTATION	0.389034585	0.010435511	3.987243543	0.000168597	0.001732756	0.545879604
HP_HYPEROXALURIA	-0.433848521	0.021895536	-3.984740906	0.000170037	0.001745816	0.537920236
GOCC_ENDORIBONUCLEASE_COMPLEX	-0.367905514	-0.011039645	-3.984628679	0.000170102	0.001745816	0.537563379
HP_POSTERIOR_FOSSA_CYST	-0.346728139	-0.02607557	-3.983688648	0.000170645	0.001750197	0.534574544
HP_MELENA	0.325467309	0.000272284	3.981061344	0.000172174	0.001760284	0.526223271
GOBP_ALDITOL_BIOSYNTHETIC_PROCESS	-0.454975537	0.016429249	-3.980988251	0.000172217	0.001760284	0.525990981
GOCC_SPECIFIC_GRANULE_MEMBRANE	0.341412356	-0.005672431	3.980636415	0.000172423	0.001761184	0.524872886
HP_APLASIA_HYPOPLASIA_OF_THE_NASAL_SEPTUM	-0.479259409	-0.023821618	-3.978501174	0.000173677	0.001770368	0.518088605
GOBP_PYRIMIDINE_NUCLEOTIDE_SALVAGE	-0.46038749	-0.067432027	-3.977565493	0.000174229	0.001772922	0.515116369
GOBP_REGULATION_OF_CENTRIOLE_REPLICATION	-0.32250593	-0.000536908	-3.977511889	0.000174261	0.001772922	0.514946104
GOBP_REGULATION_OF_CYCLASE_ACTIVITY	0.307926786	0.010295095	3.977474615	0.000174283	0.001772922	0.514827711
GOMF_NADP_RETINOL_DEHYDROGENASE_ACTIVITY	-0.378111746	-0.023855052	-3.976097116	0.000175099	0.001778808	0.510452852
GOMF_ADENYLATE_KINASE_ACTIVITY	-0.49219519	-0.045608057	-3.973279967	0.00017678	0.00179345	0.501508605
GOMF_SUPEROXIDE_GENERATING_NAD_P_H_OXIDASE_ACTIVITY	0.363061197	-0.021918741	3.969041826	0.000179338	0.001814482	0.488060055
GOBP_POSITIVE_REGULATION_OF_RECEPTOR_RECYCLING	0.380032612	0.022575768	3.968774763	0.000179501	0.001814898	0.487212898
GOBP_POSITIVE_REGULATION_OF_MYELOID_LEUKOCYTE_MEDIATED_IMMUNITY	0.388562239	-0.011044219	3.965955605	0.000181224	0.00182861	0.478272284
GOMF_PRE_MRNA_5_SPLICE_SITE_BINDING	-0.709589157	0.020660984	-3.961932436	0.00018371	0.001849845	0.465519989
GOMF_AMMONIA_LYASE_ACTIVITY	0.421049407	-0.016111954	3.961751166	0.000183823	0.001849845	0.4649456
HP_ABNORMALITY_OF_THE_PROTEIN_C_ANTICOAGULANT_PATHWAY	0.430084534	-0.004316544	3.960962061	0.000184314	0.001853548	0.462445359
GOMF_GALACTOSIDASE_ACTIVITY	0.486574251	-0.022329528	3.959048941	0.000185512	0.001861836	0.456384979
HP_ABNORMAL_SPEECH_PROSODY	0.354824704	0.027056731	3.957291201	0.000186619	0.001870436	0.450818389
GOBP_REGULATION_OF_PHOSPHOLIPASE_A2_ACTIVITY	0.37587092	0.00738041	3.956313298	0.000187237	0.001875379	0.447722114
GOBP_SKELETAL_MUSCLE_CELL_PROLIFERATION	0.36665682	0.018549788	3.95379987	0.000188836	0.001888864	0.439766148
GOBP_REGULATION_OF_CORE_PROMOTER_BINDING	0.382457664	0.002037951	3.952365379	0.000189754	0.001895515	0.435226812
HP_ABNORMAL_SWEAT_GLAND_MORPHOLOGY	0.399715823	-0.082652157	3.943320311	0.000195644	0.001949149	0.406627566
GOBP_REGULATION_OF_CAVEOLIN_MEDIATED_ENDOCYTOSIS	0.380397058	-0.009115078	3.94207997	0.000196466	0.001956028	0.402708903
GOCC_ATG1_ULK1_KINASE_COMPLEX	0.407279751	-0.015824163	3.941782125	0.000196663	0.001956695	0.401768021
GOBP_CARDIAC_CHAMBER_FORMATION	0.34478769	0.004207957	3.941244944	0.00019702	0.001958945	0.400071194
GOBP_OXIDATIVE_DNA_DEMETHYLATION	-0.538039757	-0.003400347	-3.940085952	0.000197793	0.001962203	0.396410694
GOBP_POSITIVE_REGULATION_OF_GASTRO_INTESTINAL_SYSTEM_SMOOTH_MUSCLE_CONTRACTION	0.425339208	0.02631565	3.939966598	0.000197873	0.001962203	0.396033771
GOBP_DOLICHYL_DIPHOSPHATE_BIOSYNTHETIC_PROCESS	-0.533647082	-0.028959666	-3.939359157	0.000198279	0.001964929	0.39411556
HP_IMPAIRED_T_CELL_FUNCTION	-0.305604818	-0.025719517	-3.939114471	0.000198443	0.001965251	0.393342929
GOBP_NEGATIVE_REGULATION_OF_SMOOTH_MUSCLE_CONTRACTION	0.314319773	-0.029773675	3.937809013	0.000199319	0.001971321	0.389221252
GOBP_PEPTIDYL_ARGININE_METHYLATION_TO_ASYMMETRICAL_DIMETHYL_ARGININE	-0.432667624	-0.001392938	-3.936770185	0.000200019	0.001975633	0.385941994
GOMF_PROTEIN_ARGININE_OMEGA_N_ASYMMETRIC_METHYLTRANSFERASE_ACTIVITY	-0.432667624	-0.001392938	-3.936770185	0.000200019	0.001975633	0.385941994
GOCC_PINOSOME	0.509969751	0.03829976	3.93296128	0.000202606	0.001995914	0.373922999
GOBP_CELLULAR_RESPONSE_TO_ETHANOL	0.307734502	-0.014690886	3.93257036	0.000202873	0.001997233	0.372689854
GOBP_REGULATION_OF_LEUKOCYTE_DEGRANULATION	0.315119341	0.008862445	3.928403583	0.000205744	0.00202283	0.35955057
GOBP_ISOPENTENYL_DIPHOSPHATE_BIOSYNTHETIC_PROCESS	-0.40981561	-0.014490081	-3.922110792	0.000210153	0.002059061	0.339723443
HP_THORACIC_DYSPLASIA	-0.460458189	-0.025715971	-3.921298755	0.000210728	0.002061621	0.337166325
GOBP_PULMONARY_VALVE_DEVELOPMENT	0.325507839	-0.011651723	3.92036478	0.000211392	0.002066145	0.334225624
GOBP_PLASMINOGEN_ACTIVATION	0.322461673	0.005440559	3.92010963	0.000211574	0.002066188	0.333422337
GOMF_PYRUVATE_DEHYDROGENASE_ACETYL_TRANSFERRING_KINASE_ACTIVITY	0.483233277	-0.015677466	3.919320423	0.000212137	0.002067999	0.330937889
GOMF_OPIOID_RECEPTOR_ACTIVITY	0.371522489	0.046777706	3.919021502	0.00021235	0.002067999	0.329996954
GOMF_LIGASE_ACTIVITY_FORMING_CARBON_CARBON_BONDS	-0.481287312	-0.037132962	-3.918821602	0.000212493	0.002067999	0.329367741
GOMF_SODIUM_PROTON_ANTIPORTER_ACTIVITY	0.378254789	0.022602728	3.918743551	0.000212549	0.002067999	0.32912207
GOCC_GATOR2_COMPLEX	-0.419289227	-0.03142211	-3.918178338	0.000212954	0.002070591	0.327343112
HP_SEVERE_DEMYELINATION_OF_THE_WHITE_MATTER	-0.489893475	-0.024631935	-3.916899337	0.000213872	0.002078174	0.323318152
GOBP_ENDOPLASMIC_RETICULUM_TUBULAR_NETWORK_ORGANIZATION	0.383957434	-0.004828516	3.916204026	0.000214374	0.002080341	0.321130377
HP_OTOSCLEROSIS	0.411634017	-0.03241742	3.907650109	0.000220631	0.002132497	0.294235331
GOMF_ACTIN_DEPENDENT_ATPASE_ACTIVITY	0.316112662	-0.01242218	3.906368128	0.000221583	0.00213921	0.290207678
GOBP_INTERLEUKIN_23_PRODUCTION	0.449157668	0.000249321	3.905762392	0.000222035	0.002142187	0.288304898
GOBP_PURINE_NUCLEOSIDE_DIPHOSPHATE_BIOSYNTHETIC_PROCESS	-0.455260624	0.02460703	-3.904116881	0.000223266	0.002151291	0.28313682
GOBP_CELLULAR_RESPONSE_TO_HYDROPEROXIDE	0.450517416	-0.021981243	3.901832609	0.000224986	0.002166467	0.275964806
GOCC_BCL_2_FAMILY_PROTEIN_COMPLEX	0.4079857	0.003930265	3.899612843	0.000226669	0.002181275	0.268997815
HP_MANDIBULAR_APLASIA	0.327639744	-0.009586049	3.895554207	0.000229779	0.002200331	0.256265654
GOBP_HEPATOCYTE_APOPTOTIC_PROCESS	0.336792126	0.011952169	3.895459714	0.000229852	0.002200331	0.255969322
GOBP_ENDONUCLEOLYTIC_CLEAVAGE_INVOLVED_IN_RRNA_PROCESSING	-0.397256795	0.014595125	-3.895302429	0.000229973	0.002200331	0.255476082
HP_RECURRENT_ENTEROVIRAL_INFECTIONS	0.423447215	-0.016850021	3.893550424	0.000231329	0.002210477	0.249982704
GOMF_ALANINE_TRANSMEMBRANE_TRANSPORTER_ACTIVITY	0.342972203	0.003145631	3.892096509	0.00023246	0.002218399	0.245425144
GOBP_CELLULAR_RESPONSE_TO_LIPOPROTEIN_PARTICLE_STIMULUS	0.301308797	0.000592194	3.888282532	0.000235452	0.002240128	0.233474556
GOMF_SIALIC_ACID_BINDING	0.312005699	0.020413437	3.886848865	0.000236587	0.002244048	0.228984232
GOCC_RIBONUCLEASE_P_COMPLEX	-0.403850383	-0.013330114	-3.886241107	0.000237069	0.002244048	0.227081011
GOCC_MULTIMERIC_RIBONUCLEASE_P_COMPLEX	-0.403850383	-0.013330114	-3.886241107	0.000237069	0.002244048	0.227081011
GOMF_RIBONUCLEASE_P_ACTIVITY	-0.403850383	-0.013330114	-3.886241107	0.000237069	0.002244048	0.227081011
GOMF_RIBONUCLEASE_P_RNA_BINDING	-0.403850383	-0.013330114	-3.886241107	0.000237069	0.002244048	0.227081011
GOBP_ADP_BIOSYNTHETIC_PROCESS	-0.541843067	-0.015527633	-3.886212794	0.000237092	0.002244048	0.226992352
GOBP_RIBONUCLEOSIDE_DIPHOSPHATE_BIOSYNTHETIC_PROCESS	-0.541843067	-0.015527633	-3.886212794	0.000237092	0.002244048	0.226992352
GOCC_NEURONAL_DENSE_CORE_VESICLE_MEMBRANE	0.446015443	-0.025072814	3.884775767	0.000238236	0.002249191	0.222492992
GOCC_HULC_COMPLEX	0.419301811	0.00161185	3.88424541	0.00023866	0.002250441	0.220832692
GOCC_MITOCHONDRIAL_SMALL_RIBOSOMAL_SUBUNIT	-0.488884475	0.015867844	-3.8830691	0.000239603	0.002257817	0.217150724
GOBP_POSITIVE_REGULATION_OF_EPIDERMAL_GROWTH_FACTOR_ACTIVATED_RECEPTOR_ACTIVITY	0.344487793	0.034479986	3.879615622	0.00024239	0.002280276	0.206344995
GOBP_SMALL_NUCLEOLAR_RIBONUCLEOPROTEIN_COMPLEX_ASSEMBLY	-0.485610177	-0.008224265	-3.879550482	0.000242443	0.002280276	0.206141234
GOCC_BLEB	0.398856114	-0.027796125	3.879304412	0.000242643	0.002280297	0.205371529
GOCC_PHAGOCYTIC_VESICLE	0.312049653	0.002444534	3.878903076	0.000242969	0.002280923	0.204116223
GOCC_EXTRINSIC_COMPONENT_OF_MITOCHONDRIAL_INNER_MEMBRANE	-0.438046709	-0.021195472	-3.872295202	0.000248403	0.002324738	0.183459603
GOBP_TRNA_5_END_PROCESSING	-0.380090636	0.00230931	-3.869202089	0.000250986	0.002345877	0.173797878
GOMF_NADPLUS_NUCLEOSIDASE_ACTIVITY	0.341220407	-0.010855109	3.867150591	0.000252713	0.002356137	0.167392423
GOBP_REGULATION_OF_PLASMINOGEN_ACTIVATION	0.35918191	0.001168158	3.865927348	0.000253749	0.002361421	0.163574061
GOBP_SCARNA_LOCALIZATION_TO_CAJAL_BODY	-0.534514769	-0.023614913	-3.863976773	0.000255408	0.002372343	0.157486887
HP_SHORT_COLUMELLA	0.342662336	-0.007931422	3.863797524	0.000255561	0.002372343	0.1569276
GOBP_POSITIVE_REGULATION_OF_VASCULOGENESIS	0.334283499	-0.020758214	3.861513493	0.000257519	0.002389033	0.149802453
GOCC_DENDRITIC_SPINE_HEAD	0.399878153	-0.011717393	3.85831115	0.000260288	0.002407258	0.139817015
HP_ECCENTRIC_VISUAL_FIXATION	0.404710302	0.026984297	3.857893561	0.000260651	0.002407997	0.138515286
GOCC_U7_SNRNP	-0.446923032	-0.019915203	-3.857849174	0.000260689	0.002407997	0.138376925
GOMF_ALPHA_CATENIN_BINDING	0.383959871	-0.032536372	3.857271945	0.000261192	0.002411154	0.136577717
GOBP_UREA_TRANSPORT	0.397110356	0.028629259	3.854332791	0.000263767	0.002430426	0.127419048
GOBP_POSITIVE_REGULATION_OF_FIBROBLAST_GROWTH_FACTOR_RECEPTOR_SIGNALING_PATHWAY	0.44955626	-0.028664946	3.851946638	0.000265876	0.002440835	0.119986795
GOMF_TRNA_BINDING	-0.369642462	-0.002775363	-3.845811787	0.000271371	0.002482345	0.100891543
HP_CHROMOSOMAL_BREAKAGE_INDUCED_BY_CROSSLINKING_AGENTS	-0.342466306	-0.05303922	-3.845067508	0.000272045	0.00248679	0.09857621
GOCC_PRESYNAPTIC_CYTOSOL	0.348983611	-0.005712109	3.842648543	0.000274246	0.002504322	0.091053132
GOBP_POSITIVE_REGULATION_OF_LIPID_CATABOLIC_PROCESS	0.302022332	-0.002069797	3.842592695	0.000274297	0.002504322	0.090879479
GOMF_L_PROLINE_TRANSMEMBRANE_TRANSPORTER_ACTIVITY	0.374851953	-0.013872494	3.838432421	0.000278125	0.002531659	0.077947934
GOBP_NEGATIVE_REGULATION_OF_MAST_CELL_DEGRANULATION	0.406323949	0.001191156	3.838250298	0.000278293	0.002531659	0.077382035
GOBP_POSITIVE_REGULATION_OF_EPITHELIAL_TO_MESENCHYMAL_TRANSITION_INVOLVED_IN_ENDOCARDIAL_CUSHION_FORMATION	0.383851916	0.016264485	3.836723851	0.000279711	0.00254289	0.072639667
GOMF_LIPASE_BINDING	0.465528695	0.009178615	3.834770571	0.000281536	0.002555045	0.06657294
GOBP_POSITIVE_REGULATION_OF_PROSTAGLANDIN_BIOSYNTHETIC_PROCESS	0.377877546	-0.01372696	3.834744127	0.00028156	0.002555045	0.066490823
GOCC_PROTON_TRANSPORTING_TWO_SECTOR_ATPASE_COMPLEX_PROTON_TRANSPORTING_DOMAIN	0.381022411	-0.025066403	3.830911138	0.000285174	0.002583138	0.054591579
GOCC_PROTON_TRANSPORTING_V_TYPE_ATPASE_V0_DOMAIN	0.381022411	-0.025066403	3.830911138	0.000285174	0.002583138	0.054591579
GOMF_UDP_XYLOSYLTRANSFERASE_ACTIVITY	-0.563515279	-0.021559413	-3.830649153	0.000285423	0.002583825	0.053778538
GOBP_CELLULAR_RESPONSE_TO_LITHIUM_ION	0.349765837	0.001967407	3.830432641	0.000285628	0.002584123	0.053106643
HP_ABNORMAL_CIRCULATING_SERINE_FAMILY_AMINO_ACID_CONCENTRATION	-0.301648188	0.022602067	-3.827499917	0.000288427	0.002607871	0.044007985
GOBP_CALMODULIN_DEPENDENT_KINASE_SIGNALING_PATHWAY	0.421722394	-0.005203664	3.827066005	0.000288844	0.002610059	0.042662161
HP_HEMATOCHEZIA	0.314041874	0.011306581	3.826252703	0.000289626	0.002613968	0.040139881
HP_CRANIOFACIAL_ASYMMETRY	-0.401834083	0.014251738	-3.825103901	0.000290734	0.002620806	0.036577699
GOMF_LIPOPEPTIDE_BINDING	0.372677548	-0.023796908	3.824078499	0.000291726	0.002626588	0.03339872
GOCC_FEMALE_GERM_CELL_NUCLEUS	0.444179367	0.020177366	3.823285153	0.000292496	0.002631938	0.030939536
GOBP_TRNA_WOBBLE_BASE_MODIFICATION	-0.44888585	0.010551168	-3.821944128	0.000293802	0.002642101	0.02678341
GOBP_TRNA_METABOLIC_PROCESS	-0.353214784	-0.010530609	-3.821116634	0.000294611	0.002643731	0.024219288
GOMF_CATALYTIC_ACTIVITY_ACTING_ON_A_TRNA	-0.353609856	-0.0150632	-3.818505798	0.000297177	0.002657269	0.016131487
GOBP_HISTONE_CITRULLINATION	0.436638131	0.041327692	3.81828365	0.000297396	0.002657269	0.015443483
GOMF_PROTEIN_ARGININE_DEIMINASE_ACTIVITY	0.436638131	0.041327692	3.81828365	0.000297396	0.002657269	0.015443483
GOBP_POSITIVE_REGULATION_OF_ACTIN_NUCLEATION	0.321285155	-0.040811316	3.818148079	0.00029753	0.002657269	0.015023624
GOBP_REGULATION_OF_LEUKOCYTE_TETHERING_OR_ROLLING	0.32218459	0.002968145	3.818056831	0.00029762	0.002657269	0.014741039
HP_ABNORMALITY_OF_CANINE	0.479597294	-0.009195008	3.816538301	0.000299124	0.002668256	0.010038918
GOBP_ATP_TRANSPORT	-0.324532387	-0.012074415	-3.816454729	0.000299207	0.002668256	0.009780172
HP_ABNORMAL_BRONCHOALVEOLAR_LAVAGE_FLUID_MORPHOLOGY	0.324938779	0.010414883	3.81482737	0.000300828	0.002681109	0.004742445
HP_LYMPHANGIOMA	0.393072465	0.013234619	3.812717959	0.000302941	0.002695126	-0.001785521
GOBP_REGULATION_OF_I_KAPPAB_PHOSPHORYLATION	-0.440349367	-0.014376744	-3.811764415	0.0003039	0.002698852	-0.00473569
GOBP_POSITIVE_REGULATION_OF_I_KAPPAB_PHOSPHORYLATION	-0.440349367	-0.014376744	-3.811764415	0.0003039	0.002698852	-0.00473569
GOMF_ENDONUCLEASE_ACTIVITY_ACTIVE_WITH_EITHER_RIBO_OR_DEOXYRIBONUCLEIC_ACIDS_AND_PRODUCING_5_PHOSPHOMONOESTERS	-0.315445124	-0.017591145	-3.809949642	0.000305735	0.002713535	-0.010349132
HP_SEVERE_INFECTION	-0.307981678	-0.029071853	-3.80669248	0.000309055	0.002734889	-0.020419909
GOBP_NEGATIVE_REGULATION_OF_MYELOID_LEUKOCYTE_MEDIATED_IMMUNITY	0.375029129	0.010495341	3.804877383	0.00031092	0.002748141	-0.026029621
GOBP_GLOMERULUS_MORPHOGENESIS	0.344598936	-0.0536561	3.802883691	0.000312981	0.002764723	-0.032189338
GOMF_GLYCEROL_CHANNEL_ACTIVITY	0.394056043	0.015327932	3.802531333	0.000313346	0.00276632	-0.033277772
GOMF_CYTIDINE_DEAMINASE_ACTIVITY	0.318794543	0.001588814	3.80024334	0.00031573	0.002784079	-0.040343827
GOCC_DENDRITIC_SPINE_MEMBRANE	0.371532015	-0.00419069	3.798491923	0.000317566	0.002796977	-0.04575094
HP_ABNORMALITY_OF_KREBS_CYCLE_METABOLISM	-0.420917668	0.009072567	-3.796926134	0.000319217	0.00280986	-0.050583626
GOMF_SULFATIDE_BINDING	0.514042374	0.018842901	3.789983158	0.000326635	0.002868406	-0.071997342
GOBP_NEUTROPHIL_MEDIATED_KILLING_OF_SYMBIONT_CELL	0.437780826	-0.004774598	3.788152483	0.000328618	0.002884129	-0.077639407
HP_ABNORMAL_RENAL_ECHOGENICITY	-0.319968245	-0.013286705	-3.787822796	0.000328976	0.002885582	-0.078655305
GOBP_REGULATION_OF_RECEPTOR_CATABOLIC_PROCESS	0.347666662	-0.016665684	3.787002143	0.00032987	0.002891726	-0.081183823
GOBP_CEREBRAL_CORTEX_RADIALLY_ORIENTED_CELL_MIGRATION	0.30777024	-0.020467346	3.781390496	0.000336044	0.002936994	-0.098464534
GOBP_AUTOPHAGY_OF_NUCLEUS	0.373476634	-0.020099749	3.780230605	0.000337334	0.002945075	-0.102034307
GOBP_LATE_ENDOSOME_TO_LYSOSOME_TRANSPORT	0.482648505	0.037693453	3.779049486	0.000338652	0.002951418	-0.105668697
GOBP_NUCLEOSIDE_MONOPHOSPHATE_PHOSPHORYLATION	-0.399710346	-0.019735951	-3.777547114	0.000340336	0.002960921	-0.110290562
GOBP_NEGATIVE_REGULATION_OF_PLASMINOGEN_ACTIVATION	0.438487851	-0.007765703	3.777013406	0.000340936	0.002964418	-0.111932166
GOCC_KINOCILIUM	-0.453339414	-0.03009181	-3.775880391	0.000342213	0.002973797	-0.115416657
HP_METHYLMALONIC_ACIDURIA	-0.393973378	-0.033386281	-3.775544254	0.000342593	0.00297537	-0.116450291
GOBP_REGULATION_OF_PEPTIDYL_CYSTEINE_S_NITROSYLATION	0.355409966	-0.014755279	3.773055612	0.000345418	0.002992178	-0.124101119
GOBP_THYMIC_T_CELL_SELECTION	-0.32656237	-0.014660161	-3.772563363	0.000345979	0.002994351	-0.125614058
GOBP_REGULATION_OF_ENDOTHELIAL_TUBE_MORPHOGENESIS	0.382318291	0.028725708	3.771314142	0.000347408	0.003003241	-0.129453004
GOBP_RIBOSOME_ASSEMBLY	-0.351435662	0.005724187	-3.770731949	0.000348075	0.003003956	-0.131241847
GOBP_POSITIVE_REGULATION_OF_PINOCYTOSIS	0.433428084	-0.00802732	3.770617688	0.000348207	0.003003956	-0.131592901
HP_PROGRESSIVE_PROXIMAL_MUSCLE_WEAKNESS	0.338396339	0.030877691	3.770542061	0.000348294	0.003003956	-0.131825257
GOMF_RRNA_BINDING	-0.406689319	0.018325742	-3.770267468	0.000348609	0.003004946	-0.132668882
GOBP_PENTOSE_PHOSPHATE_SHUNT_NON_OXIDATIVE_BRANCH	0.466879506	-0.029255132	3.768394595	0.000350768	0.003020651	-0.13842181
GOMF_SINGLE_STRANDED_DNA_HELICASE_ACTIVITY	-0.353340742	-0.049548287	-3.768337251	0.000350835	0.003020651	-0.138597926
GOBP_REGULATION_OF_MITOCHONDRIAL_GENE_EXPRESSION	-0.46914973	0.008550989	-3.767309538	0.000352025	0.003027418	-0.141753958
GOBP_NEGATIVE_REGULATION_OF_PROTEIN_KINASE_ACTIVITY_BY_REGULATION_OF_PROTEIN_PHOSPHORYLATION	0.371011599	-0.001296105	3.765130653	0.000354562	0.003047486	-0.148443331
GOMF_TYPE_2A_SEROTONIN_RECEPTOR_BINDING	0.414188159	-0.065209448	3.760136461	0.000360444	0.003091321	-0.16376661
GOBP_POSITIVE_REGULATION_OF_TRANSFORMING_GROWTH_FACTOR_BETA1_PRODUCTION	0.384417317	-0.016672942	3.75844009	0.000362462	0.003106465	-0.168968488
GOBP_REGULATION_OF_PODOSOME_ASSEMBLY	0.341837608	-0.006900153	3.756031039	0.000365348	0.003124115	-0.176353189
HP_INTERPHALANGEAL_JOINT_EROSIONS	0.386861472	0.030574459	3.756023615	0.000365357	0.003124115	-0.176375942
GOBP_PIGMENT_ACCUMULATION	0.385667489	-0.021061508	3.754195924	0.000367561	0.003134428	-0.181976509
GOBP_PIGMENT_GRANULE_MATURATION	0.385667489	-0.021061508	3.754195924	0.000367561	0.003134428	-0.181976509
HP_ANTERIOR_SYNECHIAE_OF_THE_ANTERIOR_CHAMBER	0.375830634	-0.012437168	3.753132122	0.000368849	0.003139626	-0.185235499
GOMF_ARYLESTERASE_ACTIVITY	0.417163327	0.007849843	3.752529963	0.000369581	0.003144062	-0.187079969
HP_ABNORMAL_CIRCULATING_APOLIPOPROTEIN_CONCENTRATION	0.399932836	-0.03591581	3.75093616	0.000371523	0.003155205	-0.19196102
HP_ENTEROCOLITIS	0.366175962	-0.03567727	3.750319829	0.000372277	0.003159813	-0.193848186
GOBP_MUCUS_SECRETION	-0.36409483	-0.014596964	-3.748032175	0.000375087	0.00318006	-0.2008511
GOMF_G_PROTEIN_COUPLED_SEROTONIN_RECEPTOR_BINDING	0.351055106	-0.040159992	3.745352749	0.000378405	0.00320637	-0.209049805
GOBP_T_HELPER_1_CELL_CYTOKINE_PRODUCTION	0.431859709	0.037162068	3.744594571	0.000379349	0.003212548	-0.211369051
GOBP_NEGATIVE_REGULATION_OF_VASOCONSTRICTION	0.385566006	-0.050769857	3.743639951	0.00038054	0.003218995	-0.214288776
GOBP_TRNA_TRANSCRIPTION	-0.429231054	0.008152822	-3.743381609	0.000380863	0.003219908	-0.215078839
GOBP_NEGATIVE_REGULATION_OF_PHAGOCYTOSIS	0.374225064	0.021972343	3.739245756	0.000386071	0.003252911	-0.227722338
GOMF_CARBOHYDRATE_PHOSPHATASE_ACTIVITY	0.360281001	-0.010790617	3.737163729	0.000388719	0.003269036	-0.234083787
GOBP_POSITIVE_REGULATION_OF_NMDA_GLUTAMATE_RECEPTOR_ACTIVITY	0.392120472	-0.019405319	3.737053838	0.000388859	0.003269036	-0.234419486
GOBP_POSITIVE_REGULATION_OF_INTEGRIN_MEDIATED_SIGNALING_PATHWAY	0.423203044	0.03337961	3.735628948	0.000390681	0.003280671	-0.238771713
GOBP_TRANS_SYNAPTIC_SIGNALING_BY_TRANS_SYNAPTIC_COMPLEX	0.361941182	-0.008828388	3.734500758	0.00039213	0.00329099	-0.242216931
GOMF_HYDROPEROXY_ICOSATETRAENOATE_DEHYDRATASE_ACTIVITY	0.410102673	0.008852929	3.73326265	0.000393726	0.003301785	-0.245997042
GOCC_PHOTORECEPTOR_RIBBON_SYNAPSE	-0.382745333	0.012771035	-3.733160652	0.000393858	0.003301785	-0.246308418
GOMF_PHOSPHATIDYLINOSITOL_3_4_5_TRISPHOSPHATE_3_PHOSPHATASE_ACTIVITY	0.37038553	-0.008134683	3.732119918	0.000395204	0.003309367	-0.249485238
GOMF_PHOSPHATIDYLINOSITOL_TRISPHOSPHATE_PHOSPHATASE_ACTIVITY	0.37038553	-0.008134683	3.732119918	0.000395204	0.003309367	-0.249485238
GOCC_IMMUNOGLOBULIN_COMPLEX	-0.437117324	-0.014845405	-3.730634177	0.000397134	0.003319955	-0.254019439
GOBP_OXYGEN_HOMEOSTASIS	0.367569782	-0.016907624	3.730281473	0.000397594	0.003321941	-0.255095656
GOBP_REGULATION_OF_UNSATURATED_FATTY_ACID_BIOSYNTHETIC_PROCESS	0.32701483	-0.008937343	3.729207071	0.000398997	0.003329944	-0.258373602
GOBP_REGULATION_OF_SULFUR_METABOLIC_PROCESS	0.357933826	-0.011790964	3.725676009	0.000403641	0.003363075	-0.269142402
GOCC_AZUROPHIL_GRANULE	0.31180735	0.000230349	3.724795005	0.000404808	0.003369044	-0.271828203
GOMF_INTERLEUKIN_1_RECEPTOR_BINDING	0.380780997	-0.019066449	3.72254962	0.000407796	0.003392027	-0.278671555
GOMF_NAD_P_H_OXIDASE_H2O2_FORMING_ACTIVITY	0.350271015	0.041782449	3.721951149	0.000408596	0.003395017	-0.28049509
HP_CORONARY_ARTERY_STENOSIS	0.412441921	-0.051179251	3.720522063	0.000410512	0.003407046	-0.284848733
GOBP_SNRNA_PROCESSING	-0.397713335	-0.02042049	-3.718729537	0.000412928	0.003421902	-0.290308047
GOBP_SYNAPTIC_VESICLE_CLUSTERING	0.368383442	0.010826417	3.718684978	0.000412988	0.003421902	-0.290443735
GOBP_ELASTIN_METABOLIC_PROCESS	0.3452836	-0.023349745	3.717661479	0.000414374	0.003425796	-0.293560114
GOBP_BOX_C_D_SNORNP_ASSEMBLY	-0.463766718	-0.003242739	-3.716443156	0.000416029	0.003435684	-0.297268975
HP_ANOTIA	0.367689258	0.014188546	3.715337325	0.000417537	0.003444371	-0.300634703
GOBP_MRNA_PSEUDOURIDINE_SYNTHESIS	-0.474717662	0.028848587	-3.714462501	0.000418734	0.003452303	-0.303296871
GOBP_NCRNA_PROCESSING	-0.338990788	-0.010614504	-3.711887889	0.000422274	0.003477661	-0.311129297
HP_TOTAL_ANOMALOUS_PULMONARY_VENOUS_RETURN	0.410273737	-0.029716232	3.708840226	0.000426502	0.003504766	-0.320396276
HP_MACROGYRIA	-0.303957778	-0.027260907	-3.708525851	0.000426941	0.003506443	-0.32135191
GOBP_NEGATIVE_REGULATION_OF_ACTIVATED_T_CELL_PROLIFERATION	0.309810767	-0.017251326	3.707311562	0.000428638	0.003516333	-0.325042601
GOBP_HEXOSE_PHOSPHATE_TRANSPORT	-0.377889046	-0.003467981	-3.706678742	0.000429525	0.003516333	-0.326965673
GOBP_HISTIDINE_CATABOLIC_PROCESS	0.378925114	-0.02910739	3.706657749	0.000429555	0.003516333	-0.327029463
GOBP_POSITIVE_REGULATION_OF_INTERLEUKIN_13_PRODUCTION	0.309355884	-0.013288481	3.706074138	0.000430375	0.003521118	-0.328802801
HP_MACROTHROMBOCYTOPENIA	0.425461762	-0.021687519	3.705650353	0.000430971	0.003522167	-0.330090382
HP_EXERCISE_INDUCED_MUSCLE_CRAMPS	0.346648439	0.016312424	3.705564277	0.000431092	0.003522167	-0.330351894
GOBP_POSITIVE_REGULATION_OF_SEQUESTERING_OF_TRIGLYCERIDE	0.436816283	0.015041079	3.704550512	0.000432522	0.003530964	-0.333431571
HP_DECREASED_AMPLITUDE_OF_SENSORY_ACTION_POTENTIALS	-0.315507635	-0.009811212	-3.704221473	0.000432987	0.003532833	-0.334431028
GOBP_NEGATIVE_REGULATION_OF_TOLL_LIKE_RECEPTOR_2_SIGNALING_PATHWAY	0.499817462	-0.035201425	3.703599758	0.000433867	0.003536157	-0.336319329
GOMF_TRNA_GUANINE_METHYLTRANSFERASE_ACTIVITY	-0.454792899	-0.027686292	-3.700982234	0.000437591	0.00356069	-0.344267146
GOBP_REGULATION_OF_MUCUS_SECRETION	-0.386569773	-0.019156931	-3.699944165	0.000439076	0.003570834	-0.347418115
GOBP_BONE_MINERALIZATION_INVOLVED_IN_BONE_MATURATION	0.367336072	0.026225391	3.699605236	0.000439562	0.003572844	-0.348446778
GOBP_NADH_DEHYDROGENASE_COMPLEX_ASSEMBLY	-0.384373117	-0.001614255	-3.698118248	0.0004417	0.003586328	-0.352959131
HP_ABNORMAL_PLATELET_MORPHOLOGY	0.337001725	-0.01012643	3.697711331	0.000442287	0.003589145	-0.35419374
GOBP_MYD88_DEPENDENT_TOLL_LIKE_RECEPTOR_SIGNALING_PATHWAY	0.332217143	0.017579019	3.697116198	0.000443147	0.003594172	-0.355999245
GOMF_TFIID_CLASS_TRANSCRIPTION_FACTOR_COMPLEX_BINDING	-0.46207894	-0.030294219	-3.693689369	0.000448128	0.003628615	-0.366391828
HP_EPISODIC_FLACCID_WEAKNESS	0.449711604	0.007709475	3.691844452	0.000450831	0.003646617	-0.37198433
HP_DYSGENESIS_OF_THE_CEREBELLAR_VERMIS	-0.430467711	-0.01875376	-3.6910667	0.000451976	0.003653899	-0.374341386
GOBP_NLRP3_INFLAMMASOME_COMPLEX_ASSEMBLY	0.372641845	-0.032887758	3.690465573	0.000452862	0.00365517	-0.376162943
GOBP_CELLULAR_RESPONSE_TO_SALT	-0.388085033	-0.005443696	-3.68800046	0.000456515	0.003678669	-0.383630785
GOBP_IMP_BIOSYNTHETIC_PROCESS	-0.383916711	-0.03735756	-3.687643273	0.000457046	0.00368097	-0.384712581
GOBP_NEGATIVE_REGULATION_OF_ENDOTHELIAL_CELL_CHEMOTAXIS	0.460188925	-0.025260321	3.686492376	0.000458763	0.003690824	-0.38819779
GOBP_POSITIVE_REGULATION_OF_MUSCLE_ADAPTATION	0.489778274	0.029867496	3.68426547	0.000462103	0.003713208	-0.394939408
HP_INCREASED_HEPATIC_GLYCOGEN_CONTENT	0.376082362	-0.025616068	3.684142868	0.000462287	0.003713208	-0.39531049
GOBP_TRNA_MODIFICATION	-0.366897384	-0.022092576	-3.683976164	0.000462538	0.003713208	-0.395815044
GOBP_CELL_DIFFERENTIATION_INVOLVED_IN_PHENOTYPIC_SWITCHING	-0.490758966	-0.005966299	-3.683362358	0.000463463	0.003718642	-0.397672685
GOBP_RIBOSOMAL_SMALL_SUBUNIT_BIOGENESIS	-0.326602322	0.011180462	-3.683095055	0.000463867	0.003719885	-0.398481594
HP_ABNORMALITY_OF_LYSOSOMAL_METABOLISM	0.352315887	-0.023039124	3.682584316	0.000464639	0.003722086	-0.400027086
GOBP_NEGATIVE_REGULATION_OF_LOW_DENSITY_LIPOPROTEIN_RECEPTOR_ACTIVITY	0.408030664	-0.00774873	3.682412573	0.000464899	0.003722175	-0.400546746
GOBP_FOLATE_TRANSMEMBRANE_TRANSPORT	0.401917942	0.042306756	3.677558558	0.000472301	0.003769656	-0.415227493
HP_DECREASED_LDL_CHOLESTEROL_CONCENTRATION	0.320039026	-0.003211126	3.677532435	0.000472341	0.003769656	-0.415306466
GOMF_ENDORIBONUCLEASE_ACTIVITY_PRODUCING_5_PHOSPHOMONOESTERS	-0.327867606	0.000184669	-3.676436708	0.000474027	0.003777072	-0.418618676
GOBP_CELLULAR_HYPOTONIC_RESPONSE	0.347396707	-0.03356706	3.676035214	0.000474647	0.003779995	-0.419832166
GOMF_PROTEIN_KINASE_A_CATALYTIC_SUBUNIT_BINDING	0.306243142	0.004108187	3.674475311	0.00047706	0.003797197	-0.424546058
GOBP_RESPONSE_TO_MERCURY_ION	0.326701273	-0.027143011	3.6742067	0.000477477	0.003798495	-0.425357643
HP_ACHALASIA	0.356652278	0.002420703	3.673746556	0.000478192	0.003800141	-0.426747841
GOBP_NEGATIVE_REGULATION_OF_SPROUTING_ANGIOGENESIS	0.324330121	-0.029599066	3.672815931	0.000479641	0.003804709	-0.429559121
GOBP_REGULATION_OF_GROWTH_HORMONE_SECRETION	0.333842813	0.011626018	3.672792335	0.000479678	0.003804709	-0.429630396
GOBP_NCRNA_METABOLIC_PROCESS	-0.314518627	-0.010866847	-3.672784314	0.00047969	0.003804709	-0.429654624
GOBP_REGULATION_OF_ARACHIDONIC_ACID_SECRETION	0.418008914	-0.007637015	3.671513157	0.000481676	0.003815672	-0.433493822
HP_ABNORMAL_GLYCOSPHINGOLIPID_METABOLISM	0.436197001	0.004511782	3.666978403	0.000488825	0.003862082	-0.44718278
GOBP_CARDIAC_NEURAL_CREST_CELL_DIFFERENTIATION_INVOLVED_IN_HEART_DEVELOPMENT	0.337170829	0.046346154	3.666332301	0.000489852	0.003868152	-0.449132252
GOBP_AMYLOID_BETA_CLEARANCE_BY_CELLULAR_CATABOLIC_PROCESS	0.363069188	-0.046142749	3.665835897	0.000490643	0.003872063	-0.450629889
GOMF_ACYL_COA_DEHYDROGENASE_ACTIVITY	-0.397187261	0.013141387	-3.665696331	0.000490865	0.003872063	-0.451050931
GOBP_PROTEIN_TRANSMEMBRANE_IMPORT_INTO_INTRACELLULAR_ORGANELLE	-0.343579193	0.00197871	-3.664237903	0.000493195	0.003888392	-0.45545009
HP_MOTOR_APHASIA	0.341900864	0.020122013	3.662462674	0.000496045	0.003904691	-0.460803289
HP_PROLONGED_BLEEDING_AFTER_DENTAL_EXTRACTION	0.370195901	-0.009111012	3.658358519	0.000502695	0.0039508	-0.473172837
HP_THIN_CLAVICLES	0.410123379	-0.029659967	3.658094211	0.000503126	0.003952113	-0.473969124
GOMF_S_ADENOSYL_L_METHIONINE_BINDING	-0.350976729	0.018486434	-3.656570409	0.000505618	0.003969608	-0.478559188
GOBP_INTERFERON_ALPHA_PRODUCTION	0.331778351	0.011546819	3.655401772	0.000507538	0.003982589	-0.482078557
HP_NUMEROUS_PIGMENTED_FRECKLES	-0.466346794	0.004537617	-3.655053823	0.000508111	0.003982907	-0.483126269
HP_ABNORMAL_3RD_FINGER_PHALANX_MORPHOLOGY	0.40127911	0.031493281	3.654323079	0.000509316	0.003986089	-0.485326401
GOBP_MONOACYLGLYCEROL_BIOSYNTHETIC_PROCESS	0.355313422	0.013141316	3.653006628	0.000511494	0.003998951	-0.489289261
GOCC_FIBRINOGEN_COMPLEX	0.405176627	0.025544461	3.652078901	0.000513034	0.004008898	-0.492081396
GOBP_DNA_DEALKYLATION_INVOLVED_IN_DNA_REPAIR	-0.378602046	-0.005458064	-3.650126676	0.000516289	0.004025926	-0.497955386
GOBP_VITAMIN_D_RECEPTOR_SIGNALING_PATHWAY	0.342402083	-0.028582919	3.649290433	0.00051769	0.004033696	-0.500470902
GOBP_NOTCH_SIGNALING_INVOLVED_IN_HEART_DEVELOPMENT	0.329315153	-0.008053289	3.649209838	0.000517825	0.004033696	-0.50071332
GOMF_CASPASE_BINDING	0.350745567	-0.008971	3.647962713	0.000519921	0.004047915	-0.504464054
HP_NEPHROGENIC_DIABETES_INSIPIDUS	-0.357562194	0.020971891	-3.645631303	0.00052386	0.004070117	-0.511473519
HP_MULTIPLE_JOINT_DISLOCATION	-0.486422359	0.032607005	-3.645156318	0.000524666	0.004074265	-0.512901216
GOBP_VITAMIN_B6_METABOLIC_PROCESS	-0.434849626	-0.027392018	-3.644210402	0.000526275	0.004080808	-0.515744058
HP_RETICULATED_SKIN_PIGMENTATION	-0.394683605	-0.018119602	-3.64417995	0.000526327	0.004080808	-0.515835572
HP_DECREASED_ACTIVITY_OF_MITOCHONDRIAL_COMPLEX_I	-0.377744373	0.00509105	-3.643180651	0.000528032	0.004091907	-0.518838304
HP_RENAL_CORTICAL_MICROCYSTS	-0.540981238	-0.011498105	-3.642878489	0.000528549	0.00409379	-0.519746147
GOBP_NEGATIVE_REGULATION_OF_TOLL_LIKE_RECEPTOR_4_SIGNALING_PATHWAY	0.355716164	-0.010069397	3.642049478	0.000529968	0.004102663	-0.522236646
HP_FACIAL_GRIMACING	0.343136866	-0.041596548	3.63816811	0.000536664	0.004145915	-0.533892002
GOBP_REGULATION_OF_LONG_CHAIN_FATTY_ACID_IMPORT_ACROSS_PLASMA_MEMBRANE	0.379700785	-0.043148348	3.637882092	0.00053716	0.004146392	-0.534750558
HP_SQUARE_FACE	0.373612634	0.003530765	3.637653975	0.000537557	0.004146392	-0.53543528
GOBP_TOOTH_ERUPTION	0.40073219	-0.037398533	3.636108681	0.000540249	0.004161418	-0.540072926
GOMF_INTERLEUKIN_1_RECEPTOR_ACTIVITY	0.398533805	-0.00771604	3.632428281	0.000546713	0.004201857	-0.551113088
HP_ABDOMINAL_WALL_MUSCLE_WEAKNESS	0.308941203	-0.001057538	3.63128403	0.000548738	0.00421093	-0.554544014
HP_NEVUS_FLAMMEUS_OF_THE_FOREHEAD	-0.362525254	-0.021979047	-3.629856462	0.000551274	0.004226056	-0.558823435
HP_INFANTILE_ENCEPHALOPATHY	-0.361145333	0.02796442	-3.629156095	0.000552522	0.004233456	-0.560922516
GOBP_REGULATION_OF_ACYL_COA_BIOSYNTHETIC_PROCESS	0.384133299	-0.002017167	3.626206427	0.000557809	0.004271776	-0.569760084
HP_SPOKEN_WORD_RECOGNITION_DEFICIT	0.364560937	0.008544981	3.624570002	0.000560762	0.004290004	-0.574660962
GOBP_DIET_INDUCED_THERMOGENESIS	0.334892397	0.009725223	3.61873155	0.000571422	0.004362636	-0.592134423
HP_SEPTATE_VAGINA	-0.353765402	0.003332388	-3.618122056	0.000572546	0.00436676	-0.593957456
GOMF_PEPTIDOGLYCAN_BINDING	0.332198386	0.000892221	3.617255079	0.000574149	0.004372295	-0.596550284
GOBP_FIBRINOLYSIS	0.33507846	0.019150294	3.615909335	0.000576644	0.004389067	-0.60057412
GOMF_CYTOCHROME_B5_REDUCTASE_ACTIVITY_ACTING_ON_NAD_P_H	0.406895965	-0.013814687	3.614375505	0.000579501	0.004404092	-0.605159135
GOBP_NEGATIVE_REGULATION_OF_HIPPO_SIGNALING	0.319705482	-0.012627289	3.61311265	0.000581864	0.004419801	-0.608933163
GOBP_ATRIOVENTRICULAR_CANAL_DEVELOPMENT	0.328507842	-0.025343895	3.610368883	0.000587028	0.004450707	-0.617129864
GOBP_EPITHELIAL_CELL_PROLIFERATION_INVOLVED_IN_LUNG_MORPHOGENESIS	0.360758091	-0.009891196	3.610319004	0.000587122	0.004450707	-0.617278835
GOMF_SNORNA_BINDING	-0.340482648	0.013752008	-3.608554325	0.000590467	0.004473798	-0.622548386
HP_ABNORMALITY_OF_VON_WILLEBRAND_FACTOR	0.483192434	-0.008772351	3.60687874	0.00059366	0.004492669	-0.627550306
GOBP_NEGATIVE_REGULATION_OF_ACUTE_INFLAMMATORY_RESPONSE_TO_ANTIGENIC_STIMULUS	0.47058715	0.020420212	3.606774875	0.000593859	0.004492669	-0.62786031
GOBP_REGULATION_OF_HYPERSENSITIVITY	0.353865427	-0.023207554	3.605965103	0.000595408	0.004499841	-0.630277024
GOBP_DENSE_CORE_GRANULE_TRANSPORT	0.327756645	-0.019991726	3.604405142	0.000598404	0.004518307	-0.634931611
HP_THINNING_OF_DESCEMET_MEMBRANE	0.399076426	-0.004264953	3.60437831	0.000598455	0.004518307	-0.635011662
GOBP_NEGATIVE_REGULATION_OF_CELLULAR_RESPONSE_TO_OXIDATIVE_STRESS	0.518755898	-0.00358906	3.60316999	0.000600786	0.004529047	-0.63861609
GOBP_REGULATION_OF_MICROVILLUS_ORGANIZATION	0.356844219	0.027569285	3.602000592	0.000603049	0.004543822	-0.642103649
GOCC_MUTLALPHA_COMPLEX	-0.582839738	-0.067041306	-3.598699392	0.000609483	0.00458307	-0.651944928
GOCC_ISWI_TYPE_COMPLEX	-0.374901241	0.012266961	-3.594748308	0.00061727	0.004629989	-0.663715687
GOBP_RRNA_MODIFICATION	-0.447609191	0.004853128	-3.59386073	0.000619032	0.00464088	-0.666358705
GOBP_PROTEIN_REPAIR	0.410644186	0.003896321	3.593215976	0.000620315	0.004645844	-0.66827837
GOMF_LRR_DOMAIN_BINDING	0.309420873	-0.020204921	3.592994504	0.000620757	0.004646824	-0.668937719
GOBP_PROTEIN_LOCALIZATION_TO_NUCLEOLUS	-0.357119449	-0.007851941	-3.591897116	0.000622948	0.004651753	-0.67220438
GOBP_REGULATION_OF_INOSITOL_PHOSPHATE_BIOSYNTHETIC_PROCESS	0.304715979	0.014317827	3.590526653	0.000625694	0.004667442	-0.676282982
GOBP_CELLULAR_RESPONSE_TO_COLD	0.42017384	-0.006653246	3.587842726	0.000631107	0.004703129	-0.684267542
HP_ABNORMALITY_OF_TASTE_SENSATION	0.485013042	0.005791995	3.587676972	0.000631443	0.004703288	-0.684760525
GOMF_VASOPRESSIN_RECEPTOR_ACTIVITY	0.470826285	0.018562738	3.582770103	0.000641458	0.004770767	-0.699347474
GOBP_PYRIMIDINE_NUCLEOBASE_TRANSPORT	0.43232899	0.009322701	3.582200001	0.000642632	0.004775584	-0.701041386
GOBP_PYRIDINE_CONTAINING_COMPOUND_CATABOLIC_PROCESS	-0.38805629	0.027904581	-3.579917981	0.000647349	0.004805027	-0.707820021
GOBP_OUTER_EAR_MORPHOGENESIS	0.375853797	-0.043657041	3.579172077	0.000648898	0.004814137	-0.710035066
GOBP_D_AMINO_ACID_TRANSPORT	0.345773035	0.014088099	3.57598301	0.000655561	0.004848914	-0.719501877
GOCC_PLATELET_DENSE_GRANULE_MEMBRANE	0.435861447	-0.005712241	3.575843495	0.000655854	0.004848914	-0.719915901
GOBP_HISTONE_H3_K9_DIMETHYLATION	-0.414111981	0.034954382	-3.573103854	0.000661633	0.004880594	-0.728043855
HP_ABNORMALITY_OF_THE_FOOT_MUSCULATURE	-0.336262972	-0.004616749	-3.572969594	0.000661917	0.004880594	-0.728442069
GOBP_NEGATIVE_REGULATION_OF_INTERLEUKIN_12_PRODUCTION	0.32993462	-0.001389168	3.572951831	0.000661955	0.004880594	-0.728494754
GOMF_ALPHA_GLUCOSIDASE_ACTIVITY	0.408625903	0.014980154	3.571612838	0.000664798	0.004898095	-0.732465641
HP_PARIETAL_FORAMINA	0.324702198	0.002064963	3.570979838	0.000666146	0.004905612	-0.734342501
HP_ABNORMAL_ATRIOVENTRICULAR_CONNECTION	0.402090244	-0.011067769	3.570577415	0.000667004	0.004909517	-0.735535582
HP_ABNORMAL_PLATELET_MEMBRANE_PROTEIN_EXPRESSION	0.455191834	-0.023226074	3.568178848	0.000672142	0.004932777	-0.742644838
HP_APLASIA_HYPOPLASIA_OF_THE_4TH_METACARPAL	0.314336432	0.005253653	3.566497388	0.000675766	0.004949665	-0.747626708
GOBP_TRNA_PSEUDOURIDINE_SYNTHESIS	-0.497134291	0.008857978	-3.564680755	0.000679703	0.00496677	-0.753007299
GOBP_REGULATION_OF_CARDIAC_EPITHELIAL_TO_MESENCHYMAL_TRANSITION	0.309148989	-0.009455001	3.557502855	0.000695471	0.005059321	-0.774249138
GOBP_MITOCHONDRIAL_RESPIRATORY_CHAIN_COMPLEX_ASSEMBLY	-0.373093974	0.007925394	-3.554546289	0.000702066	0.005094916	-0.782990246
GOBP_POSITIVE_REGULATION_OF_MONOCYTE_CHEMOTACTIC_PROTEIN_1_PRODUCTION	0.364424066	0.015843873	3.552909306	0.000705743	0.005116639	-0.787827894
HP_IRIDODONESIS	0.474227411	0.015948598	3.552515392	0.000706631	0.005119045	-0.788991775
GOBP_REGULATION_OF_FERTILIZATION	0.431484205	0.012608062	3.551899788	0.00070802	0.005120741	-0.790810498
HP_MYELOFIBROSIS	0.39647989	0.007019672	3.550933402	0.000710206	0.005134071	-0.793665131
GOBP_REGULATION_OF_RAB_PROTEIN_SIGNAL_TRANSDUCTION	0.440436094	0.005336352	3.54850811	0.000715721	0.005166461	-0.800826966
HP_ABNORMAL_CEREBRAL_VEIN_MORPHOLOGY	0.376503842	0.006747014	3.547165512	0.000718791	0.005182259	-0.804790208
GOBP_NEGATIVE_REGULATION_OF_LOW_DENSITY_LIPOPROTEIN_PARTICLE_CLEARANCE	0.36062007	-0.003803805	3.547096139	0.00071895	0.005182259	-0.804994964
GOBP_MATERNAL_PROCESS_INVOLVED_IN_PARTURITION	0.376117112	0.05664004	3.544371824	0.00072522	0.005217399	-0.813033716
GOBP_LOCOMOTION_INVOLVED_IN_LOCOMOTORY_BEHAVIOR	0.316501643	0.004323319	3.540244245	0.000734818	0.005273109	-0.825205197
GOMF_PROFILIN_BINDING	0.33475024	0.007854821	3.539661655	0.000736183	0.005278504	-0.826922376
GOBP_REGULATION_OF_PSEUDOPODIUM_ASSEMBLY	0.311992988	-0.026184976	3.53948786	0.00073659	0.005278896	-0.8274346
HP_ABNORMAL_ACTIVITY_OF_MITOCHONDRIAL_RESPIRATORY_CHAIN	-0.340882184	0.014180276	-3.53864687	0.000738565	0.005284896	-0.829912994
HP_EXCESSIVE_WRINKLING_OF_PALMAR_SKIN	0.355556427	-0.047875821	3.538529948	0.00073884	0.005284896	-0.830257531
GOBP_DNA_METHYLATION_ON_CYTOSINE	-0.434992596	-0.017151225	-3.53549264	0.000746017	0.005331136	-0.839204956
GOBP_NEGATIVE_REGULATION_OF_DENDRITIC_SPINE_MORPHOGENESIS	0.353029471	0.007022467	3.534635076	0.000748055	0.005340184	-0.841730262
GOBP_GERM_CELL_PROLIFERATION	-0.466566117	-0.027782845	-3.53337923	0.00075105	0.005354317	-0.845427661
GOMF_LIGASE_ACTIVITY_FORMING_CARBON_OXYGEN_BONDS	-0.362373885	-0.01465033	-3.532340908	0.000753534	0.005361811	-0.848483964
GOBP_POSITIVE_REGULATION_OF_APOPTOTIC_PROCESS_INVOLVED_IN_DEVELOPMENT	0.485271596	0.001091002	3.531442991	0.000755689	0.005374588	-0.851126495
GOBP_MULTICELLULAR_ORGANISMAL_IRON_ION_HOMEOSTASIS	0.345388101	-0.038562937	3.530795494	0.000757247	0.005383106	-0.853031767
HP_REDUCED_FORCED_EXPIRATORY_VOLUME_IN_ONE_SECOND	0.403214198	-0.030913425	3.530026199	0.000759101	0.005386906	-0.855295126
HP_VISUAL_AGNOSIA	0.348783824	0.007743009	3.529827319	0.000759581	0.005386906	-0.855880203
GOBP_POSITIVE_REGULATION_OF_ANTIGEN_RECEPTOR_MEDIATED_SIGNALING_PATHWAY	-0.353448376	-0.010437335	-3.529633206	0.00076005	0.005387678	-0.856451231
GOBP_PROTEIN_POLYUFMYLATION	-0.556662774	0.042581815	-3.529367717	0.000760692	0.005389674	-0.857232195
HP_RECURRENT_ASPERGILLUS_INFECTIONS	0.45734137	-0.001194829	3.528071931	0.000763831	0.005406798	-0.861043322
GOBP_DTMP_METABOLIC_PROCESS	-0.44006036	0.001866793	-3.527635842	0.000764891	0.005411737	-0.862325717
HP_SCLEROSING_CHOLANGITIS	-0.390269139	-0.00984719	-3.522686807	0.000777011	0.005479355	-0.876871717
GOBP_DE_NOVO_IMP_BIOSYNTHETIC_PROCESS	-0.512182065	-0.019825632	-3.521142969	0.000780829	0.005501094	-0.88140647
GOBP_PYRIMIDINE_NUCLEOBASE_BIOSYNTHETIC_PROCESS	-0.418785916	0.022264577	-3.520494627	0.000782438	0.005509834	-0.883310457
GOBP_RESPONSE_TO_PHORBOL_13_ACETATE_12_MYRISTATE	-0.458215414	0.009231629	-3.519502459	0.000784906	0.005519748	-0.886223702
GOCC_ORGANELLAR_RIBOSOME	-0.414196414	0.012217548	-3.5194838	0.000784952	0.005519748	-0.886278483
HP_ABNORMAL_BLOOD_ZINC_CONCENTRATION	0.362509413	0.010799686	3.517456565	0.000790018	0.005542348	-0.892229177
HP_INCREASED_C_PEPTIDE_LEVEL	0.359315799	0.001524507	3.515668064	0.000794513	0.00557127	-0.897477167
GOMF_LIPID_KINASE_ACTIVITY	-0.402086256	0.03356257	-3.514849497	0.000796578	0.005580523	-0.899878478
GOBP_REGULATION_OF_TOLL_LIKE_RECEPTOR_7_SIGNALING_PATHWAY	0.434360379	0.016483776	3.513927308	0.000798911	0.005590076	-0.902583317
GOBP_TRNA_3_END_PROCESSING	-0.43468724	0.023101182	-3.513867553	0.000799063	0.005590076	-0.902758566
GOCC_NUCLEOLAR_RIBONUCLEASE_P_COMPLEX	-0.449900939	0.013723987	-3.513598024	0.000799746	0.005592241	-0.903549012
GOBP_TRANSLATIONAL_READTHROUGH	-0.406785692	-0.004703793	-3.512947899	0.000801396	0.005601163	-0.905455458
HP_SEVERE_PLATYSPONDYLY	0.382077933	-0.029955648	3.512700722	0.000802024	0.005602275	-0.906180224
GOBP_TRNA_PROCESSING	-0.340108234	-0.008981086	-3.509929479	0.0008091	0.005639205	-0.914303625
GOCC_TELOMERASE_HOLOENZYME_COMPLEX	-0.303714695	-0.017945561	-3.509519797	0.000810151	0.005643902	-0.915504164
GOMF_MISMATCH_REPAIR_COMPLEX_BINDING	-0.405005617	-0.013811424	-3.505036992	0.000821737	0.005713972	-0.928634424
GOBP_REGULATION_OF_LIPID_TRANSPORTER_ACTIVITY	0.421047212	-0.024795919	3.504174388	0.000823984	0.005724051	-0.931159704
GOMF_LIGAND_GATED_SODIUM_CHANNEL_ACTIVITY	-0.406026911	-0.01899328	-3.504012137	0.000824407	0.005724051	-0.931634647
GOBP_REGULATION_OF_TOLL_LIKE_RECEPTOR_3_SIGNALING_PATHWAY	0.411296271	0.03538593	3.503977006	0.000824499	0.005724051	-0.931737482
HP_DECREASED_LYMPHOCYTE_PROLIFERATION_IN_RESPONSE_TO_MITOGEN	-0.31189989	-0.011965632	-3.503893811	0.000824716	0.005724051	-0.931981006
HP_ABNORMALITY_OF_RADIAL_EPIPHYSES	0.379977288	-0.010064586	3.50159756	0.000830732	0.005753301	-0.93870087
GOBP_REGULATION_OF_BRANCHING_MORPHOGENESIS_OF_A_NERVE	0.366280312	0.020660801	3.501415384	0.000831211	0.005753301	-0.939233872
GOBP_RIBOSOME_BIOGENESIS	-0.328535101	-0.00983906	-3.501259278	0.000831622	0.005753301	-0.939690582
HP_ULCERATIVE_COLITIS	-0.335815517	0.009670928	-3.500418133	0.000833838	0.005763305	-0.942151239
GOCC_U4_SNRNP	-0.440656188	-0.008682854	-3.50010979	0.000834652	0.005766267	-0.943053155
GOBP_MITOCHONDRIAL_TRNA_PROCESSING	-0.464261808	-0.016140939	-3.499755679	0.000835588	0.005770067	-0.944088875
GOMF_INTERFERON_RECEPTOR_ACTIVITY	0.489324705	0.000515343	3.499011166	0.000837558	0.005781005	-0.946266231
GOBP_NUCLEAR_TRANSCRIBED_MRNA_CATABOLIC_PROCESS_EXONUCLEOLYTIC_3_5	-0.449131495	-0.016399104	-3.495083035	0.000848027	0.005845174	-0.957748967
GOMF_HYDROLASE_ACTIVITY_ACTING_ON_CARBON_NITROGEN_BUT_NOT_PEPTIDE_BONDS_IN_LINEAR_AMIDINES	0.327132168	0.007069872	3.494605077	0.000849309	0.005851317	-0.959145534
GOBP_CELLULAR_RESPONSE_TO_MANGANESE_ION	0.319024743	0.01351468	3.491888958	0.000856631	0.005893618	-0.967079424
HP_THICK_CEREBRAL_CORTEX	0.308200073	-0.005094104	3.491157878	0.000858611	0.005904532	-0.969214217
GOBP_TRANSLATIONAL_ELONGATION	-0.362092244	0.009381258	-3.49041433	0.000860631	0.005915163	-0.971385105
GOBP_AMYLOID_BETA_CLEARANCE_BY_TRANSCYTOSIS	0.408926451	-0.004538667	3.490297614	0.000860948	0.005915163	-0.971725845
GOBP_DENDRITE_SELF_AVOIDANCE	0.309112077	0.006122829	3.488688959	0.000865333	0.005939553	-0.976421339
GOBP_RECOGNITION_OF_APOPTOTIC_CELL	0.368444328	0.006163649	3.488558929	0.000865689	0.005939553	-0.976800817
HP_MITRAL_VALVE_CALCIFICATION	0.365105275	0.011000473	3.486186787	0.000872196	0.005978721	-0.983721978
GOBP_PLASMA_MEMBRANE_RAFT_ASSEMBLY	0.414064313	0.012748234	3.485871761	0.000873064	0.005981929	-0.984640882
HP_GENERALIZED_HYPERTRICHOSIS	0.380019625	0.00709327	3.485388042	0.000874398	0.005983354	-0.986051739
GOMF_ALDITOL_NADPPLUS_1_OXIDOREDUCTASE_ACTIVITY	-0.302248795	-0.001232048	-3.484340582	0.000877293	0.005991702	-0.989106392
GOCC_PRERIBOSOME	-0.33779137	-0.019881476	-3.481509137	0.000885165	0.006042405	-0.997360444
HP_PINEAL_CYST	0.462290477	0.038966312	3.476789078	0.000898437	0.006108056	-1.01110986
GOBP_POSTSYNAPTIC_ACTIN_CYTOSKELETON_ORGANIZATION	0.364503873	-0.018938555	3.476320835	0.000899764	0.006111696	-1.012473143
GOMF_LYS48_SPECIFIC_DEUBIQUITINASE_ACTIVITY	0.35907658	0.047241266	3.473420226	0.000908025	0.006161467	-1.020915426
GOBP_NEGATIVE_REGULATION_OF_BLOOD_VESSEL_ENDOTHELIAL_CELL_PROLIFERATION_INVOLVED_IN_SPROUTING_ANGIOGENESIS	0.365172053	0.000893143	3.471782814	0.000912719	0.006185659	-1.025679016
GOBP_POSITIVE_REGULATION_OF_ENDOTHELIAL_CELL_DIFFERENTIATION	0.32963412	-0.009171061	3.471209887	0.000914368	0.006191045	-1.027345422
GOMF_CARBON_NITROGEN_LIGASE_ACTIVITY_WITH_GLUTAMINE_AS_AMIDO_N_DONOR	-0.378858853	-0.066238099	-3.471075243	0.000914755	0.006191045	-1.027737017
GOBP_MITOTIC_SISTER_CHROMATID_COHESION	0.327185909	-0.000390076	3.470227969	0.000917199	0.006203288	-1.030200972
GOBP_REGULATION_OF_CARDIAC_MUSCLE_CELL_ACTION_POTENTIAL_INVOLVED_IN_REGULATION_OF_CONTRACTION	0.32768433	0.055484175	3.4696712	0.000918808	0.006207243	-1.031819888
HP_ALZHEIMER_DISEASE	0.319584313	-0.015765416	3.468433146	0.000922396	0.006223051	-1.035419129
GOBP_SEPTUM_PRIMUM_DEVELOPMENT	0.410542826	0.014668435	3.46630287	0.0009286	0.006254729	-1.04161016
GOBP_CELLULAR_RESPONSE_TO_WATER_STIMULUS	0.380124163	0.005498759	3.466088279	0.000929227	0.006254729	-1.042233661
GOMF_RRNA_ADENINE_METHYLTRANSFERASE_ACTIVITY	-0.565746744	0.030235545	-3.463512784	0.000936785	0.006291766	-1.049714783
GOBP_ORNITHINE_TRANSPORT	-0.337921285	0.003073444	-3.462728313	0.000939099	0.006298825	-1.051992701
HP_PARTIAL_DUPLICATION_OF_THE_DISTAL_PHALANGES_OF_THE_HAND	0.340868354	0.013818795	3.461084039	0.000943966	0.006325801	-1.056766135
HP_ANTERIOR_CHAMBER_SYNECHIAE	0.344961813	0.007580048	3.460444326	0.000945866	0.006332862	-1.058622843
GOBP_NEGATIVE_REGULATION_OF_ACTION_POTENTIAL	-0.354675128	0.003909166	-3.459619069	0.000948323	0.006340798	-1.061017723
GOMF_G_PROTEIN_GAMMA_SUBUNIT_BINDING	0.411266964	0.014647606	3.458524805	0.00095159	0.006351288	-1.064192655
GOBP_RESPONSE_TO_SELENIUM_ION	0.398007745	0.025208871	3.45728629	0.0009553	0.006370368	-1.067785286
HP_NEOPLASM_OF_THE_THYMUS	0.346606382	-0.007034446	3.456693144	0.000957081	0.006377463	-1.069505544
GOBP_POSITIVE_REGULATION_OF_MAST_CELL_CHEMOTAXIS	-0.389449504	-0.016818857	-3.456422014	0.000957897	0.006377463	-1.070291816
HP_ABNORMAL_GENITAL_PIGMENTATION	0.395223882	-0.062064716	3.456296579	0.000958274	0.006377463	-1.07065556
GOBP_U4_SNRNA_3_END_PROCESSING	-0.460614801	-0.008311779	-3.456196314	0.000958576	0.006377463	-1.070946311
GOBP_DETECTION_OF_CELL_DENSITY	0.349435105	-0.00033388	3.456188089	0.000958601	0.006377463	-1.070970159
HP_RECTAL_ABSCESS	0.39546381	0.004513803	3.455778691	0.000959834	0.006380703	-1.072157269
HP_SUBSARCOLEMMAL_ACCUMULATIONS_OF_ABNORMALLY_SHAPED_MITOCHONDRIA	-0.467828986	-0.017341531	-3.453850168	0.000965665	0.006413764	-1.077748006
GOBP_REGULATION_OF_GLUTAMATE_RECEPTOR_SIGNALING_PATHWAY	-0.390131789	-0.014604139	-3.452169301	0.000970774	0.006439124	-1.082619041
GOCC_GLYCOSYLPHOSPHATIDYLINOSITOL_N_ACETYLGLUCOSAMINYLTRANSFERASE_GPI_GNT_COMPLEX	-0.436496201	-0.013290064	-3.448113428	0.000983208	0.006510053	-1.094365949
GOMF_INTRAMOLECULAR_TRANSFERASE_ACTIVITY	-0.31048769	-0.014879583	-3.44648945	0.000988228	0.00653751	-1.09906676
GOMF_BETA_GALACTOSIDASE_ACTIVITY	0.445226435	-0.027213281	3.44207617	0.001001995	0.006611431	-1.111833847
GOBP_C_TERMINAL_PROTEIN_LIPIDATION	0.36485688	0.008028984	3.441926176	0.001002466	0.006611431	-1.112267563
GOBP_POSITIVE_REGULATION_OF_COLLATERAL_SPROUTING	0.342197351	-0.015742474	3.441916906	0.001002495	0.006611431	-1.112294365
HP_MITOCHONDRIAL_INHERITANCE	-0.464641308	-0.031318029	-3.439700988	0.001009479	0.006648699	-1.118700287
HP_PERIPORTAL_FIBROSIS	-0.382908731	0.026837455	-3.438856165	0.001012154	0.006663383	-1.121141806
GOMF_N_ACETYLGALACTOSAMINE_4_O_SULFOTRANSFERASE_ACTIVITY	0.426851472	-0.010955106	3.437975817	0.001014948	0.006674185	-1.12368555
GOBP_REGULATION_OF_EPITHELIAL_CELL_PROLIFERATION_INVOLVED_IN_LUNG_MORPHOGENESIS	0.391977759	-0.01899481	3.437917754	0.001015133	0.006674185	-1.123853305
GOBP_GASTRO_INTESTINAL_SYSTEM_SMOOTH_MUSCLE_CONTRACTION	0.322786247	-0.003486539	3.435151107	0.001023963	0.006718174	-1.131844443
GOBP_PYRIMIDINE_RIBONUCLEOSIDE_MONOPHOSPHATE_METABOLIC_PROCESS	-0.306158341	-0.003102864	-3.433073636	0.001030642	0.00675524	-1.137842052
HP_LARGE_FORAMEN_MAGNUM	0.377122295	-0.01098417	3.432940195	0.001031073	0.00675524	-1.138227207
GOMF_BETA_GLUCOSIDASE_ACTIVITY	0.355763181	0.013704751	3.432307739	0.001033115	0.006762699	-1.140052543
GOBP_NEGATIVE_REGULATION_OF_VASCULAR_ASSOCIATED_SMOOTH_MUSCLE_CELL_DIFFERENTIATION	-0.341762516	0.011002696	-3.431175536	0.00103678	0.006777798	-1.143319625
GOCC_SPERM_CONNECTING_PIECE	0.393756311	0.022066254	3.429498921	0.001042231	0.006801545	-1.148156289
HP_RETICULAR_HYPERPIGMENTATION	-0.367018992	-0.034707615	-3.429308964	0.00104285	0.006802619	-1.14870417
HP_RECURRENT_KLEBSIELLA_INFECTIONS	0.414913088	-0.001789059	3.42749784	0.001048772	0.006838266	-1.153926825
HP_CERVICAL_CORD_COMPRESSION	0.402476927	-0.034242429	3.426589657	0.001051753	0.006851735	-1.156544993
GOBP_LIPOPROTEIN_LOCALIZATION	0.31810963	0.014905609	3.424905351	0.001057304	0.006884896	-1.161399341
GOBP_SERTOLI_CELL_DEVELOPMENT	0.302332042	0.005297324	3.424683084	0.001058038	0.006886682	-1.162039814
GOBP_NEURON_PROJECTION_MAINTENANCE	0.300792683	0.012058275	3.421713445	0.001067898	0.00694094	-1.170594215
GOBP_CELLULAR_RESPONSE_TO_PARATHYROID_HORMONE_STIMULUS	0.311790405	-0.009059024	3.421661016	0.001068073	0.00694094	-1.170745197
GOMF_SMALL_RIBOSOMAL_SUBUNIT_RRNA_BINDING	-0.438065096	0.044548889	-3.420777924	0.001071023	0.006953492	-1.173288029
GOMF_ALPHA_1_3_FUCOSYLTRANSFERASE_ACTIVITY	0.334173909	0.00605759	3.420757575	0.001071091	0.006953492	-1.173346619
GOBP_RESPONSE_TO_HEPARIN	0.406780572	0.010299901	3.419032704	0.001076874	0.006984532	-1.17831199
GOBP_PODOSOME_ASSEMBLY	0.303211252	-0.009684374	3.418914242	0.001077272	0.006984532	-1.178652942
GOBP_RNA_MODIFICATION	-0.320003645	-0.019726111	-3.4182047	0.001079661	0.00699093	-1.180694943
GOMF_MRNA_METHYLTRANSFERASE_ACTIVITY	-0.565613616	0.019334687	-3.416439396	0.001085624	0.007018751	-1.185774055
HP_VOLVULUS	0.344668157	-0.008430851	3.416377763	0.001085833	0.007018751	-1.185951352
GOBP_NEGATIVE_REGULATION_OF_PATHWAY_RESTRICTED_SMAD_PROTEIN_PHOSPHORYLATION	-0.306684062	0.025243713	-3.414965171	0.001090629	0.007043665	-1.190014284
GOBP_POSITIVE_REGULATION_OF_ARP2_3_COMPLEX_MEDIATED_ACTIN_NUCLEATION	0.307004746	-0.00919493	3.414086616	0.001093622	0.007056901	-1.192540616
GOBP_NEGATIVE_REGULATION_OF_MYOTUBE_DIFFERENTIATION	0.311156714	-0.044604543	3.413789273	0.001094636	0.007060404	-1.193395539
GOBP_CELLULAR_RESPONSE_TO_LEUCINE_STARVATION	0.32245482	-0.00752059	3.412918727	0.001097612	0.007076547	-1.195898246
GOBP_REGULATION_OF_RETROGRADE_TRANSPORT_ENDOSOME_TO_GOLGI	0.482018595	0.074099349	3.411730623	0.001101686	0.007093641	-1.199313172
GOCC_SPLICEOSOMAL_TRI_SNRNP_COMPLEX	-0.359238764	-0.00492212	-3.410501626	0.001105914	0.007108635	-1.202844768
GOMF_METALLODIPEPTIDASE_ACTIVITY	0.350329196	0.004138498	3.409228936	0.00111031	0.007133823	-1.206500985
GOBP_EMBRYONIC_CLEAVAGE	0.376929177	-0.015045674	3.408256104	0.00111368	0.00715241	-1.20929512
HP_APLASIA_HYPOPLASIA_OF_THE_MIDDLE_PHALANGES_OF_THE_TOES	-0.434473745	0.015627516	-3.406141979	0.001121039	0.007187331	-1.21536533
HP_IMPACTED_TOOTH	0.366219301	0.007740151	3.405227498	0.001124237	0.007204744	-1.217990236
GOBP_RRNA_TRANSCRIPTION	-0.325181247	-0.016854172	-3.404157996	0.001127987	0.007225683	-1.221059484
HP_GENERALIZED_HYPERREFLEXIA	-0.4263393	0.016681372	-3.40054947	0.001140728	0.007288579	-1.231410257
GOBP_REGULATION_OF_ACROSOME_REACTION	0.324356075	0.026895276	3.400366484	0.001141378	0.007288685	-1.231934933
HP_CATAPLEXY	-0.317874393	-0.016264391	-3.400074807	0.001142414	0.007290013	-1.232771221
GOBP_NEGATIVE_REGULATION_OF_VASCULAR_ASSOCIATED_SMOOTH_MUSCLE_CELL_APOPTOTIC_PROCESS	-0.483687637	-0.036443234	-3.399921373	0.001142959	0.007290385	-1.233211121
GOBP_CELLULAR_RESPONSE_TO_UV_B	0.315828077	-0.000931239	3.399777443	0.001143471	0.007290543	-1.233623762
GOMF_L_ALANINE_TRANSMEMBRANE_TRANSPORTER_ACTIVITY	0.319679325	0.008303013	3.398659747	0.001147454	0.007306598	-1.236827727
GOBP_MITOCHONDRIAL_GENE_EXPRESSION	-0.380517169	0.000499869	-3.398355998	0.001148539	0.007307433	-1.23769832
GOBP_MITOCHONDRIAL_RNA_MODIFICATION	-0.493272878	-0.023443635	-3.395632568	0.001158307	0.007363174	-1.245501688
HP_DECREASED_ACHILLES_REFLEX	0.423390421	0.025337413	3.39467041	0.001161777	0.007382096	-1.248257489
GOBP_REGULATION_OF_VASCULAR_ASSOCIATED_SMOOTH_MUSCLE_CONTRACTION	0.381693801	0.040566113	3.394391315	0.001162786	0.007385367	-1.249056765
GOBP_SOMATOSTATIN_SECRETION	0.463535747	-0.005653771	3.391780148	0.00117226	0.007426837	-1.256532462
GOBP_REGULATION_OF_MODIFICATION_OF_POSTSYNAPTIC_ACTIN_CYTOSKELETON	0.366089314	-0.018502583	3.391771048	0.001172293	0.007426837	-1.256558509
GOBP_SPINDLE_ASSEMBLY_INVOLVED_IN_MEIOSIS	0.381812544	0.004501267	3.391485914	0.001173332	0.007427455	-1.257374595
GOBP_MITOCHONDRIAL_CYTOCHROME_C_OXIDASE_ASSEMBLY	-0.460519667	0.004294236	-3.391471887	0.001173383	0.007427455	-1.25741474
HP_ABNORMAL_PROPORTION_OF_CLASS_SWITCHED_MEMORY_B_CELLS	0.480175548	0.018178985	3.390493612	0.001176954	0.007446911	-1.260214303
GOCC_ASTROCYTE_PROJECTION	0.301115108	-0.014765909	3.390018457	0.001178693	0.007454759	-1.261573866
GOBP_NEGATIVE_REGULATION_OF_CREB_TRANSCRIPTION_FACTOR_ACTIVITY	0.448447983	0.00687846	3.389300982	0.001181322	0.007468233	-1.263626528
GOBP_VASCULAR_ASSOCIATED_SMOOTH_MUSCLE_CELL_APOPTOTIC_PROCESS	0.328758617	0.060285056	3.387131207	0.001189308	0.007509201	-1.269832307
GOCC_MITOCHONDRIAL_OUTER_MEMBRANE_TRANSLOCASE_COMPLEX	-0.501990298	0.020366063	-3.386906951	0.001190136	0.007511262	-1.270473543
HP_DIFFUSE_MESANGIAL_SCLEROSIS	-0.303046232	-0.021400442	-3.38570507	0.001194585	0.007532982	-1.273909693
HP_BROAD_CHIN	0.36116819	-0.011492247	3.385407374	0.001195689	0.007533998	-1.274760666
GOMF_LIM_DOMAIN_BINDING	0.348612788	-0.029753473	3.385390206	0.001195753	0.007533998	-1.27480974
HP_ABNORMAL_MITOCHONDRIAL_NUMBER	0.619765504	-0.008441966	3.383881666	0.001201364	0.00756298	-1.279121133
GOMF_INTRACELLULAR_CALCIUM_ACTIVATED_CHLORIDE_CHANNEL_ACTIVITY	0.376333353	0.029697288	3.381692232	0.001209551	0.007604718	-1.285376123
GOCC_IKAPPAB_KINASE_COMPLEX	0.331282985	0.000173547	3.3815656	0.001210026	0.007604718	-1.285737811
HP_INSULINOMA	0.380328819	-0.029309478	3.380758396	0.001213059	0.007617381	-1.288043135
GOBP_POSITIVE_REGULATION_OF_VACUOLE_ORGANIZATION	0.412879493	-0.001283859	3.37652721	0.001229075	0.007701794	-1.300120838
GOBP_SNRNA_METABOLIC_PROCESS	-0.375426598	-0.044056482	-3.374179048	0.00123805	0.007748296	-1.306818977
GOBP_MAINTENANCE_OF_SISTER_CHROMATID_COHESION	0.407963942	0.01040841	3.373017269	0.001242513	0.007769728	-1.310131747
GOCC_CONDENSED_CHROMOSOME_OUTER_KINETOCHORE	0.338022266	0.021154962	3.370266977	0.001253138	0.007826362	-1.317970914
GOMF_EXTRACELLULARLY_ATP_GATED_CATION_CHANNEL_ACTIVITY	0.320870249	0.000375709	3.369570965	0.001255841	0.00783997	-1.319954049
HP_REDUNDANT_NECK_SKIN	-0.313983492	-0.007512931	-3.368671776	0.001259341	0.007855263	-1.322515668
GOBP_COPPER_ION_IMPORT	0.37470912	0.006380414	3.363743124	0.001278688	0.007956044	-1.336547936
HP_ABNORMAL_LIGHT_ADAPTED_ELECTRORETINOGRAM	0.317018777	-0.030770188	3.362235297	0.001284662	0.007989341	-1.340837956
GOCC_NURF_COMPLEX	-0.397983822	0.035086029	-3.361343559	0.001288208	0.008001972	-1.343374466
GOBP_OMEGA_HYDROXYLASE_P450_PATHWAY	0.332145348	0.002224492	3.360332675	0.001292239	0.008020351	-1.34624931
GOBP_CYTOCHROME_COMPLEX_ASSEMBLY	-0.399169981	-0.000773674	-3.356053025	0.001309436	0.008093514	-1.35841343
HP_NARROW_FORAMEN_OBTURATORIUM	0.388252124	0.032137905	3.355458005	0.001311844	0.008101705	-1.360103801
HP_TRICUSPID_ATRESIA	0.309222901	-0.014461859	3.352873603	0.001322351	0.008158467	-1.367443292
GOCC_BOX_H_ACA_SNORNP_COMPLEX	-0.587531678	-0.014737895	-3.352330247	0.00132457	0.008158467	-1.368985871
GOCC_BOX_H_ACA_RNP_COMPLEX	-0.587531678	-0.014737895	-3.352330247	0.00132457	0.008158467	-1.368985871
GOMF_BOX_H_ACA_SNORNA_BINDING	-0.587531678	-0.014737895	-3.352330247	0.00132457	0.008158467	-1.368985871
GOBP_POSITIVE_REGULATION_OF_INTRACELLULAR_STEROID_HORMONE_RECEPTOR_SIGNALING_PATHWAY	0.334580715	-0.009967188	3.352261529	0.001324851	0.008158467	-1.369180948
GOBP_REGULATION_OF_ALDOSTERONE_METABOLIC_PROCESS	0.363030615	0.021643112	3.350641427	0.00133149	0.008192607	-1.373779284
HP_CROHN_S_DISEASE	-0.362617631	-0.002147887	-3.350074903	0.001333819	0.008200954	-1.375386881
GOCC_SMALL_RIBOSOMAL_SUBUNIT	-0.357156068	0.033362438	-3.349905258	0.001334517	0.008201117	-1.375868237
HP_ADRENOCORTICAL_ADENOMA	0.326772854	0.049784279	3.349365188	0.001336742	0.008211417	-1.377400532
GOBP_PURINE_DEOXYRIBONUCLEOTIDE_CATABOLIC_PROCESS	-0.34387091	-0.00131285	-3.349140836	0.001337668	0.008213729	-1.378037017
GOBP_HISTIDINE_METABOLIC_PROCESS	0.321608647	-0.02041338	3.348656615	0.001339667	0.00822263	-1.379410644
GOMF_DNA_REPLICATION_ORIGIN_BINDING	-0.315991925	-0.012826543	-3.348515821	0.001340249	0.008222829	-1.37981002
GOBP_MAST_CELL_CYTOKINE_PRODUCTION	0.355639449	0.015453925	3.345900021	0.001351101	0.008279229	-1.387227822
GOBP_FORMATE_METABOLIC_PROCESS	0.352836732	0.032227047	3.345295331	0.001353622	0.008291279	-1.388942002
GOBP_MITOCHONDRIAL_TRANSLATION	-0.378864969	0.005215444	-3.342974023	0.001363339	0.008340557	-1.395520429
GOMF_TRNA_SPECIFIC_RIBONUCLEASE_ACTIVITY	-0.342907192	-0.013103965	-3.342546757	0.001365135	0.008348129	-1.396730922
GOBP_NEURON_DEATH_IN_RESPONSE_TO_HYDROGEN_PEROXIDE	0.35828806	0.02135859	3.341320345	0.001370301	0.008372882	-1.400204878
GOBP_RRNA_METABOLIC_PROCESS	-0.322901067	0.001165464	-3.341029833	0.001371528	0.008376957	-1.401027655
GOMF_NEUROTROPHIN_BINDING	0.387211452	0.026390563	3.338676178	0.001381504	0.008427567	-1.407691727
GOBP_RESPONSE_TO_INTERLEUKIN_15	0.335189917	-0.013397487	3.336194165	0.001392098	0.008476261	-1.414715636
GOCC_POSTSYNAPTIC_ENDOCYTIC_ZONE_MEMBRANE	0.396336147	0.003864085	3.335885841	0.001393419	0.008476261	-1.415587911
HP_THROMBOPHLEBITIS	0.317838561	0.006168816	3.335878401	0.001393451	0.008476261	-1.415608959
HP_NIGHT_SWEATS	0.339487634	-0.02226027	3.331678661	0.001411568	0.008579491	-1.427484703
GOBP_REGULATION_OF_VERY_LOW_DENSITY_LIPOPROTEIN_PARTICLE_CLEARANCE	0.412494365	-0.006521625	3.330295037	0.001417585	0.008610699	-1.431394904
GOCC_OLIGOSACCHARYLTRANSFERASE_COMPLEX	-0.397442209	-0.020595107	-3.32894396	0.001423484	0.008641388	-1.435212018
GOBP_TRNA_5_LEADER_REMOVAL	-0.335563764	-0.01004315	-3.32864601	0.001424788	0.008645796	-1.436053652
GOBP_PINOCYTOSIS	0.315342654	0.017791406	3.32829941	0.001426307	0.008650035	-1.43703264
HP_SHORT_LINGUAL_FRENULUM	0.350426535	-0.045013883	3.328217469	0.001426666	0.008650035	-1.437264075
HP_HYPERGLUTAMINEMIA	0.356696144	-0.010798396	3.317831695	0.001472888	0.008876476	-1.466565195
GOBP_POSITIVE_REGULATION_OF_RRNA_PROCESSING	-0.472048936	-0.018666324	-3.315321805	0.001484268	0.008932307	-1.473636543
GOBP_NEGATIVE_REGULATION_OF_T_HELPER_1_TYPE_IMMUNE_RESPONSE	0.322726337	-0.002170635	3.315262063	0.001484539	0.008932307	-1.473804813
GOBP_S_ADENOSYLMETHIONINE_METABOLIC_PROCESS	-0.346568836	-0.018640968	-3.313627247	0.001491998	0.008969969	-1.478408631
GOBP_NEGATIVE_REGULATION_OF_INTERFERON_BETA_PRODUCTION	0.366793215	0.005517486	3.311312878	0.001502616	0.009030181	-1.484923387
HP_THIRD_DEGREE_ATRIOVENTRICULAR_BLOCK	0.38977231	-0.0078265	3.310783783	0.001505054	0.009041199	-1.48641229
GOMF_STRUCTURAL_CONSTITUENT_OF_RIBOSOME	-0.363045731	0.028172538	-3.310399891	0.001506825	0.009048205	-1.48749248
GOMF_FUCOSE_BINDING	0.464179437	0.051259106	3.30872647	0.001514567	0.009087404	-1.492200083
HP_HEAD_BANGING	-0.467300326	-0.048559943	-3.304996996	0.001531958	0.009173357	-1.50268561
GOCC_AIM2_INFLAMMASOME_COMPLEX	0.396483913	-0.045785686	3.303858717	0.001537303	0.009198002	-1.50588424
GOMF_COLLAGEN_RECEPTOR_ACTIVITY	0.376588542	0.025690549	3.301632523	0.001547808	0.009246065	-1.51213771
GOBP_REGULATION_OF_CHONDROCYTE_DEVELOPMENT	-0.395246143	-0.000557489	-3.29893107	0.001560646	0.009311603	-1.519722173
GOBP_ENDONUCLEOLYTIC_CLEAVAGE_IN_ITS1_TO_SEPARATE_SSU_RRNA_FROM_5_8S_RRNA_AND_LSU_RRNA_FROM_TRICISTRONIC_RRNA_TRANSCRIPT_SSU_RRNA_5_8S_RRNA_LSU_RRNA	-0.406527005	0.019394015	-3.297673714	0.001566655	0.009343733	-1.523250754
GOBP_AMINOPHOSPHOLIPID_TRANSPORT	0.310047721	0.003313321	3.297464294	0.001567658	0.00934599	-1.523838364
HP_CHRONIC_PAIN	0.42481738	0.004903489	3.296399028	0.001572769	0.009359804	-1.526826988
GOBP_PENETRATION_OF_ZONA_PELLUCIDA	0.336707218	-0.022724328	3.296329704	0.001573103	0.009359804	-1.527021455
GOCC_DOPAMINERGIC_SYNAPSE	0.323114222	0.017672132	3.289137749	0.001608031	0.009545794	-1.547180304
GOBP_GERMINAL_CENTER_FORMATION	0.330811494	-0.026063883	3.2891055	0.001608189	0.009545794	-1.547270629
HP_HYPERGASTRINEMIA	0.352564456	-0.015827707	3.288419474	0.001611559	0.009556395	-1.549191884
GOBP_POSITIVE_REGULATION_OF_AMYLOID_PRECURSOR_PROTEIN_BIOSYNTHETIC_PROCESS	0.452858917	-0.046453145	3.288039586	0.001613428	0.009556395	-1.550255663
GOBP_NATURAL_KILLER_CELL_DEGRANULATION	0.406465031	-0.00240622	3.288038007	0.001613436	0.009556395	-1.550260084
HP_EDEMA_OF_THE_DORSUM_OF_HANDS	0.32487104	-0.007954823	3.287962643	0.001613807	0.009556395	-1.550471108
GOMF_NAD_P_H_DEHYDROGENASE_QUINONE_ACTIVITY	-0.339100893	0.012583659	-3.287604459	0.001615572	0.009559278	-1.551474013
GOBP_REGULATION_OF_PROTEIN_LOCALIZATION_TO_CILIUM	-0.420182773	-0.039169757	-3.285220113	0.001627363	0.009617641	-1.558148112
GOBP_DEPYRIMIDINATION	-0.377117418	-0.000120906	-3.282805635	0.001639387	0.009684873	-1.564903031
GOBP_POSITIVE_REGULATION_OF_EXECUTION_PHASE_OF_APOPTOSIS	0.313076588	0.015987921	3.279943052	0.00165375	0.009762017	-1.572907
GOBP_MITOCHONDRIAL_TRANSLATIONAL_TERMINATION	-0.382458167	0.006319722	-3.279727825	0.001654835	0.009764568	-1.57350859
HP_DUPLICATION_OF_THE_DISTAL_PHALANX_OF_THE_THUMB	0.321009975	-0.010953182	3.276841063	0.001669448	0.009831412	-1.581574731
GOCC_RNA_POLYMERASE_I_COMPLEX	-0.357671978	0.036868763	-3.27480303	0.001679838	0.009874571	-1.587266307
GOBP_PARAXIAL_MESODERM_FORMATION	-0.300948408	0.001158862	-3.274756426	0.001680076	0.009874571	-1.587396428
GOBP_TAIL_ANCHORED_MEMBRANE_PROTEIN_INSERTION_INTO_ER_MEMBRANE	-0.53239806	-0.000917286	-3.273490047	0.001686563	0.009908809	-1.590931711
GOBP_MODIFICATION_OF_POSTSYNAPTIC_ACTIN_CYTOSKELETON	0.335513543	0.023791531	3.273052251	0.001688812	0.009918123	-1.592153655
GOCC_NADH_DEHYDROGENASE_COMPLEX	-0.349787519	0.018725978	-3.272347061	0.001692439	0.00993163	-1.594121682
GOCC_CHAPERONE_COMPLEX	-0.336419101	-0.012132807	-3.272071164	0.00169386	0.009936073	-1.594891565
HP_ABNORMAL_JEJUNUM_MORPHOLOGY	0.391098256	-0.034445098	3.270975254	0.001699516	0.009957343	-1.597949218
GOMF_IMMUNOGLOBULIN_RECEPTOR_BINDING	0.434694974	-0.007029699	3.267663874	0.001716715	0.010046507	-1.607183699
GOMF_1_ACYL_2_LYSOPHOSPHATIDYLSERINE_ACYLHYDROLASE_ACTIVITY	0.390903412	-0.046162209	3.265173187	0.001729758	0.010118884	-1.614125089
GOBP_AMINO_ACID_BETAINE_TRANSPORT	0.328427122	-0.008025674	3.264980778	0.00173077	0.010120844	-1.614661163
GOBP_L_ARGININE_TRANSPORT	0.337241623	0.012102784	3.26383796	0.001736789	0.010148112	-1.61784472
GOBP_RIBOSOMAL_LARGE_SUBUNIT_BIOGENESIS	-0.325436782	0.006613258	-3.259374188	0.00176049	0.010262164	-1.630271822
GOCC_SUMO_LIGASE_COMPLEX	-0.510680771	-0.002530727	-3.255245762	0.00178268	0.010371702	-1.641754451
GOBP_SYNAPTIC_VESICLE_ENDOSOMAL_PROCESSING	0.326748584	-0.010499664	3.25482802	0.00178494	0.010380815	-1.642915759
GOBP_VACUOLAR_ACIDIFICATION	0.32048204	-0.006463578	3.251850258	0.001801127	0.010454642	-1.651190723
HP_GASTRIC_ULCER	0.350524659	-0.008053279	3.248065498	0.001821901	0.010546585	-1.661700409
GOBP_SNORNA_LOCALIZATION	-0.554279697	0.064164539	-3.247098107	0.001827247	0.010562491	-1.66438529
GOBP_REGULATION_OF_INTERLEUKIN_1_MEDIATED_SIGNALING_PATHWAY	0.321243922	-0.014128889	3.246579903	0.001830116	0.010569609	-1.665823265
GOMF_RRNA_CYTOSINE_METHYLTRANSFERASE_ACTIVITY	-0.555497277	-0.039118177	-3.245625051	0.001835415	0.010587952	-1.668472478
HP_DECREASED_CORNEAL_REFLEX	0.334785627	0.029307986	3.245391858	0.001836711	0.010591347	-1.669119379
HP_IMPAIRED_DISTAL_PROPRIOCEPTION	-0.360122035	0.016024192	-3.243898108	0.001845035	0.010631152	-1.673262407
GOMF_RAGE_RECEPTOR_BINDING	0.307459494	-0.002393776	3.24289502	0.001850644	0.010659369	-1.676043776
HP_EPISODIC_HYPERTENSION	0.335324079	-0.003143656	3.24243998	0.001853194	0.010668691	-1.677305307
GOBP_POSITIVE_REGULATION_OF_CLATHRIN_DEPENDENT_ENDOCYTOSIS	0.402136567	-0.016220338	3.240997875	0.001861297	0.010708362	-1.681302496
GOMF_FIBRINOGEN_BINDING	0.440679334	0.005991922	3.24053411	0.00186391	0.010717486	-1.682587676
GOBP_NEGATIVE_REGULATION_OF_HIGH_VOLTAGE_GATED_CALCIUM_CHANNEL_ACTIVITY	-0.365785711	0.045920384	-3.239831274	0.001867876	0.010729714	-1.684535111
GOCC_RIBOSE_PHOSPHATE_DIPHOSPHOKINASE_COMPLEX	-0.397720977	-0.016433846	-3.239539904	0.001869523	0.010730934	-1.685342357
GOMF_RIBOSE_PHOSPHATE_DIPHOSPHOKINASE_ACTIVITY	-0.397720977	-0.016433846	-3.239539904	0.001869523	0.010730934	-1.685342357
GOBP_REGULATION_OF_NEUTROPHIL_EXTRAVASATION	0.320023519	0.005926421	3.237429688	0.00188149	0.010791342	-1.691187187
HP_DECREASED_ACTIVITY_OF_NADPH_OXIDASE	0.451566199	0.021149753	3.236173586	0.001888647	0.010823143	-1.694665008
GOMF_CATALYTIC_ACTIVITY_ACTING_ON_A_RRNA	-0.438689634	0.012212778	-3.235797296	0.001890796	0.010823143	-1.695706668
HP_LOWER_LIMB_METAPHYSEAL_IRREGULARITY	-0.340220681	-0.043146726	-3.23577446	0.001890926	0.010823143	-1.69576988
GOBP_POSITIVE_REGULATION_OF_TRANSCRIPTION_BY_RNA_POLYMERASE_I	-0.30235161	-0.014298431	-3.235619541	0.001891812	0.010823143	-1.696198706
GOMF_NUCLEOSIDE_TRIPHOSPHATE_DIPHOSPHATASE_ACTIVITY	-0.326862494	0.024696051	-3.235569628	0.001892097	0.010823143	-1.696336866
GOBP_NEGATIVE_REGULATION_OF_ANTIGEN_PROCESSING_AND_PRESENTATION	0.328323946	-0.015726998	3.235415353	0.00189298	0.010824053	-1.696763887
GOBP_NUCLEAR_NCRNA_SURVEILLANCE	-0.469402701	-0.045376091	-3.234894738	0.00189596	0.010836953	-1.698204805
GOBP_POLYPRENOL_METABOLIC_PROCESS	-0.335588778	-0.003385292	-3.23085399	0.001919242	0.010943728	-1.709382791
GOBP_NUCLEOSIDE_DIPHOSPHATE_BIOSYNTHETIC_PROCESS	-0.323970712	0.011809266	-3.230764615	0.00191976	0.010943728	-1.709629915
GOBP_LONG_CHAIN_FATTY_ACID_IMPORT_ACROSS_PLASMA_MEMBRANE	0.304299829	-0.001105792	3.229421912	0.001927557	0.010979813	-1.713341948
GOMF_N_FORMYL_PEPTIDE_RECEPTOR_ACTIVITY	0.491695918	-0.027602422	3.227247824	0.001940246	0.011047886	-1.71935006
GOBP_ISOLEUCINE_METABOLIC_PROCESS	-0.386676211	0.046854743	-3.225739961	0.001949093	0.011094037	-1.723515336
GOBP_RRNA_CONTAINING_RIBONUCLEOPROTEIN_COMPLEX_EXPORT_FROM_NUCLEUS	-0.388730537	-0.003967207	-3.225353648	0.001951365	0.011102749	-1.724582248
GOBP_REGULATION_OF_VITAMIN_METABOLIC_PROCESS	-0.308074599	0.012021773	-3.22265178	0.001967329	0.0111681	-1.73204164
GOBP_NCRNA_3_END_PROCESSING	-0.350924826	-0.033956581	-3.221960699	0.001971432	0.011187147	-1.733948869
GOBP_REGULATION_OF_PROTEIN_K63_LINKED_UBIQUITINATION	0.349062382	0.015341251	3.219157998	0.001988154	0.011273486	-1.741680662
HP_NEOPLASM_OF_THE_HEART	0.302065921	0.016858507	3.218642229	0.001991245	0.011285417	-1.743102981
GOBP_PROTEIN_C_LINKED_GLYCOSYLATION	-0.407476302	0.00235327	-3.21605368	0.00200683	0.011347309	-1.750238836
GOBP_PROTEIN_LOCALIZATION_TO_MEMBRANE_RAFT	0.315814169	0.001907405	3.216035452	0.00200694	0.011347309	-1.750289072
HP_MACROCEPHALY_AT_BIRTH	-0.361549816	0.006222575	-3.215985995	0.002007239	0.011347309	-1.75042537
GOCC_TRAPP_COMPLEX	-0.395321045	0.020350965	-3.211185536	0.00203645	0.01149074	-1.763647585
GOBP_RESPONSE_TO_IRON_III_ION	0.351432512	-0.030557983	3.210706178	0.002039389	0.011502985	-1.764967128
GOBP_POSITIVE_REGULATION_OF_TRANSCRIPTION_BY_RNA_POLYMERASE_III	0.335241239	-0.018682781	3.209242644	0.002048386	0.011545027	-1.768994948
GOCC_MITOCHONDRIAL_PROTEIN_CONTAINING_COMPLEX	-0.332474543	0.004086027	-3.209027594	0.002049711	0.011548146	-1.769586681
GOBP_SNO_S_RNA_METABOLIC_PROCESS	-0.384927913	-0.030792925	-3.205257528	0.002073073	0.01167098	-1.779955712
HP_HIP_PAIN	0.336179369	-0.053294976	3.204262462	0.002079281	0.011701526	-1.782691025
GOBP_REGULATION_OF_MACROPHAGE_FUSION	0.431945089	-0.028957294	3.203746934	0.002082504	0.011706456	-1.784107905
HP_CYTOCHROME_C_OXIDASE_NEGATIVE_MUSCLE_FIBERS	-0.33374352	-0.018383042	-3.203567423	0.002083627	0.011708372	-1.784601234
GOBP_POSITIVE_REGULATION_OF_INTERFERON_ALPHA_PRODUCTION	0.318374474	0.016953189	3.202487597	0.002090396	0.011733193	-1.787568376
HP_ERLENMEYER_FLASK_DEFORMITY_OF_THE_FEMURS	0.353880873	0.01351267	3.20073276	0.002101441	0.011773107	-1.792388758
GOBP_NEGATIVE_REGULATION_OF_DEFENSE_RESPONSE_TO_BACTERIUM	0.340868511	0.017955359	3.199650648	0.00210828	0.011798166	-1.79536027
GOCC_RIBOSOMAL_SUBUNIT	-0.344562395	0.02691693	-3.198670513	0.002114491	0.011824083	-1.798051118
GOBP_POSITIVE_REGULATION_OF_CARDIAC_MUSCLE_ADAPTATION	0.479142315	0.050466473	3.196314606	0.002129492	0.011890195	-1.804516534
GOMF_SMALL_PROTEIN_ACTIVATING_ENZYME_BINDING	-0.372278172	-0.031644595	-3.195494805	0.002134736	0.011901708	-1.806765539
HP_SCLERAL_STAPHYLOMA	-0.409363215	0.012014329	-3.19504782	0.0021376	0.011913237	-1.807991598
GOBP_GLUCOSE_IMPORT_IN_RESPONSE_TO_INSULIN_STIMULUS	0.376603587	0.014240641	3.19358658	0.002146987	0.011952203	-1.811998846
GOBP_HYPOXIA_INDUCIBLE_FACTOR_1ALPHA_SIGNALING_PATHWAY	0.448714109	-0.024013241	3.193448199	0.002147879	0.011952716	-1.812378266
GOMF_SYNDECAN_BINDING	0.325849579	-0.019996029	3.193172055	0.002149658	0.01195817	-1.81313538
GOBP_5S_CLASS_RRNA_TRANSCRIPTION_BY_RNA_POLYMERASE_III	-0.426967837	0.015711149	-3.192606584	0.002153305	0.011961865	-1.814685599
GOCC_TRANSCRIPTION_FACTOR_TFIIIC_COMPLEX	-0.426967837	0.015711149	-3.192606584	0.002153305	0.011961865	-1.814685599
GOMF_BH3_DOMAIN_BINDING	0.372487654	-0.020376477	3.191048288	0.002163387	0.012003307	-1.818956584
GOBP_SPLICEOSOMAL_SNRNP_ASSEMBLY	-0.312332531	-0.026790198	-3.190323843	0.002168089	0.012024937	-1.82094163
GOBP_MONOCYTE_AGGREGATION	0.360369194	0.017708505	3.189245067	0.002175108	0.01205047	-1.823896964
GOMF_OXIDOREDUCTASE_ACTIVITY_ACTING_ON_A_SULFUR_GROUP_OF_DONORS_DISULFIDE_AS_ACCEPTOR	0.335396214	0.034652177	3.188051203	0.002182901	0.01208917	-1.82716674
GOBP_ARGININE_TRANSPORT	0.30912476	0.038245805	3.186779432	0.002191232	0.012130816	-1.830648905
GOBP_POSITIVE_REGULATION_OF_CELL_ADHESION_MOLECULE_PRODUCTION	0.414352349	0.0008615	3.181902318	0.002223456	0.012277413	-1.843993268
GOMF_LIGASE_ACTIVITY_FORMING_PHOSPHORIC_ESTER_BONDS	-0.411191817	-0.001655118	-3.181262763	0.002227714	0.01229639	-1.84574206
GOBP_MACROPHAGE_COLONY_STIMULATING_FACTOR_PRODUCTION	0.363397567	-0.014307198	3.180451788	0.002233125	0.01232171	-1.847959213
GOBP_REGULATION_OF_TRANSLATIONAL_FIDELITY	-0.43507232	-0.010645058	-3.179334962	0.002240596	0.012349275	-1.851011866
GOBP_T_CELL_PROLIFERATION_INVOLVED_IN_IMMUNE_RESPONSE	0.325555945	0.034646679	3.178254997	0.002247843	0.012375545	-1.853963022
GOBP_FUCOSE_CATABOLIC_PROCESS	0.300262581	-0.030955743	3.17588883	0.002263799	0.012440501	-1.860426349
HP_HYPERMETRIC_SACCADES	0.3399477	0.002060095	3.174531318	0.002273	0.012486482	-1.864132887
GOBP_HISTONE_H2A_K63_LINKED_UBIQUITINATION	0.335341143	0.023254536	3.172889069	0.002284179	0.012538674	-1.868615318
GOMF_GAMMA_AMINOBUTYRIC_ACID_TRANSMEMBRANE_TRANSPORTER_ACTIVITY	0.320060015	0.005494249	3.171619109	0.002292858	0.012577102	-1.872080446
HP_ABNORMAL_UMBILICAL_STUMP_BLEEDING	0.420094391	-0.066483658	3.169375604	0.002308267	0.01265235	-1.878199443
GOBP_MITOCHONDRIAL_RNA_METABOLIC_PROCESS	-0.369563188	-0.03856047	-3.16812612	0.002316891	0.012686995	-1.881605947
GOBP_RESPIRATORY_CHAIN_COMPLEX_IV_ASSEMBLY	-0.401527372	0.018350556	-3.168091361	0.002317132	0.012686995	-1.881700698
GOBP_PROTEIN_O_LINKED_GLYCOSYLATION_VIA_SERINE	0.333082556	-0.014778221	3.166708539	0.002326712	0.01272548	-1.885469549
GOBP_TRANSLATIONAL_TERMINATION	-0.361515569	0.001841902	-3.165681698	0.00233385	0.012752892	-1.888267404
GOBP_T_CELL_ACTIVATION_VIA_T_CELL_RECEPTOR_CONTACT_WITH_ANTIGEN_BOUND_TO_MHC_MOLECULE_ON_ANTIGEN_PRESENTING_CELL	0.339277173	0.022107151	3.163566911	0.002348615	0.012807561	-1.894027511
GOMF_PHOSPHOLIPASE_A1_ACTIVITY	0.329726501	-0.040644987	3.163451625	0.002349422	0.012807561	-1.894341439
GOBP_POSITIVE_THYMIC_T_CELL_SELECTION	-0.309866427	-0.025670798	-3.158932026	0.002381282	0.012957636	-1.906641824
GOBP_DISACCHARIDE_BIOSYNTHETIC_PROCESS	0.337519591	-0.028593756	3.157784216	0.002389437	0.012987844	-1.909763611
GOBP_RESPONSE_TO_HYDROSTATIC_PRESSURE	0.325970711	-0.003900908	3.157189903	0.00239367	0.013006127	-1.911379683
GOCC_MITOCHONDRIAL_LARGE_RIBOSOMAL_SUBUNIT	-0.374786071	0.01090812	-3.155367546	0.002406693	0.0130674	-1.916333697
GOMF_RNA_METHYLTRANSFERASE_ACTIVITY	-0.363666349	-0.022601376	-3.1548282	0.00241056	0.013078986	-1.91779949
GOBP_CARBON_DIOXIDE_TRANSPORT	0.394042217	0.035977837	3.153789272	0.002418025	0.013109903	-1.920622485
GOCC_EQUATORIAL_MICROTUBULE_ORGANIZING_CENTER	-0.412179589	-0.013778864	-3.153402057	0.002420813	0.013117498	-1.921674459
GOBP_CALCIUM_ION_IMPORT_INTO_SARCOPLASMIC_RETICULUM	0.378536605	0.02956838	3.152353283	0.00242838	0.013151745	-1.924523259
HP_HYPOMETHIONINEMIA	-0.433313759	-0.009743959	-3.151848729	0.002432027	0.013161974	-1.925893541
GOBP_MITOCHONDRIAL_ELECTRON_TRANSPORT_NADH_TO_UBIQUINONE	-0.322148416	0.018369442	-3.150720058	0.002440206	0.013201463	-1.92895823
GOBP_POLYPHOSPHATE_CATABOLIC_PROCESS	0.371821224	-0.077672794	3.150435429	0.002442273	0.013203097	-1.929730957
GOMF_EXOPOLYPHOSPHATASE_ACTIVITY	0.371821224	-0.077672794	3.150435429	0.002442273	0.013203097	-1.929730957
HP_METHYLMALONIC_ACIDEMIA	-0.356099606	-0.017321319	-3.149842039	0.002446587	0.01322164	-1.931341763
GOBP_POSITIVE_REGULATION_OF_HYDROGEN_PEROXIDE_BIOSYNTHETIC_PROCESS	0.494480512	0.002879339	3.149327972	0.002450329	0.013237087	-1.932737062
GOBP_BLOOD_VESSEL_MATURATION	0.302657266	-0.035229933	3.149132397	0.002451755	0.013240007	-1.933267852
GOBP_MRNA_MODIFICATION	-0.336640216	0.014928678	-3.147461277	0.002463966	0.013291223	-1.9378023
GOBP_MITOCHONDRIAL_RNA_PROCESSING	-0.395855849	-0.013648271	-3.146293407	0.002472533	0.013323364	-1.94097017
HP_APLASIA_HYPOPLASIA_OF_THE_COLON	0.345693533	0.014463771	3.146087743	0.002474044	0.01332671	-1.941527946
GOBP_REGULATION_OF_MEMBRANE_DEPOLARIZATION_DURING_ACTION_POTENTIAL	0.357109619	-0.066757726	3.14561392	0.00247753	0.013334273	-1.942812893
GOBP_NEGATIVE_REGULATION_OF_LIPOPROTEIN_METABOLIC_PROCESS	0.36509993	0.007164598	3.143883227	0.002490302	0.013384772	-1.947505096
GOBP_POSITIVE_REGULATION_OF_CORTICOTROPIN_SECRETION	0.332354971	-0.006614875	3.135083051	0.0025562	0.013661062	-1.971334477
GOBP_ACTIN_FILAMENT_REORGANIZATION	0.38973991	-0.011242796	3.132535275	0.00257558	0.013735205	-1.978224241
GOCC_RIBOSOME	-0.32070435	0.025185348	-3.13139931	0.002584266	0.013771707	-1.981294817
HP_ABNORMAL_STERNAL_OSSIFICATION	-0.31070052	0.020459963	-3.130842049	0.002588536	0.013789555	-1.982800826
HP_EXTRAPYRAMIDAL_DYSKINESIA	-0.359926276	0.020676394	-3.129397353	0.002599639	0.013843772	-1.986704219
HP_TIGER_TAIL_BANDING	-0.450028093	0.030706924	-3.129089191	0.002602013	0.013851484	-1.987536664
GOCC_EKC_KEOPS_COMPLEX	-0.46218659	-0.023950502	-3.12872452	0.002604825	0.013856595	-1.98852168
GOCC_WASH_COMPLEX	0.443335245	-0.048561927	3.125387647	0.002630687	0.013935142	-1.997531003
GOBP_TRANSCRIPTION_INITIATION_FROM_RNA_POLYMERASE_III_PROMOTER	-0.305903635	0.008514756	-3.125377624	0.002630766	0.013935142	-1.997558056
HP_PAROXYSMAL_DYSTONIA	-0.352065074	0.011968733	-3.125216472	0.002632021	0.013936175	-1.997992974
HP_STROKE_LIKE_EPISODE	-0.326413142	-0.012815503	-3.125113468	0.002632823	0.013936175	-1.998270952
GOBP_REGULATION_OF_TYPE_B_PANCREATIC_CELL_DEVELOPMENT	0.301330203	-0.010225371	3.124513335	0.002637503	0.013956012	-1.999890411
HP_UPPER_EYELID_EDEMA	0.385780116	0.042789378	3.123145106	0.002648203	0.013990963	-2.003581722
GOCC_NUCLEAR_EXOSOME_RNASE_COMPLEX	-0.38794182	-0.02151698	-3.121244612	0.002663132	0.014051872	-2.008707034
GOCC_CHOLINERGIC_SYNAPSE	0.333503633	-0.028817155	3.120720058	0.002667267	0.014068727	-2.010121262
GOBP_REGULATION_OF_MITOTIC_CYTOKINESIS	-0.416733095	-0.020718634	-3.118861045	0.002681967	0.014121379	-2.015131854
GOMF_TESTOSTERONE_DEHYDROGENASE_NADPLUS_ACTIVITY	-0.338138616	-0.040637424	-3.117151125	0.002695556	0.014182946	-2.019738651
GOMF_VITAMIN_D_RECEPTOR_BINDING	0.353782504	0.032690553	3.115539738	0.00270842	0.014233739	-2.024078274
GOBP_POSITIVE_REGULATION_OF_EPITHELIAL_CELL_PROLIFERATION_INVOLVED_IN_LUNG_MORPHOGENESIS	0.385461954	-0.020328761	3.109080742	0.002760563	0.01444878	-2.041456319
GOBP_RETROGRADE_TRANS_SYNAPTIC_SIGNALING	0.344523078	0.000469524	3.107997726	0.002769397	0.014482608	-2.04436758
HP_IRIDOCYCLITIS	-0.340009418	0.037193941	-3.106766163	0.002779475	0.014527442	-2.047677239
GOBP_SECRETION_OF_LYSOSOMAL_ENZYMES	-0.34741753	0.001340759	-3.105312498	0.002791415	0.014572603	-2.051582516
HP_ALVEOLAR_RHABDOMYOSARCOMA	0.355318668	-0.064388591	3.102187678	0.002817243	0.014678699	-2.059972774
HP_ANOMIA	0.300740993	-0.006188425	3.10178001	0.002820629	0.014689214	-2.061066918
GOCC_GEMINI_OF_COILED_BODIES	-0.304363201	0.004505789	-3.101406757	0.002823732	0.014692048	-2.0620686
HP_TRITANOMALY	-0.30999663	-0.000626955	-3.100816616	0.002828646	0.014712497	-2.063652151
HP_MICROVESICULAR_HEPATIC_STEATOSIS	-0.379587198	-0.000105738	-3.099856263	0.002836658	0.014749046	-2.066228631
GOBP_AMP_BIOSYNTHETIC_PROCESS	-0.43062013	0.021532394	-3.098670707	0.002846579	0.014785216	-2.069408482
GOBP_SOMITE_SPECIFICATION	-0.432978351	0.016141176	-3.096263461	0.002866823	0.014880033	-2.075862321
HP_LATE_ONSET_PROXIMAL_MUSCLE_WEAKNESS	0.367396934	0.001702116	3.093163962	0.002893086	0.014988724	-2.084166612
GOMF_ESTROGEN_16_ALPHA_HYDROXYLASE_ACTIVITY	0.353638061	-0.015763694	3.092271773	0.002900687	0.015003762	-2.086555853
GOBP_CILIARY_NEUROTROPHIC_FACTOR_MEDIATED_SIGNALING_PATHWAY	0.37635106	0.01708753	3.090587659	0.002915087	0.015062623	-2.091064437
GOBP_PURINE_DEOXYRIBONUCLEOSIDE_TRIPHOSPHATE_METABOLIC_PROCESS	-0.34436359	0.008426888	-3.090151435	0.002918827	0.015071542	-2.092231967
GOMF_MITOCHONDRION_TARGETING_SEQUENCE_BINDING	-0.485980722	0.007473486	-3.086332552	0.002951766	0.015231111	-2.102447758
HP_RECURRENT_CANDIDA_INFECTIONS	-0.313051269	-0.005511494	-3.086065718	0.00295408	0.015237799	-2.103161207
HP_IMPAIRED_RISTOCETIN_INDUCED_PLATELET_AGGREGATION	0.468005546	-0.016927486	3.084564918	0.002967129	0.015289297	-2.107173127
GOBP_POSITIVE_REGULATION_OF_ADENYLATE_CYCLASE_ACTIVITY	0.305671518	-0.028860192	3.084231273	0.002970037	0.015299015	-2.108064828
GOBP_RNA_METHYLATION	-0.347619383	-0.010637717	-3.082036767	0.002989232	0.015355822	-2.113928068
GOBP_CARNITINE_TRANSPORT	0.352114652	-0.000654067	3.079752558	0.003009334	0.015432378	-2.120027677
HP_DILATATION_OF_THE_BLADDER	0.351146699	0.012250974	3.078450265	0.003020851	0.015473412	-2.123503733
HP_TRANSIENT_NEUTROPENIA	-0.370446736	-0.052513426	-3.077815269	0.003026482	0.015488468	-2.125198253
GOBP_REGULATION_OF_LOW_DENSITY_LIPOPROTEIN_PARTICLE_RECEPTOR_CATABOLIC_PROCESS	0.326104839	-0.036002413	3.074404673	0.003056893	0.015617392	-2.134295162
GOBP_POSITIVE_REGULATION_OF_TELOMERASE_RNA_LOCALIZATION_TO_CAJAL_BODY	-0.415801403	-0.005822607	-3.074134971	0.00305931	0.015624406	-2.135014204
GOMF_NFAT_PROTEIN_BINDING	0.347493724	-0.011384322	3.073159334	0.003068068	0.015658446	-2.137614917
GOBP_TOLL_LIKE_RECEPTOR_2_SIGNALING_PATHWAY	0.32287459	0.001917786	3.072700041	0.003072199	0.015674183	-2.138839022
GOMF_COMPLEMENT_COMPONENT_C3B_BINDING	0.403699327	-0.010331069	3.069952342	0.003097021	0.015776174	-2.14615932
HP_INCREASED_HEMOGLOBIN	0.319059709	-0.00155313	3.069588585	0.003100321	0.01578	-2.147128057
GOBP_VALINE_METABOLIC_PROCESS	-0.377287723	0.039686663	-3.068889283	0.003106674	0.015801588	-2.148990162
GOBP_GRANULOCYTE_COLONY_STIMULATING_FACTOR_PRODUCTION	0.354675498	0.013184527	3.062524622	0.00316506	0.016062167	-2.165923454
GOMF_OLIGOPEPTIDE_BINDING	-0.309993015	-0.003521495	-3.060945353	0.003179705	0.016123723	-2.17012106
HP_FOCAL_CORTICAL_DYSPLASIA	-0.310198931	0.013818862	-3.060608129	0.00318284	0.016134154	-2.171017172
HP_MULTIPLE_ROWS_OF_EYELASHES	-0.310127331	0.003533329	-3.059351285	0.003194551	0.01617478	-2.174356361
GOBP_PEPTIDYL_SERINE_AUTOPHOSPHORYLATION	0.335298783	0.025177953	3.058510891	0.003202404	0.016200397	-2.176588552
HP_ABNORMAL_CORNEAL_ENDOTHELIUM_MORPHOLOGY	0.318158268	-0.016807885	3.056965951	0.003216887	0.016251689	-2.180690904
GOBP_REGULATION_OF_CELLULAR_RESPONSE_TO_MACROPHAGE_COLONY_STIMULATING_FACTOR_STIMULUS	0.374426382	-0.022067938	3.056327794	0.003222888	0.016276507	-2.182384981
HP_ABNORMAL_PLACENTAL_MEMBRANE_MORPHOLOGY	-0.377551722	-0.008794788	-3.052215176	0.003261808	0.016440931	-2.193296153
GOBP_PREASSEMBLY_OF_GPI_ANCHOR_IN_ER_MEMBRANE	-0.301813682	-0.022679365	-3.051422809	0.003269356	0.016466728	-2.195397115
HP_SHORT_UMBILICAL_CORD	0.404265572	-0.015009991	3.050148519	0.00328153	0.016522483	-2.198775042
HP_AUTOSOMAL_DOMINANT_GERMLINE_DE_NOVO_MUTATION	0.440864153	-0.002753601	3.049394667	0.003288752	0.016547709	-2.200772878
GOBP_NEGATIVE_REGULATION_OF_CENTROSOME_DUPLICATION	-0.317441599	-0.015391399	-3.049258362	0.00329006	0.016548723	-2.20113407
GOBP_SNO_S_RNA_3_END_PROCESSING	-0.418090842	-0.045417094	-3.047334321	0.003308566	0.016625043	-2.206231257
HP_EXTRAHEPATIC_CHOLESTASIS	0.315541406	0.000375496	3.04396959	0.003341162	0.016767086	-2.215139338
GOBP_CELLULAR_RESPONSE_TO_SODIUM_ARSENITE	-0.402356334	0.01654562	-3.04273633	0.003353185	0.016791326	-2.218402531
HP_ABNORMAL_CIRCULATING_PHENYLALANINE_CONCENTRATION	-0.320945298	-0.003579582	-3.041470234	0.003365569	0.01683797	-2.221751575
GOBP_NEUROTRANSMITTER_RECEPTOR_TRANSPORT_ENDOSOME_TO_PLASMA_MEMBRANE	0.34117752	0.004351027	3.039474576	0.003385175	0.016913444	-2.227028313
GOBP_MATURATION_OF_5_8S_RRNA_FROM_TRICISTRONIC_RRNA_TRANSCRIPT_SSU_RRNA_5_8S_RRNA_LSU_RRNA	-0.362748166	-0.026339996	-3.039129824	0.003388573	0.016919123	-2.227939612
GOCC_PEPTIDASE_INHIBITOR_COMPLEX	0.365331238	-0.004931501	3.034579357	0.003433721	0.017108453	-2.2399608
GOCC_U2_SNRNP	-0.323045913	-0.031108142	-3.033015979	0.003449361	0.01714825	-2.244087729
GOCC_PROTON_TRANSPORTING_TWO_SECTOR_ATPASE_COMPLEX_CATALYTIC_DOMAIN	0.320652303	0.002956279	3.030144884	0.003478256	0.017257499	-2.251662542
GOBP_RESPONSE_TO_L_ASCORBIC_ACID	0.334943634	0.008615425	3.029759662	0.00348215	0.017268627	-2.252678464
HP_MEGACYSTIS	0.400200808	0.000447117	3.029588648	0.00348388	0.017268627	-2.253129437
GOBP_GLYCINE_BIOSYNTHETIC_PROCESS	-0.321632055	-0.01444153	-3.02946663	0.003485114	0.017268627	-2.253451194
GOBP_RRNA_METHYLATION	-0.396437471	0.012783695	-3.028107435	0.003498897	0.017319714	-2.257034675
HP_HYPERPHENYLALANINEMIA	-0.378285541	0.010155784	-3.026653012	0.003513702	0.01737341	-2.260867882
GOMF_ATPASE_COUPLED_LIPID_TRANSMEMBRANE_TRANSPORTER_ACTIVITY	0.355436631	0.013473635	3.018923071	0.003593367	0.017711181	-2.281217284
GOCC_MCM_COMPLEX	-0.384958722	-0.01357525	-3.01758692	0.003607307	0.017758667	-2.284730786
GOBP_POST_EMBRYONIC_ANIMAL_ORGAN_MORPHOGENESIS	0.323720436	0.02502224	3.016369003	0.003620057	0.017813393	-2.287932361
HP_ABNORMALITY_OF_THE_PERIOSTEUM	0.324927714	-0.014175115	3.016185936	0.003621977	0.017816982	-2.288413511
HP_DUMBBELL_SHAPED_LONG_BONE	0.322193667	-0.02384378	3.013731884	0.003647807	0.017914601	-2.294861298
HP_ELEVATED_MEAN_ARTERIAL_PRESSURE	0.346620261	0.006529441	3.013496616	0.003650293	0.017920925	-2.295479236
GOBP_REPLICATION_FORK_PROTECTION	-0.334992597	0.003661926	-3.009681756	0.003690813	0.018078338	-2.305493967
GOBP_RENAL_WATER_TRANSPORT	0.357780325	0.004707992	3.007958261	0.003709256	0.018144919	-2.310015328
GOMF_GALACTOSIDE_BINDING	0.376350781	-0.006424744	3.007563596	0.003713491	0.018159701	-2.311050405
GOBP_POSITIVE_REGULATION_OF_INTERLEUKIN_23_PRODUCTION	0.389916316	0.002078648	3.006807397	0.003721619	0.018193501	-2.313033377
GOBP_CELL_PROLIFERATION_IN_MIDBRAIN	-0.310853413	0.0101304	-3.006242137	0.003727705	0.018205412	-2.314515409
HP_PULMONARY_LYMPHANGIECTASIA	0.353526239	-0.035778889	3.005271629	0.003738177	0.018244643	-2.31705945
GOBP_REGULATION_OF_BLOOD_VESSEL_REMODELING	0.318900179	-0.018627111	3.003487359	0.003757499	0.018321023	-2.321735029
GOBP_CITRULLINE_BIOSYNTHETIC_PROCESS	-0.343470561	0.014787365	-3.00278122	0.003765172	0.018341048	-2.323584848
GOMF_PHOSPHATIDYLINOSITOL_3_KINASE_REGULATORY_SUBUNIT_BINDING	0.306767071	0.001415627	3.002699104	0.003766065	0.018341048	-2.323799941
GOBP_NEGATIVE_REGULATION_OF_CELLULAR_AMINE_METABOLIC_PROCESS	0.391076976	-0.021947086	3.000820958	0.003786548	0.018408676	-2.328718272
GOBP_MITOCHONDRIAL_DNA_REPLICATION	-0.36235736	-0.00395997	-3.000487457	0.003790196	0.018420426	-2.329591374
GOMF_PRE_MIRNA_BINDING	-0.392016644	-0.011339653	-2.999309024	0.003803112	0.018471201	-2.332675908
GOCC_NLRP3_INFLAMMASOME_COMPLEX	0.339020417	0.025846211	2.998680988	0.003810012	0.018498711	-2.334319411
GOBP_REGULATION_OF_NUCLEOTIDE_BINDING_OLIGOMERIZATION_DOMAIN_CONTAINING_SIGNALING_PATHWAY	0.335998061	0.033159979	2.997414623	0.003823962	0.018554397	-2.337632561
GOBP_RIBOSOMAL_SMALL_SUBUNIT_EXPORT_FROM_NUCLEUS	-0.38882142	0.007187849	-2.995700052	0.003842923	0.018622248	-2.342116652
GOBP_PHENOTYPIC_SWITCHING	-0.314503445	0.010266085	-2.995528606	0.003844824	0.018625428	-2.342564924
GOBP_REGULATION_OF_PEPTIDYL_TYROSINE_AUTOPHOSPHORYLATION	0.345957362	-0.044087813	2.991937185	0.003884844	0.018777897	-2.351950809
GOBP_PLASMA_MEMBRANE_RAFT_ORGANIZATION	0.311352442	-0.022296314	2.991354942	0.003891368	0.018796137	-2.35347165
GOBP_REGULATION_OF_RRNA_PROCESSING	-0.390740739	-0.016410841	-2.989988275	0.003906722	0.018845968	-2.357040556
HP_DIFFUSE_PALMOPLANTAR_KERATODERMA	0.336804304	-0.013111265	2.989342577	0.003913996	0.018874973	-2.358726298
GOBP_MESENCHYMAL_CELL_APOPTOTIC_PROCESS	0.302483944	0.002377919	2.989032226	0.003917497	0.018885768	-2.359536442
HP_PROGRESSIVE_EXTERNAL_OPHTHALMOPLEGIA	-0.344816126	-0.010033814	-2.986941973	0.00394115	0.018969239	-2.364991205
GOBP_IMMUNE_RESPONSE_INHIBITING_CELL_SURFACE_RECEPTOR_SIGNALING_PATHWAY	0.355827258	-0.007767212	2.984555009	0.003968322	0.019063235	-2.371216729
HP_APLASIA_HYPOPLASIA_OF_THE_PHALANGES_OF_THE_2ND_FINGER	0.304079568	-0.00426185	2.984115968	0.003973339	0.019075087	-2.372361398
GOBP_SOMITE_ROSTRAL_CAUDAL_AXIS_SPECIFICATION	-0.305726798	-0.008271661	-2.983348984	0.003982117	0.019107154	-2.374360771
HP_SPLIT_NAIL	-0.390359096	0.013533743	-2.978863561	0.004033816	0.019322029	-2.386045565
GOBP_CEREBRAL_CORTEX_GABAERGIC_INTERNEURON_MIGRATION	0.411174667	0.026343106	2.977578808	0.004048738	0.019386909	-2.389389963
GOCC_POSTSYNAPTIC_ACTIN_CYTOSKELETON	0.373366414	0.061273387	2.977363183	0.004051247	0.019386909	-2.389951158
GOBP_POSITIVE_REGULATION_OF_ENDOTHELIAL_CELL_DEVELOPMENT	0.352636094	-0.012527416	2.976945086	0.004056117	0.019397808	-2.391039231
GOBP_SUBSTRATE_INDEPENDENT_TELENCEPHALIC_TANGENTIAL_MIGRATION	0.376249316	-0.017432797	2.972171035	0.004112112	0.019627956	-2.403455169
GOMF_PYRIMIDINE_NUCLEOTIDE_BINDING	-0.428286158	-0.030862772	-2.971860478	0.004115779	0.019639196	-2.404262314
GOMF_3_KETO_STEROL_REDUCTASE_ACTIVITY	-0.390074089	-0.037276802	-2.971602156	0.004118832	0.019643605	-2.40493365
HP_PAROXYSMAL_BURSTS_OF_LAUGHTER	0.32011048	0.006840822	2.970335127	0.004133835	0.019675163	-2.408225806
HP_CEREBRAL_AMYLOID_ANGIOPATHY	0.347136326	0.00806623	2.962788835	0.00422425	0.020048108	-2.42781142
GOBP_EOSINOPHIL_DIFFERENTIATION	0.365123254	-0.002749756	2.962131887	0.004232208	0.020066207	-2.429514666
GOBP_POSITIVE_REGULATION_OF_AUTOPHAGOSOME_ASSEMBLY	0.384868163	-0.006195835	2.959602206	0.004262979	0.020161572	-2.436070593
GOBP_LIPID_TRANSPORT_ACROSS_BLOOD_BRAIN_BARRIER	0.338552495	-0.021025475	2.959449081	0.004264848	0.020164039	-2.436467295
GOBP_MAINTENANCE_OF_PROTEIN_LOCATION_IN_MITOCHONDRION	0.352323283	-0.0071323	2.959218267	0.004267667	0.020170094	-2.437065236
GOMF_ICOSANOID_BINDING	0.361844188	0.023989085	2.959123541	0.004268824	0.020170094	-2.437310623
GOBP_REGULATION_OF_LONG_CHAIN_FATTY_ACID_IMPORT_INTO_CELL	0.304232318	-0.042923078	2.958638968	0.00427475	0.020180758	-2.4385658
GOBP_NEGATIVE_REGULATION_OF_CARDIAC_MUSCLE_ADAPTATION	-0.371848204	-0.043842492	-2.954952312	0.004320082	0.02035444	-2.448110133
GOCC_NUCLEAR_PORE_CENTRAL_TRANSPORT_CHANNEL	-0.426029308	-0.035055147	-2.952685734	0.004348173	0.020461023	-2.45397354
GOBP_TRNA_METHYLATION	-0.337815312	-0.028598497	-2.951071685	0.004368279	0.02054272	-2.458146829
GOBP_POSITIVE_REGULATION_OF_MEMBRANE_TUBULATION	0.415007366	-0.040775499	2.950455411	0.004375979	0.020566003	-2.459739809
GOBP_ONCOSTATIN_M_MEDIATED_SIGNALING_PATHWAY	0.318793225	0.019054096	2.949051096	0.004393572	0.020611519	-2.463368812
GOBP_HISTONE_H4_R3_METHYLATION	-0.401323851	0.001304112	-2.948645566	0.004398665	0.020627271	-2.464416531
HP_MONOTONIC_SPEECH	0.341916094	0.054863242	2.947628537	0.004411461	0.020680795	-2.467043619
HP_VISUAL_FIXATION_INSTABILITY	0.362782485	0.011092077	2.945083401	0.004443634	0.02079904	-2.473614926
GOBP_REGULATION_OF_SYSTEMIC_ARTERIAL_BLOOD_PRESSURE_BY_VASOPRESSIN	0.377530937	0.031440975	2.944573234	0.004450109	0.020822835	-2.47493161
GOBP_BERGMANN_GLIAL_CELL_DIFFERENTIATION	0.362899596	-0.001878842	2.943382537	0.004465255	0.020887177	-2.478003986
GOBP_XENOPHAGY	0.313385653	0.019575276	2.941976918	0.004483197	0.020944914	-2.481629705
GOCC_TRNA_SPLICING_LIGASE_COMPLEX	-0.331182123	-0.038954378	-2.940272138	0.004505047	0.021027301	-2.486025316
HP_APLASIA_CUTIS_CONGENITA_OVER_THE_SCALP_VERTEX	0.39978784	-0.039436156	2.939269473	0.004517944	0.021074352	-2.488609682
HP_TRACHEOBRONCHOMALACIA	0.309344809	0.004628856	2.936928487	0.00454819	0.021202214	-2.494640942
GOBP_GOLGI_TO_LYSOSOME_TRANSPORT	0.329122146	-0.019321675	2.936026883	0.004559888	0.021222755	-2.496962833
GOMF_NMDA_GLUTAMATE_RECEPTOR_ACTIVITY	0.308501322	0.005214816	2.934690227	0.004577283	0.021284791	-2.500404103
GOCC_LARGE_RIBOSOMAL_SUBUNIT	-0.328775212	0.023839711	-2.933438141	0.004593633	0.021347552	-2.503626556
GOBP_PROTEIN_LOCALIZATION_TO_NUCLEOPLASM	-0.367633135	-0.029018392	-2.929361245	0.004647245	0.021538582	-2.514111835
GOMF_TYPE_5_METABOTROPIC_GLUTAMATE_RECEPTOR_BINDING	-0.385313368	0.022779578	-2.929327313	0.004647693	0.021538582	-2.514199058
GOBP_REGULATION_OF_BILE_ACID_SECRETION	0.31624902	-0.047582275	2.926800553	0.004681214	0.021647414	-2.52069191
GOBP_COMPLEMENT_ACTIVATION_LECTIN_PATHWAY	0.302442158	0.020968923	2.926611918	0.004683725	0.02165192	-2.521176461
GOCC_CYTOSOLIC_SMALL_RIBOSOMAL_SUBUNIT	-0.308971158	0.022658142	-2.926153479	0.004689834	0.021660085	-2.522353963
GOBP_NUCLEOTIDE_TRANSMEMBRANE_TRANSPORT	-0.333799987	0.032935263	-2.922377467	0.004740431	0.021846568	-2.532047286
GOCC_INFLAMMASOME_COMPLEX	0.311022281	-0.007287785	2.920569742	0.004764832	0.021938752	-2.536684461
GOCC_CENTRIOLAR_SUBDISTAL_APPENDAGE	0.327358651	-0.056835887	2.9177488	0.004803142	0.022067612	-2.54391634
GOBP_ATP_SYNTHESIS_COUPLED_PROTON_TRANSPORT	0.385306218	0.027255455	2.917475625	0.004806867	0.022077948	-2.544616376
HP_CHORIORETINAL_DYSTROPHY	0.40479816	0.000288336	2.916411089	0.004821408	0.022117582	-2.547343872
GOBP_FATTY_ACID_ALPHA_OXIDATION	-0.301493691	-0.001598999	-2.916070092	0.004826075	0.022132204	-2.548217394
GOCC_RNA_POLYMERASE_III_TRANSCRIPTION_REGULATOR_COMPLEX	-0.332472475	0.01734859	-2.915290549	0.004836758	0.022160825	-2.550214034
GOBP_NEGATIVE_REGULATION_OF_DENDRITIC_CELL_DIFFERENTIATION	0.41901513	0.02043864	2.91426093	0.004850903	0.022198445	-2.552850561
GOBP_SOMATIC_DIVERSIFICATION_OF_T_CELL_RECEPTOR_GENES	-0.340797357	-0.011463123	-2.910351671	0.004904957	0.022404692	-2.562854415
HP_ACHROMATOPSIA	0.363713618	0.008184411	2.909196997	0.004921029	0.02245754	-2.565807268
HP_LACRIMAL_DUCT_ATRESIA	-0.366859927	0.032823834	-2.907515753	0.004944517	0.022544105	-2.570105109
GOMF_PHOSPHATIDYLINOSITOL_N_ACETYLGLUCOSAMINYLTRANSFERASE_ACTIVITY	-0.43274217	-0.001508366	-2.907114018	0.004950145	0.022553089	-2.571131801
GOMF_LEUCINE_BINDING	0.303351184	-0.003862648	2.902044933	0.005021669	0.022826322	-2.584077185
GOBP_ANTIGEN_PROCESSING_AND_PRESENTATION_OF_EXOGENOUS_PEPTIDE_ANTIGEN_VIA_MHC_CLASS_I_TAP_INDEPENDENT	0.328513616	0.009614518	2.901416987	0.005030595	0.022846078	-2.585679619
HP_ACIDEMIA	-0.313394174	-0.001816882	-2.896484998	0.005101216	0.023082734	-2.59825609
GOCC_INTEGRATOR_COMPLEX	0.345285946	-0.005419821	2.894902663	0.005124067	0.023148141	-2.602287517
GOMF_SPHINGOSINE_1_PHOSPHATE_PHOSPHATASE_ACTIVITY	-0.429349719	0.006238726	-2.894863533	0.005124633	0.023148141	-2.602387189
GOBP_LEUCINE_METABOLIC_PROCESS	-0.318161446	0.013188358	-2.894762996	0.005126089	0.023148141	-2.602643276
GOBP_IMMUNE_RESPONSE_INHIBITING_SIGNAL_TRANSDUCTION	0.340725565	-0.00206281	2.892522798	0.005158614	0.02326508	-2.608347671
GOMF_SINGLE_STRANDED_DNA_ENDODEOXYRIBONUCLEASE_ACTIVITY	-0.328806703	-0.003467954	-2.892522605	0.005158616	0.02326508	-2.608348162
HP_HYPERESTHESIA	0.319393076	0.000909417	2.891805581	0.005169067	0.023305187	-2.610173257
GOBP_MONOCYTE_EXTRAVASATION	0.325501527	-0.014592072	2.887993455	0.005224957	0.023493467	-2.619870687
GOCC_PICLN_SM_PROTEIN_COMPLEX	-0.394983604	0.041820387	-2.887833346	0.005227317	0.023497016	-2.620277762
GOBP_POSITIVE_REGULATION_OF_ENDOTHELIAL_CELL_MATRIX_ADHESION_VIA_FIBRONECTIN	0.363984107	-0.021775202	2.886935348	0.005240569	0.023535376	-2.622560589
HP_TYPE_I_TRANSFERRIN_ISOFORM_PROFILE	-0.311977326	0.016366428	-2.885774939	0.00525774	0.023591368	-2.625509686
GOBP_POSITIVE_REGULATION_OF_PENILE_ERECTION	0.379404995	-0.012268409	2.885609642	0.00526019	0.023595168	-2.625929701
GOBP_MITOCHONDRIAL_PROTEIN_PROCESSING	-0.352624975	-0.039630688	-2.884681131	0.005273973	0.023649903	-2.628288681
GOMF_CILIARY_NEUROTROPHIC_FACTOR_RECEPTOR_ACTIVITY	0.317096122	-0.004713727	2.882935603	0.005299973	0.023745149	-2.632721793
GOBP_CELLULAR_RESPONSE_TO_NITROGEN_STARVATION	0.313801705	-0.032995571	2.878535034	0.005366049	0.023969418	-2.643888697
GOMF_NEDD8_TRANSFERASE_ACTIVITY	0.359278158	0.017335069	2.878421531	0.005367763	0.02396992	-2.644176547
GOMF_ATP_DEPENDENT_PEPTIDASE_ACTIVITY	-0.391655855	-0.026024625	-2.877988534	0.005374307	0.023991985	-2.645274576
HP_PERIVENTRICULAR_CYSTS	-0.309542964	0.008913731	-2.876072771	0.005403351	0.024092891	-2.65013119
GOBP_RETROGRADE_TRANS_SYNAPTIC_SIGNALING_BY_LIPID	0.405560412	0.000894531	2.875802657	0.005407458	0.02410402	-2.650815751
GOBP_VERY_LOW_DENSITY_LIPOPROTEIN_PARTICLE_CLEARANCE	0.300895108	-0.001425409	2.872747931	0.005454101	0.024261346	-2.658553987
GOCC_POSTSYNAPTIC_GOLGI_APPARATUS	0.370898765	0.046934964	2.870226381	0.005492883	0.024412086	-2.664936783
GOMF_MEMBRANE_INSERTASE_ACTIVITY	-0.539479587	0.019836356	-2.868193546	0.005524333	0.024493664	-2.670079336
HP_ANISOPOIKILOCYTOSIS	-0.303454802	-0.006549132	-2.865771651	0.005562019	0.024624277	-2.676202426
GOBP_NEPHRIC_DUCT_MORPHOGENESIS	-0.303376112	0.025790613	-2.865212598	0.005570752	0.024655645	-2.677615267
HP_SINGLE_FIBER_EMG_ABNORMALITY	-0.362212909	0.016066828	-2.863662188	0.005595037	0.024739143	-2.681532351
HP_ENDOCARDIAL_FIBROELASTOSIS	-0.309415873	0.017205074	-2.863586131	0.005596231	0.024739143	-2.681724464
GOCC_FACIT_COLLAGEN_TRIMER	0.334507747	0.076030934	2.861715614	0.005625666	0.024847244	-2.686448006
GOBP_POSITIVE_REGULATION_OF_METALLOENDOPEPTIDASE_ACTIVITY	0.468367095	-0.027433237	2.860899326	0.005638556	0.024874808	-2.688508596
GOBP_POLYADENYLATION_DEPENDENT_SNORNA_3_END_PROCESSING	-0.404209312	-0.032351088	-2.860070551	0.005651671	0.024917973	-2.690600241
GOBP_NEGATIVE_REGULATION_OF_EXCITATORY_POSTSYNAPTIC_POTENTIAL	0.300228539	-0.014554855	2.859660185	0.005658175	0.024932159	-2.691635738
GOBP_MACROPINOCYTOSIS	0.398002723	0.029749766	2.858512593	0.005676401	0.024995528	-2.694530909
GOBP_DNA_ENDOREDUPLICATION	0.347994568	0.039558228	2.854229177	0.005744909	0.02524723	-2.705329229
GOBP_GLYCEROL_TRANSPORT	0.306377658	0.019069915	2.853056131	0.005763803	0.025300788	-2.708284237
GOMF_GLYCEROL_TRANSMEMBRANE_TRANSPORTER_ACTIVITY	0.306377658	0.019069915	2.853056131	0.005763803	0.025300788	-2.708284237
HP_FOCAL_WHITE_MATTER_LESIONS	-0.313110735	-0.016688667	-2.850706555	0.005801819	0.025442664	-2.714200191
GOMF_DIACYLGLYCEROL_O_ACYLTRANSFERASE_ACTIVITY	0.339023918	0.016068537	2.84850285	0.005837686	0.02556486	-2.719745417
GOBP_CEREBRAL_CORTEX_TANGENTIAL_MIGRATION	0.373349146	0.001241269	2.847714959	0.005850558	0.025591276	-2.721727192
GOBP_INTERNEURON_MIGRATION	0.362198273	0.031512498	2.846635076	0.005868244	0.02565364	-2.724442721
GOMF_INOSITOL_TETRAKISPHOSPHATE_PHOSPHATASE_ACTIVITY	0.380567324	-0.009316199	2.845301447	0.005890154	0.025734384	-2.727795226
HP_RECURRENT_JOINT_DISLOCATION	-0.342773349	0.006302283	-2.843276633	0.005923563	0.025857657	-2.73288291
HP_HEMOPHAGOCYTOSIS	0.303844091	-0.023436215	2.842859145	0.005930473	0.02586523	-2.733931569
HP_IMMUNE_DYSREGULATION	0.309847722	-0.061617414	2.840823293	0.005964277	0.025974807	-2.739043562
GOCC_RNA_POLYMERASE_III_COMPLEX	-0.310053341	0.015078113	-2.840270843	0.00597348	0.02600732	-2.740430264
GOBP_DENTINOGENESIS	0.318921028	0.005626337	2.839050817	0.005993852	0.026088422	-2.743491899
GOBP_MYOBLAST_FATE_COMMITMENT	0.339743662	-0.015050425	2.837012229	0.006028034	0.026199099	-2.748605416
GOBP_PROLINE_BIOSYNTHETIC_PROCESS	-0.375848139	-0.034208422	-2.835568232	0.006052355	0.026271054	-2.752225753
GOBP_REGULATION_OF_MITOTIC_RECOMBINATION	-0.34791744	-0.00760109	-2.835080694	0.006060586	0.026285626	-2.753447767
GOMF_2_ACYLGLYCEROL_O_ACYLTRANSFERASE_ACTIVITY	0.30165712	0.042551699	2.834475403	0.006070821	0.026316269	-2.754964698
HP_ABNORMAL_CIRCULATING_BRANCHED_CHAIN_AMINO_ACID_CONCENTRATION	-0.330396353	-0.028361351	-2.834190682	0.00607564	0.026329535	-2.755678158
GOBP_REGULATION_OF_NUCLEOTIDE_BINDING_OLIGOMERIZATION_DOMAIN_CONTAINING_2_SIGNALING_PATHWAY	0.375113899	0.0053567	2.832758556	0.006099936	0.026411877	-2.759265952
GOBP_RRNA_5_END_PROCESSING	-0.36315002	0.029397048	-2.830940368	0.006130911	0.026507641	-2.763818882
HP_CHRONIC_HEPATITIS_DUE_TO_CRYPTOSPORIDIUM_INFECTION	-0.331745252	-0.006412716	-2.827753511	0.006185551	0.026682209	-2.771793596
GOBP_RIBONUCLEOPROTEIN_COMPLEX_DISASSEMBLY	0.345150996	-0.029873495	2.826871121	0.006200759	0.026732399	-2.774000429
GOMF_BUTYRATE_COA_LIGASE_ACTIVITY	-0.382727271	0.010112619	-2.824581294	0.006240385	0.026880001	-2.779724711
GOBP_TOLERANCE_INDUCTION_DEPENDENT_UPON_IMMUNE_RESPONSE	0.315099666	0.075824308	2.822617137	0.006274561	0.027011661	-2.784631975
HP_CLINODACTYLY_OF_THE_2ND_FINGER	0.441305896	0.043926544	2.818462415	0.006347421	0.027270401	-2.795003373
GOBP_SUCCINYL_COA_METABOLIC_PROCESS	-0.375901479	-0.059091145	-2.816969196	0.006373796	0.027348667	-2.798727966
GOBP_COTRANSLATIONAL_PROTEIN_TARGETING_TO_MEMBRANE	-0.30906927	0.016881079	-2.816913844	0.006374776	0.027348667	-2.798866002
GOMF_ADP_RIBOSE_DIPHOSPHATASE_ACTIVITY	-0.364846818	0.032985281	-2.815689454	0.006396481	0.02743392	-2.801918845
GOBP_AGGRESOME_ASSEMBLY	-0.327440122	0.005970423	-2.814505595	0.006417533	0.027516322	-2.804869644
GOBP_TOLL_SIGNALING_PATHWAY	0.37464527	0.032212507	2.81091524	0.006481767	0.027744041	-2.813812755
HP_LABIAL_HYPERTROPHY	0.310773888	-0.036747516	2.810133176	0.006495837	0.027773988	-2.81575959
GOBP_AMINOACYL_TRNA_METABOLISM_INVOLVED_IN_TRANSLATIONAL_FIDELITY	-0.446334178	-0.027253992	-2.806068791	0.006569413	0.028000547	-2.825870458
GOMF_AMINOACYL_TRNA_EDITING_ACTIVITY	-0.446334178	-0.027253992	-2.806068791	0.006569413	0.028000547	-2.825870458
GOBP_PROTEIN_MATURATION_BY_PROTEIN_FOLDING	-0.309556954	0.008688241	-2.806049587	0.006569762	0.028000547	-2.825918204
GOBP_PROTEIN_IMPORT_INTO_MITOCHONDRIAL_MATRIX	-0.333221068	-0.018618878	-2.805496447	0.006579835	0.028027511	-2.827293343
HP_INTRAMUSCULAR_HEMATOMA	0.356454336	-0.009420514	2.803353626	0.00661899	0.02817024	-2.832618519
GOBP_POSITIVE_REGULATION_OF_HISTONE_DEACETYLASE_ACTIVITY	0.324964486	0.029698317	2.79920585	0.00669539	0.028463016	-2.842917189
GOBP_CEREBRAL_CORTEX_GABAERGIC_INTERNEURON_DEVELOPMENT	0.371735407	0.015823332	2.798725727	0.006704286	0.028484648	-2.844108532
GOBP_PEPTIDYL_LYSINE_MONOMETHYLATION	-0.338873452	-0.034762777	-2.793149889	0.006808394	0.028869599	-2.857932274
GOMF_5S_RRNA_BINDING	-0.327958716	0.03063145	-2.792422337	0.006822088	0.028911278	-2.859734442
GOCC_OUTER_MITOCHONDRIAL_MEMBRANE_PROTEIN_COMPLEX	-0.319374025	-0.001439118	-2.78925263	0.006882042	0.029107651	-2.867581593
GOBP_POSITIVE_REGULATION_OF_INHIBITORY_POSTSYNAPTIC_POTENTIAL	0.340213112	0.006726174	2.78732166	0.006918802	0.029221832	-2.872358606
GOBP_CENTRAL_NERVOUS_SYSTEM_MATURATION	0.332869877	0.006175869	2.782320384	0.007014852	0.029535805	-2.884719134
HP_ARTHRALGIA_OF_THE_HIP	0.320534464	0.031536025	2.776275416	0.007132581	0.029926981	-2.8996358
GOBP_REGULATION_OF_MEMBRANE_DEPOLARIZATION_DURING_CARDIAC_MUSCLE_CELL_ACTION_POTENTIAL	0.377600076	-0.038192358	2.776113622	0.007135757	0.029926981	-2.900034696
GOBP_PEPTIDOGLYCAN_METABOLIC_PROCESS	0.346715173	0.013527996	2.776005499	0.00713788	0.029927497	-2.900301258
GOBP_HOMOSERINE_METABOLIC_PROCESS	0.34560193	0.008102447	2.772701316	0.007203039	0.030133149	-2.908443292
GOMF_INORGANIC_PHOSPHATE_TRANSMEMBRANE_TRANSPORTER_ACTIVITY	-0.329057721	0.000241765	-2.772075519	0.007215441	0.030168164	-2.909984494
GOBP_LYMPHOCYTE_ANERGY	-0.309692012	0.025870038	-2.771536476	0.00722614	0.030204456	-2.911311822
GOCC_MPP7_DLG1_LIN7_COMPLEX	0.326125474	-0.027663121	2.769994114	0.007256832	0.030308703	-2.915108573
HP_PERSISTENT_EBV_VIREMIA	-0.390270686	-0.032299688	-2.769409297	0.0072685	0.030330686	-2.91654775
HP_BLOODSTREAM_INFECTIOUS_AGENT	-0.390270686	-0.032299688	-2.769409297	0.0072685	0.030330686	-2.91654775
GOMF_3_5_EXODEOXYRIBONUCLEASE_ACTIVITY	-0.301772784	-0.03768878	-2.768198782	0.007292708	0.03040145	-2.91952595
GOMF_PRIMARY_AMINE_OXIDASE_ACTIVITY	0.364283647	0.06006232	2.768046024	0.007295769	0.03040145	-2.919901702
GOBP_MITOCHONDRIAL_CALCIUM_ION_TRANSMEMBRANE_TRANSPORT	-0.31909254	-0.003215662	-2.768026955	0.007296151	0.03040145	-2.919948607
GOCC_ANCHORED_COMPONENT_OF_PRESYNAPTIC_MEMBRANE	0.340064427	-0.009674558	2.763844459	0.007380399	0.03067786	-2.930230284
HP_FULMINANT_HEPATIC_FAILURE	-0.422881806	0.001687107	-2.761536175	0.007427277	0.0308128	-2.935899396
GOBP_TETRAHYDROBIOPTERIN_METABOLIC_PROCESS	-0.344487959	0.043076554	-2.756846282	0.007523363	0.031125131	-2.947406187
GOBP_GLYCOSYLCERAMIDE_CATABOLIC_PROCESS	0.355050722	-0.006708341	2.756075861	0.007539256	0.031173645	-2.949294961
GOBP_AUDITORY_RECEPTOR_CELL_FATE_COMMITMENT	0.35602862	-0.039699921	2.754756497	0.007566544	0.031277835	-2.952528558
GOBP_EMBRYONIC_PROCESS_INVOLVED_IN_FEMALE_PREGNANCY	0.326793808	-0.040571545	2.75375445	0.00758733	0.031311859	-2.954983634
HP_HIGH_PITCHED_CRY	-0.304980775	0.040558478	-2.747685439	0.007714344	0.03170743	-2.969837981
GOBP_GLOMERULAR_VISCERAL_EPITHELIAL_CELL_MIGRATION	0.352931907	0.025198095	2.747037689	0.007728014	0.031717501	-2.971421862
GOCC_SAGA_COMPLEX	-0.358406692	0.015105506	-2.742113182	0.007832674	0.032067889	-2.983453638
GOMF_OPSIN_BINDING	0.389545897	0.021467619	2.741861843	0.00783805	0.032081123	-2.98406726
GOMF_CELL_ADHESIVE_PROTEIN_BINDING_INVOLVED_IN_BUNDLE_OF_HIS_CELL_PURKINJE_MYOCYTE_COMMUNICATION	0.342156549	-0.017764381	2.74148008	0.007846223	0.032105792	-2.98499922
HP_OPEN_ANGLE_GLAUCOMA	0.318980166	-0.013048681	2.738092512	0.007919086	0.032324386	-2.993264432
GOCC_DNA_HELICASE_COMPLEX	-0.335056605	-0.023007787	-2.73684102	0.00794616	0.032399549	-2.996315854
GOBP_DEOXYRIBONUCLEOSIDE_TRIPHOSPHATE_CATABOLIC_PROCESS	-0.337230295	0.001505339	-2.733396993	0.008021106	0.032641194	-3.004707467
GOBP_PROTEIN_PROCESSING_INVOLVED_IN_PROTEIN_TARGETING_TO_MITOCHONDRION	-0.359270736	-0.038228597	-2.733017584	0.008029402	0.032641194	-3.005631412
GOBP_NEGATIVE_REGULATION_OF_NLRP3_INFLAMMASOME_COMPLEX_ASSEMBLY	0.450000305	-0.033742133	2.730753711	0.008079065	0.032780674	-3.011142321
GOBP_HYDROGEN_SULFIDE_METABOLIC_PROCESS	0.312512726	0.015828233	2.723188361	0.008247075	0.033299845	-3.029532222
GOCC_LEWY_BODY	0.327050687	-0.011347871	2.721129158	0.008293355	0.033446781	-3.034530726
GOBP_NEURON_INTRINSIC_APOPTOTIC_SIGNALING_PATHWAY_IN_RESPONSE_TO_OXIDATIVE_STRESS	0.315420421	-0.003490666	2.717490376	0.008375718	0.033692002	-3.043356141
GOMF_MICROTUBULE_MINUS_END_BINDING	-0.339472511	-0.003222164	-2.716822667	0.008390913	0.033734986	-3.044974568
GOMF_THROMBIN_ACTIVATED_RECEPTOR_ACTIVITY	0.339004709	0.01174443	2.71669296	0.008393867	0.0337378	-3.04528892
GOCC_SAM_COMPLEX	-0.32260849	-0.025724964	-2.71347999	0.008467359	0.033951113	-3.053071953
GOCC_CYTOSOLIC_LARGE_RIBOSOMAL_SUBUNIT	-0.310305053	0.020053521	-2.712979308	0.008478864	0.033985225	-3.054284135
GOMF_RNA_POLYMERASE_II_C_TERMINAL_DOMAIN_BINDING	0.409529845	-0.002431106	2.712124832	0.008498532	0.034048736	-3.056352461
HP_MACULAR_COLOBOMA	-0.331321232	-0.016441128	-2.709221037	0.008565682	0.034226132	-3.063377446
GOBP_NEGATIVE_REGULATION_OF_HISTONE_H3_K4_METHYLATION	-0.364918766	-0.009942801	-2.70669592	0.008624469	0.034415082	-3.069481444
HP_HYPEREOSINOPHILIA	0.354611994	0.033597177	2.704634689	0.00867273	0.034529924	-3.074460723
GOBP_URETERIC_BUD_FORMATION	-0.331058874	0.003103657	-2.703037179	0.008710303	0.034626506	-3.078317716
GOBP_PROTEIN_DEUBIQUITINATION_INVOLVED_IN_UBIQUITIN_DEPENDENT_PROTEIN_CATABOLIC_PROCESS	0.355501346	-0.010453191	2.702511846	0.008722691	0.034641833	-3.079585671
GOBP_POSITIVE_REGULATION_OF_PLASMINOGEN_ACTIVATION	0.305218686	0.013798725	2.702500303	0.008722963	0.034641833	-3.079613529
GOBP_FAS_SIGNALING_PATHWAY	0.347438991	-0.01663856	2.699847413	0.008785771	0.034817339	-3.08601358
GOBP_ENDOSOME_TO_LYSOSOME_TRANSPORT_VIA_MULTIVESICULAR_BODY_SORTING_PATHWAY	0.38468775	-0.008205118	2.698234194	0.008824165	0.034904788	-3.08990299
GOBP_REGULATION_OF_TRAIL_ACTIVATED_APOPTOTIC_SIGNALING_PATHWAY	0.327429089	-0.045641142	2.693842022	0.008929477	0.035246822	-3.100482944
HP_JEJUNAL_ATRESIA	0.368630383	-0.067208696	2.693450103	0.00893893	0.035265583	-3.101426339
GOBP_REGULATION_OF_MEMBRANE_REPOLARIZATION_DURING_VENTRICULAR_CARDIAC_MUSCLE_CELL_ACTION_POTENTIAL	0.432705927	0.010899927	2.692609254	0.008959241	0.035327033	-3.103449988
GOMF_BETA_2_MICROGLOBULIN_BINDING	0.324796838	0.007640354	2.692124285	0.008970975	0.035363982	-3.104616921
GOMF_SNRNP_BINDING	-0.397702043	-0.023488499	-2.691520538	0.008985603	0.035412315	-3.10606942
GOBP_ANTIGEN_PROCESSING_AND_PRESENTATION_OF_ENDOGENOUS_PEPTIDE_ANTIGEN_VIA_MHC_CLASS_I_VIA_ER_PATHWAY	0.321863984	0.018742831	2.690288885	0.00901551	0.035455479	-3.109031739
GOMF_PHOSPHOLIPASE_D_ACTIVITY	0.332680009	-0.01837684	2.685528632	0.009131957	0.035875718	-3.120470697
GOBP_POLYSACCHARIDE_DIGESTION	0.352937796	-0.009974222	2.682127494	0.009215997	0.036101616	-3.128633756
GOBP_NEGATIVE_REGULATION_OF_B_CELL_DIFFERENTIATION	0.347826218	-0.002811997	2.681493927	0.009231729	0.036144321	-3.130153463
GOBP_POLYPHOSPHATE_METABOLIC_PROCESS	0.302316336	-0.032281317	2.681181776	0.00923949	0.036158496	-3.1309021
GOMF_LIPOPROTEIN_LIPASE_ACTIVITY	0.337527154	0.067886989	2.678654589	0.009302537	0.036345472	-3.136960518
HP_BLEEDING_WITH_MINOR_OR_NO_TRAUMA	0.313937471	0.035686036	2.670003657	0.009521339	0.037045586	-3.157664714
HP_MENOMETRORRHAGIA	0.316999158	0.021482565	2.669269717	0.009540117	0.037099352	-3.159418775
GOMF_TRNA_METHYLTRANSFERASE_ACTIVITY	-0.313911716	-0.021952628	-2.66645173	0.009612527	0.037267041	-3.166149955
GOCC_PAM_COMPLEX_TIM23_ASSOCIATED_IMPORT_MOTOR	-0.424746267	-0.005442297	-2.666332049	0.009615614	0.037267041	-3.166435706
GOBP_NEGATIVE_REGULATION_OF_PROTEIN_K63_LINKED_UBIQUITINATION	0.303260558	0.001304565	2.664835281	0.009654289	0.03734922	-3.170008509
HP_ENLARGED_TONSILS	-0.307886525	-0.041085084	-2.663476755	0.009689515	0.037466125	-3.173249933
GOBP_POSITIVE_REGULATION_OF_LEUKOCYTE_TETHERING_OR_ROLLING	0.308461373	-0.006397724	2.66062925	0.00976373	0.037704377	-3.180039733
GOBP_RESPONSE_TO_BILE_ACID	-0.306305837	0.001694822	-2.654938583	0.009913601	0.038145316	-3.193591491
GOBP_MITOCHONDRIAL_ATP_SYNTHESIS_COUPLED_PROTON_TRANSPORT	-0.494775857	0.023974877	-2.649358904	0.010062581	0.038617413	-3.206856288
HP_FLARED_NOSTRILS	0.313962841	0.001194672	2.648655017	0.01008152	0.038652283	-3.208528071
GOCC_EPSILON_DNA_POLYMERASE_COMPLEX	-0.363274081	0.025983935	-2.644527867	0.010193216	0.038980651	-3.218323161
GOBP_NEGATIVE_REGULATION_OF_HISTONE_DEACETYLATION	-0.300686551	-0.012197485	-2.639544117	0.010329596	0.039401499	-3.230134846
GOMF_THIOREDOXIN_PEROXIDASE_ACTIVITY	-0.339538374	0.061255585	-2.636915804	0.010402187	0.03964807	-3.236356816
GOCC_SEC61_TRANSLOCON_COMPLEX	-0.33199668	0.002081171	-2.635215061	0.010449406	0.039777389	-3.240380301
GOCC_BRISC_COMPLEX	-0.498996445	0.020222607	-2.634303085	0.010474806	0.039826792	-3.242536917
HP_ANISOSPONDYLY	0.347623842	0.013514731	2.632102127	0.010536339	0.03997727	-3.247739209
GOCC_MMXD_COMPLEX	-0.39784579	-0.016378292	-2.629696433	0.010603971	0.040222515	-3.253421406
HP_ERYTHEMA_NODOSUM	0.360206276	-0.009607628	2.628966021	0.010624583	0.040267089	-3.255145793
HP_VIRAL_INFECTION_INDUCED_RHABDOMYOLYSIS	-0.368205412	0.025664764	-2.62580411	0.010714234	0.040507276	-3.262606106
HP_MICROTIA_THIRD_DEGREE	0.313304169	0.010585826	2.624419399	0.010753711	0.040605059	-3.26587095
GOBP_POSITIVE_REGULATION_OF_METALLOPEPTIDASE_ACTIVITY	0.323972061	-0.033109169	2.624325991	0.010756379	0.040605059	-3.266091137
GOBP_RECEPTOR_TRANSACTIVATION	0.370971566	-0.025976439	2.622622864	0.010805126	0.04076851	-3.270104714
GOBP_POSITIVE_REGULATION_OF_ACTION_POTENTIAL	0.302986182	-0.031932532	2.622520744	0.010808056	0.040769282	-3.270345302
HP_ABSENT_STERNAL_OSSIFICATION	-0.399653924	-0.040943193	-2.620649685	0.010861854	0.040900047	-3.274752059
GOMF_PROTEIN_GERANYLGERANYLTRANSFERASE_ACTIVITY	-0.311514495	0.000847518	-2.620548424	0.010864773	0.040900744	-3.274990479
GOBP_NEGATIVE_REGULATION_OF_CELL_CHEMOTAXIS_TO_FIBROBLAST_GROWTH_FACTOR	0.474453014	-0.006894401	2.617697223	0.010947242	0.041103171	-3.281700587
HP_OPEN_OPERCULUM	-0.398689013	-0.067516801	-2.617644924	0.01094876	0.041103171	-3.281823616
HP_PECTUS_EXCAVATUM_OF_INFERIOR_STERNUM	0.335929863	-0.00700409	2.61340945	0.011072334	0.041452689	-3.291780442
GOMF_1_ACYLGLYCEROPHOSPHOCHOLINE_O_ACYLTRANSFERASE_ACTIVITY	0.321313763	-0.022088382	2.60149172	0.011426872	0.042429706	-3.319726761
GOBP_NEGATIVE_REGULATION_OF_IMMATURE_T_CELL_PROLIFERATION	-0.324896043	-0.002252973	-2.59320659	0.011679384	0.04315316	-3.339093804
GOCC_TRANSLOCON_COMPLEX	-0.328991456	0.010414184	-2.590834212	0.011752615	0.043327452	-3.344630155
GOBP_ASPARAGINE_METABOLIC_PROCESS	-0.358415125	-0.0223455	-2.590504032	0.01176284	0.043354467	-3.34540036
GOBP_UBIQUINONE_METABOLIC_PROCESS	-0.30459281	0.004226357	-2.585217154	0.011927666	0.043785901	-3.357722102
GOMF_ALPHA_ADRENERGIC_RECEPTOR_ACTIVITY	0.310793075	0.058419706	2.579291397	0.012114898	0.044281224	-3.371508496
HP_CEPHALOHEMATOMA	0.347919452	-0.019965207	2.576426982	0.012206354	0.044561083	-3.37816338
GOCC_VCP_NPL4_UFD1_AAA_ATPASE_COMPLEX	-0.372633649	-0.035261236	-2.575050286	0.012250532	0.044689653	-3.38135971
HP_ABNORMAL_NASAL_MUCUS_SECRETION	-0.307503588	-0.048233126	-2.570145702	0.012409098	0.045100379	-3.392735565
GOBP_RRNA_3_END_PROCESSING	-0.369419792	0.005604836	-2.567245296	0.012503742	0.045375321	-3.399454543
HP_DECREASED_CIRCULATING_TOTAL_IGA	-0.344712849	0.027595485	-2.566909891	0.012514728	0.045383451	-3.400231131
GOMF_LYSINE_N_ACETYLTRANSFERASE_ACTIVITY_ACTING_ON_ACETYL_PHOSPHATE_AS_DONOR	0.311408537	0.007591358	2.566016802	0.012544025	0.045450072	-3.402298563
GOBP_PUTRESCINE_BIOSYNTHETIC_PROCESS	-0.325665131	0.032076639	-2.565084616	0.012574671	0.045521117	-3.404455875
HP_ABNORMAL_CIRCULATING_PORPHYRIN_CONCENTRATION	-0.32434892	0.016232439	-2.556975672	0.012844127	0.046224031	-3.42319501
GOBP_REGULATION_OF_PROTEIN_ADP_RIBOSYLATION	-0.360629309	-0.028724037	-2.552838059	0.012983622	0.046539238	-3.432738034
GOCC_ENDOPLASMIC_RETICULUM_TUBULAR_NETWORK_MEMBRANE	0.478574732	0.041285223	2.552320691	0.01300116	0.04658749	-3.433930405
GOBP_PEPTIDYL_DIPHTHAMIDE_BIOSYNTHETIC_PROCESS_FROM_PEPTIDYL_HISTIDINE	-0.341220006	-0.03176742	-2.550841721	0.013051414	0.046678147	-3.437337884
GOCC_BOX_H_ACA_TELOMERASE_RNP_COMPLEX	-0.486510163	0.005702322	-2.547719075	0.013158097	0.046947488	-3.444527009
GOCC_TRANSCRIPTION_FACTOR_TFIIH_HOLO_COMPLEX	-0.309499232	-0.041663814	-2.53734969	0.013518039	0.047934582	-3.468348241
HP_CYSTATHIONINEMIA	-0.305642499	-0.029669631	-2.535503787	0.013583039	0.048119459	-3.472580425
GOMF_CLATHRIN_LIGHT_CHAIN_BINDING	0.324348319	0.014959162	2.534690466	0.013611768	0.048198414	-3.47444436
HP_GLUTARIC_ACIDURIA	-0.362881385	-0.016587626	-2.531119637	0.013738551	0.048532503	-3.482622037
GOBP_PROTECTION_FROM_NATURAL_KILLER_CELL_MEDIATED_CYTOTOXICITY	0.343198402	-0.00366894	2.51715752	0.01424458	0.049989658	-3.514506285
